# Supplementary material for: Transcriptome and DNA methylome divergence of inflorescence development between 2 ecotypes in Panicum hallii
Source: Plant Physiol. 2023 Apr 5;192(3):2374–93. doi: 10.1093/plphys/kiad209 (PMC10315280; doi:10.1093/plphys/kiad209)
Supplement: kiad209_Supplementary_Data [file kiad209_supplementary_data.zip]

Archive with 2 entries (2 files):
- PP2022RA01563DR1_Supplemental Table.xlsx
- PP2022RA01563DR1_Supplemental_Figure_R2.pdf
