# Supplementary material for: Transcriptome and DNA methylome divergence of inflorescence development between 2 ecotypes in Panicum hallii
Source: Plant Physiol. 2023 Apr 5;192(3):2374–93. doi: 10.1093/plphys/kiad209 (PMC10315280; doi:10.1093/plphys/kiad209)
Supplement: kiad209_Supplementary_Data [file kiad209_supplementary_data.zip › PP2022RA01563DR1_Supplemental Table.xlsx]

## Sheet: Table S1
Supplemental Table S1. Factorial linear modeling analyses of genotype, development and their interaction for all expressed genes.
Gene_ID	Genotype (q-value)	Development (q-value)	Interaction (q-value)
PhHAL.1G000100	0	9.35875e-06	0.264963
PhHAL.1G000200	0.000432576	0.881411	0.0533452
PhHAL.1G000300	2.07507e-35	9.97987e-14	0.124245
PhHAL.1G000600	0.646574	5.96853e-07	0.312593
PhHAL.1G000700	7.0492e-15	3.75595e-05	0.879026
PhHAL.1G001000	2.48811e-10	7.14284e-18	0.00151194
PhHAL.1G001300	1.50673e-43	2.88611e-05	0.0376817
PhHAL.1G001400	1.17821e-112	3.42728e-13	3.41094e-06
PhHAL.1G001600	0.983797	0.937265	0.0421384
PhHAL.1G001700	2.35789e-152	4.00236e-45	0.311921
PhHAL.1G001900	3.71096e-12	0.0222644	0.115841
PhHAL.1G002100	2.20449e-26	0.298984	0.000629128
PhHAL.1G002200	6.70888e-20	0.815161	0.311606
PhHAL.1G002300	6.70206e-65	0.206437	0.803446
PhHAL.1G002400	1.55407e-09	1.69135e-05	3.04834e-05
PhHAL.1G002500	2.66557e-13	0.370091	0.00278214
PhHAL.1G002600	7.57615e-08	1.5991e-13	0.342514
PhHAL.1G002700	0.0039653	2.21634e-05	9.37672e-05
PhHAL.1G002800	4.39571e-06	0.650113	0.0217665
PhHAL.1G002900	1.03111e-25	0.279457	3.97616e-06
PhHAL.1G003200	4.27691e-17	1.3174e-14	0.973062
PhHAL.1G003300	1.8441e-12	0.000113902	0.142309
PhHAL.1G003400	7.89524e-293	6.47596e-164	0.00121623
PhHAL.1G003700	4.78757e-145	0.821292	0.212581
PhHAL.1G003800	2.15134e-75	0.208772	0.708989
PhHAL.1G003900	9.83113e-11	0.0610333	0.235807
PhHAL.1G004000	5.65743e-12	0.510668	0.00069815
PhHAL.1G004100	3.46837e-15	2.22554e-08	0.157375
PhHAL.1G004200	0.0189847	0.00640324	0.552503
PhHAL.1G004300	0.000120616	0.0052833	0.0453819
PhHAL.1G004400	7.25598e-07	1.94243e-43	0.0188689
PhHAL.1G004500	0.685238	3.96473e-13	0.434738
PhHAL.1G004700	1.41113e-53	9.70583e-08	0.118619
PhHAL.1G005100	6.34535e-76	0.902044	0.0719794
PhHAL.1G005200	6.04338e-19	0.808274	0.235413
PhHAL.1G005300	1.6242e-47	0.00045547	0.0428006
PhHAL.1G005400	0.525433	0.00800686	0.270748
PhHAL.1G005500	0.197778	0.0913187	0.0731529
PhHAL.1G005600	5.69294e-07	0.0538455	0.644602
PhHAL.1G005700	7.22269e-15	0.655635	0.0771743
PhHAL.1G005800	0.0365662	0.214048	8.0854e-08
PhHAL.1G005900	0.237673	0.254057	0.083057
PhHAL.1G006000	0.0213563	5.99072e-21	0.942936
PhHAL.1G006100	7.32537e-11	2.48602e-10	0.018338
PhHAL.1G006300	4.4704e-08	0.522154	0.000302321
PhHAL.1G006400	4.55815e-05	7.06904e-37	0.0428638
PhHAL.1G006800	2.17914e-36	2.27235e-36	0.0513332
PhHAL.1G006900	2.2317e-35	0.0172314	0.113745
PhHAL.1G007000	0.00628729	0.0040052	0.127766
PhHAL.1G007100	0.0882733	3.74176e-08	5.81937e-06
PhHAL.1G007300	3.47736e-09	5.63572e-06	0.0283022
PhHAL.1G007400	3.40999e-25	0.435023	0.300612
PhHAL.1G007600	1.92038e-52	0.067306	0.23033
PhHAL.1G007900	1.20392e-07	2.19689e-25	6.01673e-09
PhHAL.1G008600	0.0736372	0.17876	0.07232
PhHAL.1G008900	3.27898e-39	2.09414e-09	0.120237
PhHAL.1G009200	7.23417e-306	1.29552e-12	4.66501e-08
PhHAL.1G009300	3.94878e-22	4.52034e-32	0.182544
PhHAL.1G009400	8.78435e-45	0.0308554	0.144325
PhHAL.1G009500	0.000325917	0.479994	0.0348677
PhHAL.1G009600	9.85587e-33	0.766219	0.105756
PhHAL.1G009800	1.77704e-38	0.338985	0.0152843
PhHAL.1G010000	6.62406e-08	4.19774e-07	0.000399825
PhHAL.1G010100	3.88891e-24	8.64251e-09	0.598932
PhHAL.1G010200	1.59278e-48	2.38339e-09	0.0605376
PhHAL.1G010300	2.96436e-07	2.88696e-10	5.65884e-09
PhHAL.1G010400	5.93331e-32	0.566614	0.332509
PhHAL.1G010500	3.83504e-07	3.49836e-34	0.398091
PhHAL.1G010900	4.81663e-15	7.02286e-38	0.128819
PhHAL.1G011000	0.0763309	5.26251e-11	0.679809
PhHAL.1G011100	2.17504e-37	8.47594e-12	0.574158
PhHAL.1G011200	0.0642163	0.83151	0.193704
PhHAL.1G011300	3.25516e-21	0.746848	0.53185
PhHAL.1G011400	0.0200253	0.00113496	5.84854e-19
PhHAL.1G011500	9.56503e-12	0.0391206	0.0318362
PhHAL.1G011600	0.422772	9.29624e-24	0.896864
PhHAL.1G011700	0.132697	3.93614e-12	2.1497e-05
PhHAL.1G011800	0.0227209	0.00101725	0.850047
PhHAL.1G011900	1.60792e-10	8.47723e-20	0.00671586
PhHAL.1G012000	2.45403e-24	2.99437e-09	0.0813998
PhHAL.1G012100	3.44604e-45	4.37432e-08	0.343025
PhHAL.1G012200	0.00104017	0.00778254	0.643039
PhHAL.1G012300	0.112685	0.0181728	0.42664
PhHAL.1G012400	2.16769e-77	1.20177e-07	0.0197714
PhHAL.1G012500	2.92374e-18	0.881489	0.323211
PhHAL.1G012700	0.102433	9.51331e-09	0.303526
PhHAL.1G012800	0.0423068	0.115123	0.571785
PhHAL.1G012900	0.0270511	3.79637e-10	0.280328
PhHAL.1G013000	9.68002e-50	0.00725525	0.877303
PhHAL.1G013200	1.7117e-10	0.007436	0.611569
PhHAL.1G013400	0.109782	1.92091e-34	0.546717
PhHAL.1G013500	4.98407e-15	2.36194e-12	0.569815
PhHAL.1G013600	1.99726e-20	0.17195	0.0799498
PhHAL.1G013700	2.35902e-08	0.00174487	0.069517
PhHAL.1G013800	0.00273678	0.758272	0.714372
PhHAL.1G013900	1.45526e-10	0.0873329	0.446991
PhHAL.1G014000	1.1186e-09	7.31743e-08	0.327691
PhHAL.1G014100	0.0210506	0.000106439	0.0349528
PhHAL.1G014300	2.10974e-28	2.43732e-05	0.444487
PhHAL.1G014400	4.72012e-08	0.0965918	0.000183718
PhHAL.1G014600	1.00117e-21	6.54269e-08	0.504994
PhHAL.1G014700	1.41242e-84	0.45656	0.815238
PhHAL.1G014900	0.0999194	0.893886	0.00186472
PhHAL.1G015000	1.38105e-19	3.71237e-13	0.0411829
PhHAL.1G015100	0.979481	2.26019e-16	0.333507
PhHAL.1G015200	0.0386564	0.430068	0.534855
PhHAL.1G015300	4.0144e-11	6.8879e-17	0.00287053
PhHAL.1G015400	1.07779e-10	1.11546e-23	0.00099715
PhHAL.1G015600	9.00216e-24	0.000508115	1.68164e-15
PhHAL.1G015700	1.00598e-22	0.404188	0.300257
PhHAL.1G015800	1.80162e-11	1.20798e-109	0.0239362
PhHAL.1G016000	1.80589e-12	0.749892	0.000380769
PhHAL.1G016100	0.000156775	4.029e-09	0.0664689
PhHAL.1G016200	0.784389	2.60341e-19	0.292644
PhHAL.1G016400	0.00897894	8.78106e-14	0.0332285
PhHAL.1G016500	3.29285e-14	5.84589e-07	0.019009
PhHAL.1G016600	2.32003e-51	8.93792e-16	0.697422
PhHAL.1G016700	0.00688516	0.605595	0.146133
PhHAL.1G016800	1.55468e-35	0.00565278	0.271694
PhHAL.1G016900	6.43564e-59	0.000112576	0.15935
PhHAL.1G017000	0.0980424	0.110687	0.488546
PhHAL.1G017100	0.023987	0.000393636	0.110464
PhHAL.1G017200	6.39548e-11	0.00102889	0.00682766
PhHAL.1G017300	3.6018e-12	1.13741e-10	0.573125
PhHAL.1G017400	0.000251485	2.19317e-66	0.238108
PhHAL.1G017500	2.56937e-47	5.86575e-23	0.00165111
PhHAL.1G017600	0.0012115	7.96118e-27	0.0070381
PhHAL.1G017700	0.0885501	0.171932	0.94225
PhHAL.1G018400	5.338e-16	4.15997e-13	0.346843
PhHAL.1G018500	1.21206e-44	4.07015e-14	0.683315
PhHAL.1G019400	0.616683	0.00692868	0.00366358
PhHAL.1G019500	0.000114896	0.0567965	0.295398
PhHAL.1G019700	5.43221e-20	0.00150615	0.00884897
PhHAL.1G019800	1.1304e-21	0.000178614	0.230274
PhHAL.1G020000	0.00038194	5.28892e-09	0.0911324
PhHAL.1G020700	1.19184e-45	3.41338e-07	0.000460318
PhHAL.1G020800	1.99023e-62	0.00667841	0.421691
PhHAL.1G020900	1.65114e-27	0.528143	0.00888804
PhHAL.1G021000	0.0283567	3.24386e-05	0.0814374
PhHAL.1G021200	0.00025239	9.74967e-13	3.74413e-09
PhHAL.1G021300	0.000267203	5.1559e-06	0.00985373
PhHAL.1G021500	1.97486e-21	1.03085e-60	0.000217255
PhHAL.1G021600	0.392032	1.34059e-05	0.759633
PhHAL.1G021700	1.34818e-187	0.0825597	0.0275412
PhHAL.1G021800	1.32632e-27	0.156629	0.477339
PhHAL.1G021900	0.399531	0.0857111	0.00129218
PhHAL.1G022000	9.5709e-10	3.14871e-12	0.910395
PhHAL.1G022100	2.79968e-20	0.351198	0.114846
PhHAL.1G022200	0.00196969	8.95154e-26	0.543036
PhHAL.1G022400	0.00111143	2.85091e-15	0.0793752
PhHAL.1G022500	5.55625e-17	2.64541e-11	0.338522
PhHAL.1G022600	4.03324e-08	0.917229	0.775524
PhHAL.1G022700	1.17521e-09	8.51738e-09	0.00416804
PhHAL.1G022800	7.67782e-41	0.00334489	0.0249004
PhHAL.1G022900	4.22444e-12	1.37494e-22	0.0824044
PhHAL.1G023000	0.667089	1.57463e-17	0.913891
PhHAL.1G023100	1.28127e-78	2.56185e-08	0.14852
PhHAL.1G023400	0.193284	0.541301	0.135208
PhHAL.1G023500	0.000666428	0.00046645	0.0956135
PhHAL.1G023600	0.00934814	0.098607	0.0975774
PhHAL.1G023700	6.46128e-09	4.63802e-06	0.269203
PhHAL.1G023900	7.77116e-12	7.60822e-24	0.919146
PhHAL.1G024000	1.78712e-167	0.000526415	0.41225
PhHAL.1G024100	4.39837e-12	0.0882821	0.00838297
PhHAL.1G024200	3.64513e-11	0.898854	0.0186221
PhHAL.1G024300	1.55291e-08	0.999333	0.0627204
PhHAL.1G024400	0.00318109	1.46892e-07	0.0163571
PhHAL.1G025300	8.08142e-10	2.27514e-07	0.369633
PhHAL.1G025400	0.00544595	6.17978e-07	0.0118583
PhHAL.1G025500	0.000575277	7.99276e-07	0.0667705
PhHAL.1G025600	9.83145e-66	0.96001	3.1762e-05
PhHAL.1G025800	9.75422e-19	0.491783	0.142281
PhHAL.1G025900	3.09312e-23	0.14324	0.189489
PhHAL.1G026300	2.55319e-08	0.295679	0.79966
PhHAL.1G026500	1.38252e-11	0.000185183	0.433049
PhHAL.1G026600	8.78419e-41	0.00889004	0.0105808
PhHAL.1G026800	0.07139	0.503455	0.197643
PhHAL.1G026900	1.86694e-17	0.573395	0.0825298
PhHAL.1G027100	4.01413e-26	1.8639e-10	0.0403121
PhHAL.1G027200	9.69997e-19	4.41481e-13	0.0167087
PhHAL.1G027300	7.70891e-07	0.571069	0.328237
PhHAL.1G027400	7.20983e-10	2.38706e-07	0.915161
PhHAL.1G027500	1.04852e-20	2.86481e-51	0.178633
PhHAL.1G027700	0.0113245	1.29902e-05	0.161271
PhHAL.1G027800	2.88408e-25	3.13403e-18	0.839251
PhHAL.1G027900	3.61826e-12	6.2839e-10	0.329543
PhHAL.1G028300	5.83073e-14	0.480902	0.0899463
PhHAL.1G028400	0.0167203	2.30963e-14	0.0395289
PhHAL.1G028600	5.65606e-12	0.104373	0.142209
PhHAL.1G028700	0	7.19526e-92	0.545515
PhHAL.1G028800	7.80676e-11	0.529295	0.0356178
PhHAL.1G029000	1.08623e-05	2.94119e-29	0.963012
PhHAL.1G029100	2.31268e-11	0.462239	8.6559e-05
PhHAL.1G029200	0.00357166	5.89141e-27	0.652149
PhHAL.1G029300	0.0896489	8.21733e-44	0.0345413
PhHAL.1G029700	6.55692e-22	0.180788	0.342476
PhHAL.1G029800	0.0322659	0.982941	0.205322
PhHAL.1G029900	0.000591644	0.956665	0.0189335
PhHAL.1G030000	1.14931e-80	8.3256e-28	0.00958886
PhHAL.1G030100	3.56584e-39	0.149594	0.0291286
PhHAL.1G030300	0.678545	0.298313	0.057707
PhHAL.1G030400	0.00136734	5.07822e-14	0.991273
PhHAL.1G030500	0.768852	0.595347	0.549417
PhHAL.1G030600	0.000617755	0.275553	0.0276332
PhHAL.1G030800	2.85833e-11	2.85456e-07	0.622894
PhHAL.1G030900	3.52746e-59	0.198408	0.038597
PhHAL.1G031000	0.0410524	0.861094	0.840282
PhHAL.1G031200	3.85697e-08	1.41863e-19	0.492687
PhHAL.1G031400	2.00695e-05	6.13943e-61	0.129625
PhHAL.1G031500	5.36091e-05	0.235636	0.0117807
PhHAL.1G031600	1.0072e-22	2.00322e-21	0.0341807
PhHAL.1G031700	6.70594e-58	0.00750614	0.0128109
PhHAL.1G031800	4.1531e-06	1.32177e-07	0.00280434
PhHAL.1G032000	8.37282e-21	3.09174e-36	0.281137
PhHAL.1G032100	0.0103268	3.55213e-12	3.93053e-34
PhHAL.1G032300	1.20182e-05	0.388654	0.00735637
PhHAL.1G032400	0.00360072	0.0609399	0.750382
PhHAL.1G032500	1.82019e-46	8.26771e-28	0.000270953
PhHAL.1G032600	2.42233e-130	3.7113e-42	8.25741e-05
PhHAL.1G032700	0.000630045	1.01721e-06	0.0671121
PhHAL.1G032900	4.59522e-28	0.0318176	0.00125812
PhHAL.1G033000	0.0201211	3.94357e-115	1.20364e-06
PhHAL.1G033200	1.00995e-08	0.929495	0.472505
PhHAL.1G033300	7.72122e-11	0.971131	0.0283757
PhHAL.1G033400	6.55385e-16	0.00112757	0.19768
PhHAL.1G033500	1.27985e-05	3.69606e-197	0.414705
PhHAL.1G033700	1.80133e-10	0.0131851	0.0476151
PhHAL.1G033800	1.35618e-08	1.19899e-47	0.867196
PhHAL.1G034000	7.60998e-10	1.64128e-07	0.386949
PhHAL.1G034100	1.23823e-54	0.122045	0.168322
PhHAL.1G034200	8.23085e-30	6.48199e-27	0.0139623
PhHAL.1G034300	9.87563e-16	7.55492e-56	0.20254
PhHAL.1G034400	0.00192937	3.94607e-11	0.335974
PhHAL.1G034500	0.231165	1.15885e-15	0.601696
PhHAL.1G034600	1.10129e-11	0.238091	0.728588
PhHAL.1G034700	0.265845	0.421302	0.495728
PhHAL.1G034800	0.00317259	0.137175	0.121689
PhHAL.1G034900	7.85069e-31	1.82053e-11	0.0416262
PhHAL.1G035000	1.08387e-07	0.530231	0.000540092
PhHAL.1G035400	4.70696e-06	0.0282422	0.000518636
PhHAL.1G035600	7.75997e-45	0.200174	7.65412e-26
PhHAL.1G035700	1.94597e-13	0.741705	1.13476e-06
PhHAL.1G035800	7.37622e-05	0.152885	0.00243188
PhHAL.1G035900	2.3244e-49	1.31618e-11	0.120234
PhHAL.1G036100	2.30002e-207	2.92477e-05	0.706836
PhHAL.1G036200	1.97235e-05	5.38984e-34	0.0970681
PhHAL.1G036400	7.37953e-27	0.0316094	0.0098788
PhHAL.1G036700	5.38174e-08	0.0236345	0.854882
PhHAL.1G036800	1.03359e-05	0.000789638	2.38e-05
PhHAL.1G036900	1.29985e-68	3.33044e-76	0.0541319
PhHAL.1G037000	1.183e-17	2.79528e-07	3.47136e-10
PhHAL.1G037100	1.2372e-82	0.028712	0.0271096
PhHAL.1G037600	2.7823e-93	0.57327	0.173338
PhHAL.1G038000	0.00019129	3.43167e-14	2.46e-19
PhHAL.1G039200	0.0044228	3.97388e-100	0.00688116
PhHAL.1G039400	0.863581	8.48072e-48	0.380944
PhHAL.1G040300	0.050904	9.86678e-67	0.9635
PhHAL.1G040400	0.416642	1.21335e-77	0.69675
PhHAL.1G040500	3.39113e-35	1.34689e-13	0.171882
PhHAL.1G040600	0.0666919	1.15483e-87	0.0131864
PhHAL.1G040700	5.93471e-06	0.833736	0.0107727
PhHAL.1G041200	1.68538e-102	6.42571e-06	0.0165821
PhHAL.1G041400	2.11407e-31	0.927864	0.16254
PhHAL.1G041800	0.075832	2.31298e-05	2.908e-20
PhHAL.1G041900	3.4779e-132	0.00233936	0.0238757
PhHAL.1G042000	2.77044e-85	0.00452556	0.0811179
PhHAL.1G042100	0.0492195	0.00488287	0.299325
PhHAL.1G042200	6.64396e-30	9.22275e-17	0.0326136
PhHAL.1G042300	1.10121e-05	1.11201e-24	0.385163
PhHAL.1G042400	6.34446e-25	0.247821	8.0854e-08
PhHAL.1G042800	0.0054592	0.0555961	0.170559
PhHAL.1G042900	2.75559e-32	3.35164e-08	0.0109081
PhHAL.1G043000	0.00251918	3.08084e-07	0.863101
PhHAL.1G043100	0.0560882	1.54814e-36	0.745942
PhHAL.1G043200	0.024062	2.94371e-10	0.456812
PhHAL.1G043300	0.36481	2.56114e-06	0.49763
PhHAL.1G043400	0.145276	2.66923e-89	0.658476
PhHAL.1G043500	0.534382	5.94699e-19	0.038221
PhHAL.1G043900	7.05038e-16	0.00243097	0.573634
PhHAL.1G044000	2.33605e-13	2.0139e-107	0.587834
PhHAL.1G044200	0.000501262	9.0695e-13	3.1859e-06
PhHAL.1G044300	1.28099e-09	2.76396e-08	1.98057e-09
PhHAL.1G044400	1.34233e-13	2.70602e-08	0.563372
PhHAL.1G044700	6.6564e-56	2.0877e-08	0.514834
PhHAL.1G044900	0.00460351	0.861435	0.561016
PhHAL.1G045000	0.106148	0.000236932	0.0555215
PhHAL.1G045900	0.599505	2.35704e-05	0.00472149
PhHAL.1G046100	1.79847e-110	7.34557e-20	0.363576
PhHAL.1G046200	4.08861e-06	0.000974622	0.326029
PhHAL.1G046400	0.272367	0.000148317	0.037733
PhHAL.1G046600	2.65796e-75	4.79544e-42	0.0174373
PhHAL.1G046700	9.72653e-06	2.10516e-12	0.0500786
PhHAL.1G046800	4.87898e-45	4.29302e-06	7.06301e-08
PhHAL.1G046900	6.31957e-38	0.00440373	0.158192
PhHAL.1G047100	0.000952494	0.0216371	0.00433965
PhHAL.1G047300	2.00293e-10	0.0029989	0.0245945
PhHAL.1G047400	2.63378e-16	0.00443977	2.62352e-05
PhHAL.1G047500	2.92938e-09	1.07696e-10	0.58736
PhHAL.1G047600	6.72209e-20	0.0421403	0.0368744
PhHAL.1G047800	4.4068e-35	0.409024	0.00582021
PhHAL.1G048000	0.0131199	0.00135533	0.0107239
PhHAL.1G048100	0.00405527	0.0148506	0.704557
PhHAL.1G048200	1.65756e-09	0.000263863	0.00387608
PhHAL.1G048300	0.0036167	5.54398e-10	0.106627
PhHAL.1G048800	2.20063e-26	0.0755027	2.47887e-08
PhHAL.1G049000	1.57972e-110	0.383393	0.791515
PhHAL.1G049100	0.000196834	9.51616e-110	0.0609103
PhHAL.1G049300	0.00582514	0.00799592	0.930034
PhHAL.1G049400	0.127903	0.00137025	0.821228
PhHAL.1G049500	1.33863e-13	3.78241e-05	0.0738417
PhHAL.1G049600	3.6684e-75	5.98119e-34	0.0129496
PhHAL.1G049700	3.31269e-22	0.0630374	0.0196987
PhHAL.1G049900	0.00106381	1.3055e-15	0.136
PhHAL.1G050000	0.296716	4.61566e-16	0.0753004
PhHAL.1G050100	0.00111117	1.04737e-08	0.00847232
PhHAL.1G050200	0.000950133	2.82744e-13	1.05541e-08
PhHAL.1G050300	0.00128127	0.00132507	0.000199583
PhHAL.1G050400	4.9281e-24	0.189438	0.008335
PhHAL.1G050800	4.82093e-06	1.57743e-11	0.451835
PhHAL.1G051100	1.72208e-28	0.0719043	0.00266279
PhHAL.1G051300	4.93643e-72	6.42572e-13	0.0405343
PhHAL.1G051500	1.49722e-06	1.50725e-11	0.000832068
PhHAL.1G052200	2.98551e-23	2.71343e-14	0.168322
PhHAL.1G052400	1.29587e-48	3.86258e-06	1.87128e-07
PhHAL.1G052500	3.48479e-13	0.443669	0.194935
PhHAL.1G052600	2.12295e-06	3.24201e-23	0.0522741
PhHAL.1G052700	3.84662e-31	0.691205	9.87806e-07
PhHAL.1G052800	5.95735e-06	0.599938	0.0335831
PhHAL.1G052900	4.93886e-10	0.0694589	0.369307
PhHAL.1G053000	1.16522e-07	1.9858e-07	0.383901
PhHAL.1G053100	3.3566e-53	0.841409	0.552137
PhHAL.1G053200	0.2715	1.99711e-154	0.0515672
PhHAL.1G053400	7.22562e-20	5.51612e-09	0.000227726
PhHAL.1G053500	7.66367e-48	0.000120303	0.731662
PhHAL.1G053600	9.35637e-05	0.00197295	5.09941e-11
PhHAL.1G053700	4.461e-73	5.50062e-14	0.016617
PhHAL.1G054000	5.23519e-41	5.61864e-09	0.141606
PhHAL.1G054200	4.3756e-11	0.996414	0.00288686
PhHAL.1G054300	7.35366e-49	0.00671197	0.813913
PhHAL.1G054400	4.64943e-22	7.38422e-23	1.62791e-07
PhHAL.1G054500	0.00149787	0.00018332	0.0887531
PhHAL.1G054800	0.20262	9.55666e-27	0.0145158
PhHAL.1G054900	1.72489e-09	8.48767e-06	0.855141
PhHAL.1G055100	2.00984e-14	0.00767081	0.112096
PhHAL.1G055400	0.00639355	0.944895	0.322794
PhHAL.1G055600	0.0291463	4.70011e-05	0.000273275
PhHAL.1G055900	1.24294e-05	0.405441	0.00225594
PhHAL.1G056000	8.98977e-09	0.429825	0.0913298
PhHAL.1G056100	0.00618682	5.30912e-09	0.0925336
PhHAL.1G056200	2.61938e-06	0.00824786	0.256998
PhHAL.1G056300	0.00174324	4.8228e-29	0.0053359
PhHAL.1G056400	4.84984e-15	2.60629e-27	0.586012
PhHAL.1G056600	4.45279e-20	0.800657	0.66417
PhHAL.1G056700	6.48264e-05	0.674488	1.18441e-09
PhHAL.1G056900	0.00612421	6.50159e-11	7.32201e-12
PhHAL.1G057000	5.67339e-11	2.40569e-10	0.000515845
PhHAL.1G057500	0.859612	0.666536	0.380547
PhHAL.1G057600	2.26995e-65	0.134318	0.00225594
PhHAL.1G057800	3.64325e-152	0.0637961	0.0738946
PhHAL.1G057900	0.0393056	2.50653e-06	0.00022538
PhHAL.1G058500	1.01585e-51	0.559165	0.695305
PhHAL.1G058600	0.0709683	0.830407	0.160462
PhHAL.1G059100	2.50603e-140	0.00133216	0.772508
PhHAL.1G059200	7.66543e-122	0.0722063	0.0202415
PhHAL.1G059300	0.34508	0.0587335	0.0661396
PhHAL.1G059400	0.042451	0.72213	0.46964
PhHAL.1G059500	0.215884	0.00977455	0.000231985
PhHAL.1G059600	1.2125e-09	0.0757767	0.0607149
PhHAL.1G059700	2.96541e-08	1.39556e-36	0.00158746
PhHAL.1G059900	1.5557e-05	0.0388971	0.00420888
PhHAL.1G060100	4.74625e-08	3.40732e-44	0.606694
PhHAL.1G060300	0.0578149	0.114867	0.00680907
PhHAL.1G060400	5.75718e-09	0.745586	0.982582
PhHAL.1G060600	1.80444e-07	0.259335	0.384282
PhHAL.1G060900	4.85514e-23	1.06198e-55	6.62709e-10
PhHAL.1G061000	0.00370506	0.00151308	0.0126052
PhHAL.1G061100	2.15381e-23	1.99734e-21	3.48816e-05
PhHAL.1G061300	3.18284e-17	0.00284958	0.00104614
PhHAL.1G061400	3.93597e-23	1.63541e-05	0.154614
PhHAL.1G061500	0.15498	0.840292	0.845996
PhHAL.1G061600	1.37824e-25	1.14297e-05	0.00018735
PhHAL.1G061700	1.59291e-33	0.0666227	0.95858
PhHAL.1G061900	1.70721e-10	2.52116e-33	0.249814
PhHAL.1G062000	0.0235119	0.0372522	0.547934
PhHAL.1G062400	0.00605355	0.0885118	5.50086e-05
PhHAL.1G062500	7.74179e-52	3.53841e-132	2.50597e-06
PhHAL.1G062600	0.00210364	1.38113e-06	0.277222
PhHAL.1G062700	1.26836e-29	2.52435e-08	0.0679876
PhHAL.1G063000	4.09011e-12	0.0187961	0.0197555
PhHAL.1G063300	5.27692e-05	1.05551e-08	0.122672
PhHAL.1G063400	2.26537e-29	1.80135e-17	0.137845
PhHAL.1G063500	1.98727e-16	0.0379798	0.615405
PhHAL.1G063700	0.00222256	0.744715	0.437244
PhHAL.1G063800	0.000261678	0.0636374	0.209203
PhHAL.1G063900	2.61893e-09	1.97764e-14	0.0120211
PhHAL.1G064100	0.0376302	0.000108816	0.525541
PhHAL.1G064200	0.127135	5.98281e-31	0.00184394
PhHAL.1G064300	0.349562	3.7273e-10	0.773233
PhHAL.1G064400	0	0.654765	0.0170935
PhHAL.1G064500	5.36353e-12	0.0892585	0.469403
PhHAL.1G064800	2.88967e-07	2.404e-10	0.578044
PhHAL.1G065200	3.10343e-38	4.88919e-18	0.0440889
PhHAL.1G065400	0.00159499	0.000149807	0.387546
PhHAL.1G065600	3.13893e-12	0.000181953	0.924943
PhHAL.1G065700	3.84826e-77	0.000292282	0.564041
PhHAL.1G065800	0.149572	0.000148738	0.194619
PhHAL.1G066000	1.0611e-29	3.08916e-12	0.0775625
PhHAL.1G066100	4.4477e-05	0.903877	0.000399934
PhHAL.1G066200	3.27534e-10	0.00789907	0.0627996
PhHAL.1G066400	0.16987	0.0360369	0.660152
PhHAL.1G066500	2.30914e-05	0.225141	0.692497
PhHAL.1G066600	2.3261e-46	1.64054e-14	0.369613
PhHAL.1G066700	3.52137e-18	0.398813	0.854588
PhHAL.1G066800	1.88727e-05	2.9177e-21	0.395186
PhHAL.1G066900	2.61622e-06	0.0319251	0.762238
PhHAL.1G067000	6.96949e-25	3.21187e-24	0.0110055
PhHAL.1G067200	5.8261e-29	0.000358093	0.100074
PhHAL.1G067400	1.8647e-15	0.678939	0.018735
PhHAL.1G067500	0.0106149	0.450982	0.999199
PhHAL.1G067600	0.000348282	0.44683	0.190328
PhHAL.1G067800	3.15025e-56	9.74386e-12	0.0593305
PhHAL.1G067900	2.02689e-07	5.50456e-16	0.118617
PhHAL.1G068000	4.20406e-05	0.217864	0.0628181
PhHAL.1G068600	9.18437e-91	0.397011	0.0519708
PhHAL.1G068800	0.112981	0.06539	0.00310204
PhHAL.1G068900	5.53068e-26	6.29298e-06	0.063513
PhHAL.1G069000	3.7036e-10	5.50444e-08	0.746876
PhHAL.1G069100	2.60411e-22	0.213905	0.0476151
PhHAL.1G069200	3.2236e-09	1.19341e-75	0.00460129
PhHAL.1G069400	0.00331305	5.21829e-27	0.0697901
PhHAL.1G069500	2.98188e-06	2.17975e-14	0.00644734
PhHAL.1G069600	9.33472e-53	0.0139998	0.0241791
PhHAL.1G069900	8.9058e-05	6.29308e-48	0.611668
PhHAL.1G070000	9.56668e-42	0.976958	3.56408e-05
PhHAL.1G070100	6.81556e-05	0.00324256	0.350964
PhHAL.1G070300	0.419158	2.52368e-23	0.976792
PhHAL.1G070400	6.04661e-25	0.171723	0.189271
PhHAL.1G070500	5.7769e-07	2.2257e-09	0.7752
PhHAL.1G070600	3.59785e-193	2.09357e-05	6.37505e-06
PhHAL.1G070700	9.18669e-05	0.000142808	0.0590186
PhHAL.1G070800	0.000838999	0.393005	0.0229158
PhHAL.1G070900	3.00336e-65	1.18066e-10	0.180187
PhHAL.1G071100	0.289726	0.450567	0.686263
PhHAL.1G071200	3.48071e-17	6.41628e-10	0.743816
PhHAL.1G071300	9.98019e-08	2.06786e-08	0.247229
PhHAL.1G071500	1.93355e-40	0.0785216	0.00157443
PhHAL.1G071700	1.45183e-18	3.29146e-13	0.813913
PhHAL.1G071800	1.07313e-32	0.701967	0.63719
PhHAL.1G071900	5.04754e-21	0.0809738	0.543697
PhHAL.1G072000	0.973191	0.0161468	0.655944
PhHAL.1G072100	0.0615787	0.000265779	0.604781
PhHAL.1G072200	3.96934e-20	3.17918e-19	0.71907
PhHAL.1G072300	2.18428e-12	3.75541e-36	0.0929117
PhHAL.1G072400	0.542957	0.0149902	0.184405
PhHAL.1G072600	6.62869e-42	0.449037	0.0199982
PhHAL.1G072800	2.56429e-38	0.000785734	4.83389e-07
PhHAL.1G072900	8.18049e-45	0.0368441	0.0140901
PhHAL.1G073200	1.4885e-05	9.21701e-06	0.0690732
PhHAL.1G073300	1.83324e-60	8.32698e-12	0.000589436
PhHAL.1G073500	1.78929e-34	0.0748724	0.392872
PhHAL.1G073600	0.920737	2.42437e-07	0.907829
PhHAL.1G073800	0.825234	0.192539	0.0168172
PhHAL.1G073900	4.49448e-05	4.37772e-31	0.000114412
PhHAL.1G074000	0.0054266	0.00262804	0.00919437
PhHAL.1G074200	0.000734365	4.01564e-05	0.00883806
PhHAL.1G074300	0.0029982	0.00595146	0.413136
PhHAL.1G074400	4.13508e-20	3.51296e-08	0.533478
PhHAL.1G074500	1.22604e-14	1.22042e-31	0.656541
PhHAL.1G074600	4.82978e-14	6.49978e-11	0.122134
PhHAL.1G074700	1.18495e-08	4.37853e-74	0.0133178
PhHAL.1G074800	6.23847e-27	0.799101	0.410638
PhHAL.1G074900	7.04939e-14	3.36365e-06	4.64835e-05
PhHAL.1G075000	3.00358e-18	3.59575e-10	0.0116006
PhHAL.1G075200	0.855288	5.35376e-07	0.840359
PhHAL.1G075400	1.34547e-27	1.37551e-28	0.275368
PhHAL.1G076400	1.9806e-10	0.28499	0.398725
PhHAL.1G076700	0.15799	8.82083e-18	0.643007
PhHAL.1G076900	3.63621e-252	3.58507e-05	0.348611
PhHAL.1G077000	3.23138e-05	4.2444e-07	0.0065608
PhHAL.1G077100	0.939866	0.0268728	0.00136379
PhHAL.1G077200	1.20517e-17	1.25699e-11	0.00408846
PhHAL.1G077400	2.75383e-22	0.507576	0.0183053
PhHAL.1G077600	2.84257e-30	1.22936e-06	0.407617
PhHAL.1G077700	9.29087e-51	0.698484	0.413858
PhHAL.1G077800	0.0332988	0.109108	0.327308
PhHAL.1G078100	6.27396e-85	4.60787e-41	0.809285
PhHAL.1G078200	4.45897e-114	1.49257e-25	0.0104891
PhHAL.1G078300	0.461786	0.00532584	0.537658
PhHAL.1G078400	2.41329e-08	0.000152821	0.000492834
PhHAL.1G078500	0.00225516	0.000632179	0.447586
PhHAL.1G078600	2.15905e-46	0.00810804	0.233843
PhHAL.1G078700	4.74834e-11	0.0896601	0.852141
PhHAL.1G078800	2.15217e-13	0.126328	0.0245313
PhHAL.1G078900	9.27344e-30	0.00731393	0.803446
PhHAL.1G079000	6.74918e-68	0.266407	0.4279
PhHAL.1G079100	6.0829e-06	0.304438	0.0102633
PhHAL.1G079500	5.78264e-26	8.8316e-08	0.559411
PhHAL.1G079800	4.38191e-40	2.10953e-06	0.322129
PhHAL.1G080000	3.44733e-38	6.39365e-06	0.457992
PhHAL.1G080300	5.53921e-99	0.0038404	0.347699
PhHAL.1G080500	2.3467e-26	0.185588	0.24294
PhHAL.1G080600	4.67937e-18	5.13749e-05	0.0653148
PhHAL.1G080700	3.98292e-15	0.0512169	0.109075
PhHAL.1G080800	2.64054e-15	0.318799	0.343047
PhHAL.1G081000	1.70719e-81	1.53548e-05	0.0554339
PhHAL.1G081200	0.223214	2.29469e-13	0.0059368
PhHAL.1G081300	4.933e-06	0.209694	0.0506867
PhHAL.1G081500	0.042946	0.618898	0.0137126
PhHAL.1G081600	3.03937e-13	0.358752	0.00510692
PhHAL.1G081700	1.20882e-24	0.00278569	0.0102763
PhHAL.1G081900	0.0130925	5.192e-16	0.021271
PhHAL.1G082200	0.222401	0.000159671	0.944421
PhHAL.1G082600	1.26941e-06	0.000420031	6.29694e-08
PhHAL.1G083300	0.0414512	0.0356555	0.452317
PhHAL.1G083800	1.01256e-17	0.73588	0.892161
PhHAL.1G083900	2.76108e-18	0.894676	0.975082
PhHAL.1G084100	1.39312e-36	0.00249193	0.00805907
PhHAL.1G084200	2.43359e-25	0.383429	0.167474
PhHAL.1G084500	0.00899954	1.79351e-06	0.000905313
PhHAL.1G084600	1.13963e-06	5.46882e-08	0.706114
PhHAL.1G084700	1.19211e-07	1.09659e-94	0.303395
PhHAL.1G085000	0.132756	1.46721e-36	0.410493
PhHAL.1G085100	5.88654e-42	3.29382e-36	0.000201743
PhHAL.1G085200	0.0352064	8.53509e-47	0.628477
PhHAL.1G085300	3.62097e-22	1.30577e-10	0.889541
PhHAL.1G085600	1.52461e-21	9.76681e-07	2.4068e-05
PhHAL.1G086100	9.72114e-93	4.14233e-15	0.955173
PhHAL.1G086200	0.00564433	4.01355e-05	0.292291
PhHAL.1G086300	7.63133e-43	0.236977	0.458927
PhHAL.1G086400	0.0326056	0.0327424	0.539873
PhHAL.1G086600	8.04212e-13	8.98895e-11	0.00568867
PhHAL.1G086800	0.000145652	0.000325432	0.234622
PhHAL.1G086900	6.00985e-11	0.380678	0.017564
PhHAL.1G087000	0.017209	9.56925e-15	9.11668e-09
PhHAL.1G087300	1.2881e-24	5.37245e-14	0.136853
PhHAL.1G087400	0.152933	0.0728288	0.73083
PhHAL.1G087500	0.0689353	5.12524e-08	0.222325
PhHAL.1G087600	2.98518e-39	6.63909e-13	5.06291e-06
PhHAL.1G087900	5.66075e-58	0.0141505	0.0260202
PhHAL.1G088100	2.45812e-14	1.07085e-22	0.00842527
PhHAL.1G088200	9.3393e-78	0.0477646	0.826035
PhHAL.1G088300	1.13228e-31	3.19048e-11	0.0793288
PhHAL.1G088400	3.94198e-06	0.0113108	0.00203008
PhHAL.1G088700	9.68273e-20	0.947196	3.94049e-20
PhHAL.1G088800	0.0026639	1.01934e-28	0.0928908
PhHAL.1G088900	1.10508e-19	8.76087e-06	0.935498
PhHAL.1G089000	0.264443	0.362959	0.2485
PhHAL.1G089200	0.0818916	0.076862	0.0023913
PhHAL.1G089300	0.0129086	0.0338532	0.0226014
PhHAL.1G089500	2.36246e-34	8.90759e-12	1.38893e-09
PhHAL.1G089600	8.2894e-97	0.367883	0.256582
PhHAL.1G089800	2.0828e-26	1.34916e-06	0.451077
PhHAL.1G090000	3.61727e-17	0.647994	0.0572862
PhHAL.1G090100	3.49825e-13	0.357883	0.0927804
PhHAL.1G090400	0.00231376	0.230044	0.90329
PhHAL.1G090700	0.118214	0.819346	0.00128318
PhHAL.1G090900	2.1508e-10	0.333967	0.000434622
PhHAL.1G091000	0.0952097	0.00144997	0.735157
PhHAL.1G091100	5.63809e-18	2.54355e-12	0.0220069
PhHAL.1G091200	0.368662	0.0340307	0.650568
PhHAL.1G091300	1.14115e-05	0.0110575	0.0169147
PhHAL.1G091400	0.317919	0.00102609	0.0488272
PhHAL.1G091900	0.0721978	1.31121e-17	0.00174212
PhHAL.1G092000	0.00269049	0.0201839	8.98312e-10
PhHAL.1G092100	0.000297321	4.67357e-07	0.280462
PhHAL.1G092400	4.77539e-60	8.75904e-13	7.12757e-30
PhHAL.1G092800	5.68332e-47	0.047519	8.0564e-07
PhHAL.1G092900	2.53251e-06	0.771161	0.805308
PhHAL.1G093100	3.65811e-34	8.07443e-16	0.540948
PhHAL.1G093500	1.96004e-15	6.00805e-17	0.00183074
PhHAL.1G093600	4.08117e-13	0.00150618	0.00220744
PhHAL.1G093800	1.98124e-31	0.385736	0.543037
PhHAL.1G094000	6.92226e-11	0.00124674	0.0819675
PhHAL.1G094100	0.00530415	2.13865e-05	0.000435715
PhHAL.1G094700	1.67391e-30	1.06129e-35	0.390659
PhHAL.1G094800	0.000956124	2.13428e-18	0.838591
PhHAL.1G094900	3.49807e-61	0.00196073	2.46698e-24
PhHAL.1G095100	1.79821e-18	0.986751	4.72118e-06
PhHAL.1G095200	0.00727397	1.07575e-08	3.96988e-05
PhHAL.1G095300	4.63346e-80	0.00318456	0.0267428
PhHAL.1G095500	0.00531871	0.376054	0.96921
PhHAL.1G095700	0.0131495	5.5554e-08	5.79271e-05
PhHAL.1G095800	3.97927e-70	5.54656e-39	0.000897193
PhHAL.1G096000	3.04569e-35	4.89514e-11	0.902116
PhHAL.1G096100	3.16024e-07	7.25261e-16	0.689279
PhHAL.1G096400	1.17172e-65	3.41005e-32	0.00554734
PhHAL.1G096500	3.27638e-25	0.865452	0.0287088
PhHAL.1G096700	2.09498e-14	0.446195	0.00253115
PhHAL.1G096800	2.4542e-30	0.0118281	0.503721
PhHAL.1G096900	0.0626882	2.67614e-05	0.150848
PhHAL.1G097100	1.22873e-16	1.09392e-13	0.075037
PhHAL.1G097300	9.00285e-10	0.212494	0.00686899
PhHAL.1G097500	0.000484357	1.24831e-08	4.34414e-13
PhHAL.1G097600	2.39853e-57	8.39517e-15	0.000174496
PhHAL.1G097700	1.23363e-15	0.000700839	0.52008
PhHAL.1G097900	0.785885	1.21325e-11	0.00188846
PhHAL.1G098100	1.75477e-163	0.912077	0.000366322
PhHAL.1G098200	1.75175e-12	0.498567	0.671961
PhHAL.1G098600	4.21324e-47	0.733356	0.952498
PhHAL.1G099400	3.99931e-37	3.97299e-08	0.544467
PhHAL.1G099800	1.41793e-13	0.00337316	0.760885
PhHAL.1G099900	3.58509e-19	5.49845e-05	0.014302
PhHAL.1G100100	1.15699e-64	0.65707	0.745256
PhHAL.1G100200	2.6037e-06	5.43555e-56	0.87862
PhHAL.1G100300	0.00165146	0.391841	0.806481
PhHAL.1G100400	0.790563	8.10503e-08	0.709848
PhHAL.1G100500	1.57224e-09	0.0341557	0.975684
PhHAL.1G100700	0.840305	0.543243	0.321957
PhHAL.1G100800	1.01416e-08	7.19817e-26	0.2688
PhHAL.1G100900	5.02123e-08	8.08698e-10	0.093538
PhHAL.1G101100	1.98076e-21	0.0689912	0.138592
PhHAL.1G101400	0.124892	2.91946e-05	0.889582
PhHAL.1G101600	9.88944e-08	0.00180881	0.752473
PhHAL.1G101800	1.81839e-33	0.495372	1.45683e-10
PhHAL.1G102100	6.1456e-16	0.000918406	0.0161713
PhHAL.1G102200	4.52708e-22	0.596893	0.496652
PhHAL.1G102300	2.26486e-22	1.26443e-52	0.263946
PhHAL.1G102400	8.9791e-33	4.72467e-86	0.275736
PhHAL.1G102500	0.00087691	0.0400327	1.85837e-17
PhHAL.1G102800	0.0118211	1.30748e-16	0.458487
PhHAL.1G102900	0.373295	5.42515e-16	0.0149658
PhHAL.1G103000	8.0104e-28	0.000919162	0.0697653
PhHAL.1G104200	0.0516421	0.399219	0.0125646
PhHAL.1G104700	0.0236895	0.00626053	0.119575
PhHAL.1G105000	0.647563	0.440173	0.136439
PhHAL.1G105400	7.6648e-14	0.0147566	0.935198
PhHAL.1G105500	0.225085	0.000392175	0.27231
PhHAL.1G105600	0.00013514	3.5767e-05	0.0360302
PhHAL.1G106100	0.00233021	0.0313612	0.00347002
PhHAL.1G106200	0.68169	6.11504e-08	0.635214
PhHAL.1G106300	3.01172e-54	0.523931	0.00699724
PhHAL.1G106400	9.87171e-139	1.75382e-57	0.505433
PhHAL.1G106600	1.99014e-06	1.02586e-200	0.344511
PhHAL.1G106800	3.21404e-28	7.6936e-85	0.262451
PhHAL.1G106900	4.21384e-33	0.000251541	0.00404429
PhHAL.1G107000	3.29625776935904e-319	3.01965e-11	0.19127
PhHAL.1G107300	0.522964	1.53538e-05	0.787194
PhHAL.1G107400	7.14915e-26	0.501879	0.221735
PhHAL.1G107500	1.5746e-08	0.0103753	0.762585
PhHAL.1G107700	1.23397e-12	1.9821e-06	0.506257
PhHAL.1G107900	2.42795e-56	0.00838404	0.924811
PhHAL.1G108000	2.71988e-36	8.06428e-07	3.45943e-06
PhHAL.1G108100	6.30309e-14	3.11255e-14	0.222317
PhHAL.1G108200	4.04848e-08	0.885674	0.000265952
PhHAL.1G108700	0.710267	0.00172052	0.610936
PhHAL.1G108800	0.214343	2.04291e-16	0.495344
PhHAL.1G109600	0.0173171	1.24797e-06	0.369819
PhHAL.1G109700	1.92406e-07	5.90619e-19	0.104894
PhHAL.1G109800	3.30887e-08	0.0100044	0.00790276
PhHAL.1G109900	3.51706e-18	1.06064e-20	0.489518
PhHAL.1G110000	0.713417	1.43012e-68	0.100924
PhHAL.1G110100	2.67701e-160	2.71932e-22	0.22834
PhHAL.1G110400	0.593913	0.0417428	0.00467445
PhHAL.1G110500	0.141549	0.00125785	0.000583393
PhHAL.1G110700	1.41506e-10	0.509974	0.00728871
PhHAL.1G111200	0.000492858	3.20536e-120	0.108893
PhHAL.1G111800	0.000196135	0.00423624	0.675733
PhHAL.1G112700	8.90342e-09	0.0142586	0.99238
PhHAL.1G112800	1.12518e-12	0.756798	0.622361
PhHAL.1G113000	1.55783e-12	0.800999	7.15256e-05
PhHAL.1G113100	8.41281e-05	1.04584e-12	0.0063656
PhHAL.1G113200	1.04201e-10	4.40791e-07	0.284338
PhHAL.1G113300	0.00213723	5.37622e-28	0.0565753
PhHAL.1G113700	3.48209e-10	1.95945e-35	0.37789
PhHAL.1G113800	5.21183e-46	1.94777e-48	8.88326e-05
PhHAL.1G113900	0.00393676	0.00925948	0.977516
PhHAL.1G114000	5.52369e-20	1.86673e-11	4.64283e-05
PhHAL.1G114200	0.0010291	0.00341029	0.694589
PhHAL.1G114400	9.53886e-98	5.61724e-11	0.0151601
PhHAL.1G114500	2.20797e-49	1.08389e-05	0.0016443
PhHAL.1G114700	5.44269e-05	6.33621e-09	0.854542
PhHAL.1G114800	1.64679e-57	6.42418e-11	0.00527969
PhHAL.1G115100	2.22413e-15	1.53983e-22	1.08752e-08
PhHAL.1G115300	0.000771104	2.05422e-10	0.21743
PhHAL.1G115600	1.61488e-101	0.0752168	0.602274
PhHAL.1G116000	7.81321e-38	3.09382e-21	0.109169
PhHAL.1G116100	3.48964e-16	5.32668e-13	0.284101
PhHAL.1G116400	2.30323e-09	1.27664e-07	0.125361
PhHAL.1G116500	1.66127e-19	1.16241e-15	0.00379015
PhHAL.1G116600	2.41244e-20	0.000141918	0.0377692
PhHAL.1G116800	5.1401e-12	3.01661e-18	1.19413e-18
PhHAL.1G116900	6.57369e-19	3.88985e-45	0.809581
PhHAL.1G117200	4.12703e-31	0.0178716	0.346933
PhHAL.1G118400	0.01068	0.000510361	0.517101
PhHAL.1G119100	9.95693e-05	1.06792e-10	0.00106663
PhHAL.1G119400	3.93128e-231	0.238956	5.36076e-07
PhHAL.1G119600	1.79216e-09	6.36621e-14	2.51572e-07
PhHAL.1G119700	0.856087	1.07341e-09	0.0173681
PhHAL.1G120300	1.32971e-72	3.13062e-16	0.0144442
PhHAL.1G120400	0.409109	0.0741944	0.0583405
PhHAL.1G120600	3.18913e-38	0.0221709	0.0920514
PhHAL.1G121100	0.0190676	7.10718e-05	2.73246e-07
PhHAL.1G121800	1.34325e-05	2.0044e-26	0.00870182
PhHAL.1G122000	0.668491	2.45781e-17	0.527451
PhHAL.1G122200	0.363207	5.32593e-23	0.00762916
PhHAL.1G122400	0.0353291	4.6133e-61	0.692497
PhHAL.1G122500	0.178125	4.75212e-11	0.302071
PhHAL.1G122600	0.188538	1.29187e-14	0.713654
PhHAL.1G122700	0.900834	5.03038e-24	0.760183
PhHAL.1G122900	0.305775	1.74906e-69	0.725463
PhHAL.1G123000	0.000412669	0.176389	0.123555
PhHAL.1G123300	2.68352e-53	0.0958439	0.373226
PhHAL.1G123400	2.70788e-30	2.65472e-09	0.73901
PhHAL.1G123900	4.04504e-09	1.10745e-36	0.836048
PhHAL.1G124000	1.16794e-21	0.810392	0.293281
PhHAL.1G124100	7.98985e-05	0.0033053	2.27189e-11
PhHAL.1G124200	1.47471e-103	1.86922e-05	0.170007
PhHAL.1G124300	2.28165e-29	0.855129	0.0191094
PhHAL.1G124700	2.51859e-06	1.28005e-79	0.0301117
PhHAL.1G125100	3.2537e-10	5.94875e-09	0.156142
PhHAL.1G125200	2.57724e-28	0.41799	0.063849
PhHAL.1G125300	1.00071e-07	0.26446	0.0190822
PhHAL.1G125400	0.21293	9.58724e-17	0.665365
PhHAL.1G125500	5.00078e-40	2.0265e-10	0.00668776
PhHAL.1G125600	0.0106356	0.000527186	0.359779
PhHAL.1G126300	1.0906e-06	4.90868e-26	0.00405009
PhHAL.1G126500	1.25135e-10	4.2138e-17	0.433025
PhHAL.1G126600	2.98074e-48	7.74895e-66	0.00199367
PhHAL.1G127200	9.06374e-05	0.351726	0.00310181
PhHAL.1G127400	1.73248e-11	8.79858e-17	2.17159e-07
PhHAL.1G127600	0.0177649	3.32575e-18	0.0882966
PhHAL.1G127800	2.65282e-09	0.0372586	0.472903
PhHAL.1G128400	1.3307e-47	0.604875	0.546353
PhHAL.1G128800	0.17446	4.60339e-18	3.92207e-06
PhHAL.1G129000	0.183134	0.443208	0.318012
PhHAL.1G129400	3.44733e-38	6.60059e-28	0.136898
PhHAL.1G129800	1.39896e-10	0.0240913	0.0692354
PhHAL.1G130000	0.310837	0.847385	0.0292879
PhHAL.1G130100	1.90277e-05	0.000169343	0.4513
PhHAL.1G131100	5.27775e-07	0.452993	0.393116
PhHAL.1G131200	1.8919e-05	4.58765e-44	7.81975e-15
PhHAL.1G131700	7.23836e-05	4.00949e-21	0.00351276
PhHAL.1G132200	0.01031	3.36436e-23	0.862265
PhHAL.1G132900	2.77052e-23	3.66552e-12	0.311231
PhHAL.1G133500	0.0863469	0.00335487	0.216358
PhHAL.1G134200	1.5915e-07	2.11746e-08	0.0654519
PhHAL.1G135600	0.396444	0.0160735	0.0231283
PhHAL.1G136200	7.02634e-64	0.00115347	3.80064e-07
PhHAL.1G136400	0.0750486	2.59306e-16	0.29376
PhHAL.1G137300	0.274964	0.0481322	0.76169
PhHAL.1G137800	0.248617	0.975151	1.55515e-06
PhHAL.1G137900	3.51199e-30	0.0452992	0.00811265
PhHAL.1G138000	0.0367867	2.0786e-06	0.000762625
PhHAL.1G138100	2.47551e-15	0.0014341	0.918454
PhHAL.1G138300	2.17362e-47	0.00332198	0.446635
PhHAL.1G138500	9.48713e-31	0.000687543	0.724624
PhHAL.1G138600	0.216573	3.03849e-37	0.176056
PhHAL.1G138900	0.0082513	5.96879e-34	0.0199486
PhHAL.1G139100	0.836925	1.78874e-21	0.122826
PhHAL.1G139700	0.493919	5.42374e-27	0.038597
PhHAL.1G140500	0.0411375	2.17746e-142	0.505099
PhHAL.1G141500	1.52261e-36	1.12472e-60	1.36952e-22
PhHAL.1G142600	1.12289e-06	0.403197	0.00389466
PhHAL.1G144200	3.97977e-23	8.809e-12	0.0116521
PhHAL.1G144800	0.437026	0.532823	0.401839
PhHAL.1G145400	3.04255e-33	0.531311	6.68774e-15
PhHAL.1G146000	0.686544	3.33193e-28	0.0882507
PhHAL.1G146300	0.106652	3.89533e-36	6.64365e-05
PhHAL.1G146600	2.00698e-80	0.000292149	0.0865538
PhHAL.1G146700	4.11897e-19	2.91467e-05	0.00640303
PhHAL.1G146800	3.79717e-106	8.77023e-09	0.0264441
PhHAL.1G146900	3.82636e-23	3.72933e-19	0.363869
PhHAL.1G147600	0.122264	2.88794e-13	2.2789e-06
PhHAL.1G148300	4.91727e-08	0.182781	0.890049
PhHAL.1G148400	7.53014e-77	8.42474e-08	0.108337
PhHAL.1G148500	0.0804263	0.110451	0.884855
PhHAL.1G149100	0.138422	0.142096	0.356917
PhHAL.1G149200	0	1.51996e-17	0.475238
PhHAL.1G149300	5.32215e-07	2.01861e-19	0.000213112
PhHAL.1G149900	2.93503e-26	0.568629	0.618817
PhHAL.1G150000	3.10153e-56	2.09918e-07	0.000784345
PhHAL.1G151300	3.53998e-09	0.00021301	0.511001
PhHAL.1G151400	1.22371e-07	2.32229e-11	9.55012e-06
PhHAL.1G151500	1.68384e-12	0.000400495	0.00642325
PhHAL.1G151600	0.000356826	5.33203e-40	0.809556
PhHAL.1G151800	9.27658e-165	1.09521e-56	0.106559
PhHAL.1G153200	0.00207572	5.93737e-52	0.733057
PhHAL.1G153300	3.24517e-08	0.0352924	0.076629
PhHAL.1G153400	0.248195	0.76867	0.129786
PhHAL.1G154200	6.845e-07	2.36681e-10	0.156215
PhHAL.1G155500	4.9477e-80	0.0413152	0.00034532
PhHAL.1G155600	0.443252	1.8044e-45	0.235981
PhHAL.1G156200	1.659e-07	0.212881	0.151452
PhHAL.1G156300	1.17569e-166	0.94823	0.0356067
PhHAL.1G156400	4.80078e-08	0.990955	0.297603
PhHAL.1G157400	2.2823e-05	0.00243229	0.0257662
PhHAL.1G157500	2.14387e-36	0.0078563	0.303162
PhHAL.1G157600	5.06316e-30	0.393468	0.894599
PhHAL.1G157800	7.78446e-14	4.04653e-11	0.00513779
PhHAL.1G159600	0.00574983	2.01097e-15	0.395687
PhHAL.1G159700	1.58452e-20	1.16651e-08	0.0231322
PhHAL.1G160600	0.020976	0.059371	0.0928908
PhHAL.1G160700	0.00517306	2.40414e-100	0.145266
PhHAL.1G160800	0.425424	7.15705e-30	0.0507785
PhHAL.1G161000	0.623775	0.101716	0.846587
PhHAL.1G161100	0.119517	0.0899822	0.110057
PhHAL.1G161700	0.0494444	0.00197151	0.34468
PhHAL.1G162100	6.39081e-06	5.09118e-31	0.365031
PhHAL.1G163400	4.23784e-16	8.57174e-06	0.00130925
PhHAL.1G163500	6.07912e-13	0.000968815	0.0153354
PhHAL.1G163600	3.31844e-07	9.35563e-28	0.763028
PhHAL.1G163900	1.44274e-66	0.265693	0.0191048
PhHAL.1G164000	0.533483	1.05692e-101	0.348604
PhHAL.1G164700	1.30023e-05	0.00423174	1.07635e-14
PhHAL.1G164900	0.0903274	0.0122123	0.737497
PhHAL.1G165000	0.506163	0.470105	0.00965284
PhHAL.1G166400	2.77545e-05	6.36147e-13	0.948855
PhHAL.1G166500	8.91256e-15	1.70994e-15	0.0388094
PhHAL.1G166600	6.18855e-74	3.31565e-08	0.604934
PhHAL.1G167100	5.00744e-95	0.0388667	0.000483006
PhHAL.1G168100	0.0248854	6.58052e-39	0.0738985
PhHAL.1G168200	0.973848	0.552102	0.00111249
PhHAL.1G168300	6.03538e-12	8.99918e-100	0.000611209
PhHAL.1G168400	0.00168745	0.534116	0.42949
PhHAL.1G168500	4.35396e-18	5.48026e-06	0.222563
PhHAL.1G168600	6.00276e-08	0.145778	0.0167967
PhHAL.1G169100	0.00521695	1.62774e-07	0.0569913
PhHAL.1G170600	0.605914	5.89414e-63	0.999277
PhHAL.1G170700	1.18165e-05	4.95152e-277	0.41173
PhHAL.1G171200	0.00274039	0.00660881	0.0274394
PhHAL.1G171300	6.63543e-05	0.300868	0.574415
PhHAL.1G171400	1.54346e-52	0.928975	0.00021872
PhHAL.1G171600	1.32875e-27	1.40183e-09	0.69409
PhHAL.1G172300	3.68008e-08	0.0192982	0.954318
PhHAL.1G172800	2.38434e-33	5.10523e-35	0.106037
PhHAL.1G173300	0.000524856	1.5984e-53	0.0907114
PhHAL.1G173400	0.446199	8.19359e-65	0.789492
PhHAL.1G173500	0.49601	7.25552e-32	0.442407
PhHAL.1G173600	1.01958e-15	0.885776	0.197285
PhHAL.1G173700	2.19423e-05	0.621257	0.108948
PhHAL.1G176000	4.61401e-52	0.00406239	0.043563
PhHAL.1G177200	2.8892e-16	2.92263e-07	0.171081
PhHAL.1G177500	0.0854519	3.73648e-56	0.756937
PhHAL.1G177600	4.6631e-09	1.1523e-06	5.63154e-05
PhHAL.1G177700	0.000106487	0.144661	7.06082e-05
PhHAL.1G177900	8.50964e-21	9.7859e-06	0.000338566
PhHAL.1G178100	0.25267	0.320962	0.357814
PhHAL.1G179100	1.32584e-12	7.51327e-11	0.0506958
PhHAL.1G179600	4.16588e-12	0.000345295	0.207848
PhHAL.1G179700	8.15571e-19	2.70973e-24	0.0882121
PhHAL.1G179900	4.3163e-13	0.207567	0.182648
PhHAL.1G180000	0.073755	0.292521	0.335615
PhHAL.1G180300	3.58744e-20	4.84057e-06	0.533991
PhHAL.1G180400	4.18343e-86	0.838987	0.104295
PhHAL.1G180500	0.0556517	5.22454e-54	0.404208
PhHAL.1G182400	4.16984e-06	1.16268e-14	0.0784351
PhHAL.1G184700	7.83827e-46	0.740839	0.00129542
PhHAL.1G185500	0.59722	0.375322	0.166065
PhHAL.1G187300	5.2139e-05	0.410551	0.269553
PhHAL.1G188200	0.00311232	0.0398365	0.171467
PhHAL.1G188300	0.000665855	5.77995e-06	0.0104055
PhHAL.1G188800	2.40078e-10	6.99423e-13	0.227563
PhHAL.1G189900	8.30321e-33	4.00628e-10	0.80735
PhHAL.1G190300	8.31738e-05	0.282216	0.00633322
PhHAL.1G190400	0.106394	9.32933e-11	0.279952
PhHAL.1G191600	4.25059e-09	4.05413e-22	0.000228728
PhHAL.1G191700	6.57594e-119	0.861383	0.779079
PhHAL.1G193100	0.000250341	0.820222	0.00169512
PhHAL.1G193200	0.00758642	1.29253e-21	0.0882121
PhHAL.1G193300	0.0723308	0.318784	0.704416
PhHAL.1G193800	1.95846e-13	1.6554e-15	1.02891e-08
PhHAL.1G194900	0.000672828	0.03357	0.250654
PhHAL.1G195100	0.0789466	0.859695	0.209596
PhHAL.1G196100	0.02294	3.29694e-13	6.61478e-05
PhHAL.1G196300	1.3037e-13	9.54607e-05	0.305104
PhHAL.1G196700	0.00772819	1.09345e-12	0.562292
PhHAL.1G196800	2.01204e-09	0.00709665	0.269876
PhHAL.1G197700	0.081579	4.43098e-15	0.101295
PhHAL.1G197800	0.00400555	0.00228409	0.0128099
PhHAL.1G198500	0.769964	0.000274601	0.889153
PhHAL.1G204700	5.57038e-54	1.25598e-74	0.556027
PhHAL.1G205600	6.19535e-09	0.911305	0.369683
PhHAL.1G207300	3.79583e-24	9.60253e-11	0.00648893
PhHAL.1G207400	5.48853e-15	0.0580246	0.40864
PhHAL.1G209900	1.12618e-11	1.1032e-20	0.00399914
PhHAL.1G213600	9.33698e-09	1.30919e-20	0.922359
PhHAL.1G213800	1.11972e-66	0.53825	0.393116
PhHAL.1G215000	1.9805e-08	6.74716e-05	0.00670854
PhHAL.1G215100	0.00035986	0.07224	0.787223
PhHAL.1G215300	0.24717	0.000801615	0.642295
PhHAL.1G216800	0.0160145	0.000212553	0.467266
PhHAL.1G216900	3.95518e-43	7.21589e-06	1.75656e-16
PhHAL.1G218500	0.00289099	0.043956	0.0121235
PhHAL.1G219300	0.0123119	0.0649277	8.20281e-05
PhHAL.1G222000	4.40274e-10	0.889688	0.00252254
PhHAL.1G222100	7.6683e-16	0.0127095	0.186586
PhHAL.1G222500	NA	NA	0.0500391
PhHAL.1G222600	NA	NA	0.0511393
PhHAL.1G222800	0.0274637	0.0937501	0.010027
PhHAL.1G222900	6.89024e-05	0.00199107	0.129327
PhHAL.1G223000	0.000158197	1.72635e-32	0.0685363
PhHAL.1G223100	0.775707	0.902863	0.472569
PhHAL.1G224600	2.40795e-10	0.471933	0.0227185
PhHAL.1G226300	5.37584e-31	0.00111761	0.48904
PhHAL.1G227900	0.000796811	9.31121e-12	1.00072e-05
PhHAL.1G228700	1.52718e-06	1.7498e-89	0.000699857
PhHAL.1G229400	0.385368	3.0315e-148	0.682662
PhHAL.1G229700	5.82743e-59	0.377993	0.0861133
PhHAL.1G230100	0.0761109	1.08464e-28	0.00258258
PhHAL.1G230200	0.000432351	0.0131269	0.270323
PhHAL.1G230300	0.00231715	0.0610429	0.33895
PhHAL.1G230700	4.39424e-17	2.34541e-39	0.34362
PhHAL.1G230800	8.65818e-08	0.00157654	0.0401616
PhHAL.1G230900	1.33658e-14	1.81882e-06	0.0453172
PhHAL.1G231400	0.00205082	0.291207	0.000588839
PhHAL.1G232000	9.35245e-36	0.00491936	0.973842
PhHAL.1G232100	1.05037e-48	0.0203012	0.0209567
PhHAL.1G232600	4.19577e-134	1.07101e-21	0.16241
PhHAL.1G232900	3.19679e-48	6.47146e-13	0.0184855
PhHAL.1G233000	5.41258e-10	0.316526	0.614839
PhHAL.1G233100	3.43295e-12	1.09239e-09	0.0797738
PhHAL.1G233200	3.03166e-28	7.05151e-06	3.85603e-13
PhHAL.1G233600	6.68674e-14	6.1758e-09	0.869377
PhHAL.1G233700	0.0235137	5.4009e-40	0.227077
PhHAL.1G233800	0.04736	0.00144457	0.721853
PhHAL.1G234000	2.57401e-05	0.0156623	0.306871
PhHAL.1G234100	0.0457811	1.06181e-38	0.83293
PhHAL.1G234200	4.10597e-96	1.63868e-58	0.885796
PhHAL.1G234400	4.13479e-05	6.28774e-16	0.00901591
PhHAL.1G234600	3.07478e-16	7.10988e-05	2.07939e-06
PhHAL.1G234700	1.70492e-11	1.39835e-11	0.000614169
PhHAL.1G234900	1.48726e-56	0.0485279	0.0250751
PhHAL.1G235000	2.74318e-85	3.38963e-17	0.0106359
PhHAL.1G235100	8.86016e-48	1.80085e-16	0.540434
PhHAL.1G235500	0.00279607	2.94393e-53	0.185024
PhHAL.1G235600	3.67329e-13	4.69663e-05	0.130237
PhHAL.1G235700	3.08381e-07	3.25579e-05	0.333613
PhHAL.1G235800	0.327179	2.13963e-05	0.0766025
PhHAL.1G235900	1.58011e-66	8.22972e-10	0.0934836
PhHAL.1G236100	4.54571e-05	1.76354e-14	0.00224459
PhHAL.1G236200	0.00647844	4.69055e-46	0.13023
PhHAL.1G236300	0.69343	4.85575e-43	0.0829602
PhHAL.1G236600	2.55166e-27	0.0276032	0.0360689
PhHAL.1G236700	0.00210778	0.086199	0.0101346
PhHAL.1G236800	9.58123e-05	0.135698	0.00259777
PhHAL.1G236900	8.22857e-86	1.79823e-07	0.051079
PhHAL.1G237500	5.40285e-33	0.646441	0.0141438
PhHAL.1G237600	0.00740281	0.679857	2.11081e-05
PhHAL.1G238100	2.9455e-09	2.46435e-14	0.677002
PhHAL.1G238200	3.72992e-58	0.000549414	0.679615
PhHAL.1G238300	8.55851e-17	0.0706049	0.106798
PhHAL.1G238500	5.33119e-39	0.127983	0.163572
PhHAL.1G239200	0.20479	1.24587e-05	0.000466962
PhHAL.1G239400	1.52443e-12	0.000563864	0.0905205
PhHAL.1G239500	0.0143485	1.02736e-208	0.106598
PhHAL.1G239800	2.2175e-94	2.08718e-05	4.67009e-11
PhHAL.1G240100	0.825043	5.36565e-06	0.00564244
PhHAL.1G240200	0.00240259	0.0109241	0.609711
PhHAL.1G240400	1.09692e-15	9.1424e-09	0.57241
PhHAL.1G240500	9.68785e-39	7.91903e-13	0.000620204
PhHAL.1G240600	3.13333e-08	0.581778	0.469853
PhHAL.1G240800	3.87559e-45	0.0410641	0.0012203
PhHAL.1G241000	0.0241497	1.17784e-05	0.0541109
PhHAL.1G241200	2.00223e-25	0.27915	0.643118
PhHAL.1G241300	0.294149	0.0285699	5.47517e-06
PhHAL.1G241600	1.12633e-09	1.13556e-05	0.0178529
PhHAL.1G241900	2.83217e-08	4.53723e-05	0.00307114
PhHAL.1G242000	3.21443e-152	0.000105703	0.0767336
PhHAL.1G242100	0.550856	4.58423e-33	0.617717
PhHAL.1G242700	6.48753e-15	0.0392607	0.00022497
PhHAL.1G242900	0.129748	1.66555e-12	0.996389
PhHAL.1G243100	3.3121e-35	2.8223e-34	0.000137931
PhHAL.1G243200	5.23182e-49	0.116561	0.198517
PhHAL.1G243800	1.77433e-15	1.51833e-08	0.323759
PhHAL.1G243900	4.30601e-13	3.05251e-06	0.0131149
PhHAL.1G244000	0.15988	5.52815e-52	0.327173
PhHAL.1G244500	0.00413684	2.24351e-07	0.354014
PhHAL.1G244600	3.29098e-05	0.043263	2.49748e-05
PhHAL.1G244700	0.159993	0.257587	0.00958173
PhHAL.1G244800	2.08559e-05	0.0172591	0.0766025
PhHAL.1G244900	0.0947465	8.5487e-30	0.841806
PhHAL.1G245000	1.66674e-39	9.24574e-16	0.435518
PhHAL.1G245600	1.4725e-73	0.0238559	4.90304e-05
PhHAL.1G245700	1.24549e-05	2.9737e-06	0.226731
PhHAL.1G245800	8.34105e-14	2.09841e-19	0.0704422
PhHAL.1G245900	7.696e-124	0.000621199	0.1822
PhHAL.1G246000	1.64252e-05	1.49928e-24	0.04902
PhHAL.1G246100	1.00717e-13	0.993546	0.695588
PhHAL.1G246200	1.57113e-06	0.000596447	0.306246
PhHAL.1G246400	1.78825e-17	4.10778e-27	3.79103e-10
PhHAL.1G246500	8.18744e-08	0.109196	0.0553646
PhHAL.1G246600	7.69217e-05	6.16332e-16	1.49407e-07
PhHAL.1G246800	4.12367e-06	5.98727e-33	0.000546655
PhHAL.1G247200	0.00899639	8.76931e-32	0.976078
PhHAL.1G247700	0.166055	0.286401	0.192952
PhHAL.1G247800	5.07111e-279	0.794114	0.000723823
PhHAL.1G247900	0.00600242	0.0169045	0.0737933
PhHAL.1G248100	5.69549e-37	1.3884e-08	0.423211
PhHAL.1G248400	2.59281e-10	0.286014	0.236361
PhHAL.1G248500	2.75176e-20	1.8101e-08	0.000664939
PhHAL.1G248600	3.16449e-20	0.0429012	0.0165386
PhHAL.1G248800	2.69529e-23	0.00130315	0.000106954
PhHAL.1G248900	1.1984e-17	6.98208e-18	0.00852099
PhHAL.1G249000	1.36923e-13	1.66353e-14	0.000318291
PhHAL.1G249100	0.0420435	9.78805e-16	0.249478
PhHAL.1G249300	0.0630424	1.1651e-10	0.00025124
PhHAL.1G249600	9.60929e-13	0.0429815	0.240655
PhHAL.1G249700	0.0320963	1.1138e-30	0.00206611
PhHAL.1G249800	2.89035e-94	1.16288e-08	0.979548
PhHAL.1G250000	3.52306e-08	0.635643	0.341947
PhHAL.1G250100	0.107412	4.23227e-07	0.930886
PhHAL.1G250200	0.0232897	0.0198998	0.976259
PhHAL.1G250300	0.020477	1.49647e-19	0.107925
PhHAL.1G250500	1.10745e-08	0.000912587	0.00063515
PhHAL.1G250600	0.0560887	0.897021	0.0179746
PhHAL.1G250900	1.95309e-60	4.2748e-18	0.129792
PhHAL.1G251000	6.64204e-18	0.0438782	0.0266426
PhHAL.1G251100	4.97824e-30	0.257569	0.9069
PhHAL.1G251300	2.6324e-15	1.27135e-27	0.161256
PhHAL.1G251400	3.6239e-05	0.608919	0.911258
PhHAL.1G251600	4.27561e-28	0.0011112	0.655156
PhHAL.1G251700	0.185758	0.265567	0.44587
PhHAL.1G251900	1.46768e-05	0.0412535	0.953165
PhHAL.1G252400	9.49836e-42	4.31901e-05	0.0859551
PhHAL.1G253100	1.53584e-32	0.688981	0.495344
PhHAL.1G253200	3.72423e-25	8.88435e-39	1.85474e-07
PhHAL.1G253300	1.35672e-19	0.000588604	0.806363
PhHAL.1G253600	2.48561e-11	0.00398733	0.524395
PhHAL.1G253700	0	0.0208219	0.150653
PhHAL.1G253800	4.62445e-55	1.49067e-24	0.126884
PhHAL.1G253900	0.0528204	5.70335e-18	0.133879
PhHAL.1G255100	3.29e-224	0.0839255	0.105388
PhHAL.1G255300	0.152875	7.68498e-07	0.00427939
PhHAL.1G255400	1.05367e-10	0.369403	0.353661
PhHAL.1G255900	1.18661e-09	0.925322	0.720706
PhHAL.1G256300	3.4685e-13	2.7173e-23	0.00382646
PhHAL.1G256400	3.24974e-41	0.262915	0.763902
PhHAL.1G256500	0.00728752	5.46759e-05	0.00115656
PhHAL.1G256700	0.0630568	2.11279e-21	0.455779
PhHAL.1G256800	1.03113e-10	6.83644e-22	0.316532
PhHAL.1G256900	9.76052e-07	0.977825	0.00683285
PhHAL.1G257000	3.09165e-11	0.728147	0.160187
PhHAL.1G257100	0.273088	2.81316e-10	0.47066
PhHAL.1G257200	7.8114e-11	5.94373e-19	0.142232
PhHAL.1G257300	1.21284e-05	4.39928e-10	0.1509
PhHAL.1G257900	1.15316e-06	0.52701	0.303526
PhHAL.1G258200	5.35483e-15	0.00778503	9.67519e-06
PhHAL.1G258300	3.0802e-82	8.63938e-08	0.863148
PhHAL.1G258500	0.269735	0.101509	0.137172
PhHAL.1G258600	2.39533e-45	0.000947571	0.277496
PhHAL.1G258700	2.46829e-53	0.168848	0.884772
PhHAL.1G258900	0.00045087	1.87656e-12	0.119693
PhHAL.1G259200	0.0920459	0.0119016	0.180397
PhHAL.1G259300	0.000260733	7.37629e-05	0.00176198
PhHAL.1G259400	1.19987e-10	1.02576e-44	0.00548055
PhHAL.1G259500	2.01954e-05	0.839258	0.020075
PhHAL.1G259700	1.72734e-09	0.0682369	0.045218
PhHAL.1G259800	5.17482e-102	1.82976e-05	0.286454
PhHAL.1G259900	6.85848e-07	0.143652	0.212418
PhHAL.1G260100	0.799992	7.41563e-49	0.722027
PhHAL.1G260700	9.19019e-07	4.82027e-20	7.89112e-11
PhHAL.1G260800	1.39691e-09	0.00178893	0.863757
PhHAL.1G260900	1.89112e-23	1.47092e-10	0.844918
PhHAL.1G261000	0.0230749	9.22139e-39	0.455057
PhHAL.1G261100	1.15345e-06	0.00236918	0.134748
PhHAL.1G261200	1.98537e-208	1.28701e-60	0.157626
PhHAL.1G261300	3.66036e-16	1.45983e-19	0.0423956
PhHAL.1G261400	1.00765e-21	5.74962e-27	0.0858585
PhHAL.1G261500	8.85231e-09	4.36438e-08	0.0176554
PhHAL.1G261600	5.45378e-14	0.265188	0.316378
PhHAL.1G261700	9.69559e-16	1.3484e-19	0.0289555
PhHAL.1G261800	1.03792e-34	0.734802	0.922511
PhHAL.1G262000	9.81877e-07	0.438654	0.3971
PhHAL.1G262100	7.24252e-15	0.99667	0.424122
PhHAL.1G262300	2.07085e-05	4.09064e-06	9.65587e-11
PhHAL.1G262400	6.34074e-37	0.699601	0.262188
PhHAL.1G262500	0.00777441	1.65956e-09	0.00293709
PhHAL.1G262600	0.0769769	2.806e-15	0.00879737
PhHAL.1G262700	1.57183e-106	0.000725164	0.177714
PhHAL.1G262800	2.29246e-34	0.523503	0.816003
PhHAL.1G263000	5.05141e-05	2.3864e-07	0.433395
PhHAL.1G263100	0.0112385	1.28698e-13	3.47007e-09
PhHAL.1G263200	8.91041e-11	0.525039	0.109406
PhHAL.1G263300	1.16564e-08	7.75687e-06	0.665434
PhHAL.1G263400	5.1122e-70	0.00337494	0.0241584
PhHAL.1G263500	0.00197405	0.347501	0.459864
PhHAL.1G263700	0.00428205	1.8619e-05	0.0468323
PhHAL.1G263800	0.00086842	3.32695e-09	0.00199955
PhHAL.1G263900	6.92749e-19	2.96013e-06	0.124111
PhHAL.1G264000	0.157028	0.000586993	0.153729
PhHAL.1G264100	4.06704e-08	2.14118e-45	0.0325058
PhHAL.1G264200	0.00112872	0.00778106	0.104037
PhHAL.1G264300	7.38808e-37	0.00321677	0.00259123
PhHAL.1G264500	0.0817973	0.0319645	0.0146743
PhHAL.1G264600	1.34883e-31	1.42224e-09	2.59779e-09
PhHAL.1G264700	1.60836e-19	0.0765274	6.8368e-05
PhHAL.1G264800	0.0473877	0.0487969	0.29362
PhHAL.1G264900	1.64969e-08	0.00143266	0.726863
PhHAL.1G265000	5.24839e-10	5.39247e-07	3.05749e-06
PhHAL.1G265100	5.18158e-29	5.41937e-24	0.00911049
PhHAL.1G265400	0.471298	0.304432	0.146539
PhHAL.1G265500	1.64201e-07	0.951169	1.466e-05
PhHAL.1G265800	7.1162e-07	0.799909	0.45366
PhHAL.1G265900	4.69725e-61	1.23944e-15	0.0724727
PhHAL.1G266400	0.0427494	0.166175	0.740109
PhHAL.1G266500	0.0130991	0.179621	0.667083
PhHAL.1G266600	3.34736e-06	7.18995e-08	2.42006e-06
PhHAL.1G266900	5.02558e-06	1.37577e-17	0.235791
PhHAL.1G267000	1.06571e-97	0.0389468	0.000300106
PhHAL.1G267100	0.00609581	1.16241e-15	0.0518253
PhHAL.1G267300	6.39856e-05	0.0459394	0.601691
PhHAL.1G267400	5.93277e-19	6.27609e-16	0.000332568
PhHAL.1G267500	0.00409109	0.000236277	0.00293406
PhHAL.1G267600	0.496343	7.07856e-10	0.000119517
PhHAL.1G267700	6.44254e-10	7.7436e-13	0.187674
PhHAL.1G267800	1.37789e-06	8.32362e-21	0.058692
PhHAL.1G268100	0.000141114	3.88652e-10	0.0486546
PhHAL.1G268300	6.75013e-40	0.575565	0.660145
PhHAL.1G268800	7.15026e-10	0.258299	0.76782
PhHAL.1G268900	0.00939367	0.00549449	0.113181
PhHAL.1G269200	0.0336839	0.952665	0.570132
PhHAL.1G269400	2.41711e-07	0.00868065	0.0676158
PhHAL.1G269700	4.36801e-26	1.17536e-09	0.873676
PhHAL.1G269800	8.1107e-13	0.210285	0.136149
PhHAL.1G269900	0.000172591	1.11393e-06	0.434522
PhHAL.1G270000	2.77671e-58	0.367384	0.506282
PhHAL.1G270200	4.62009e-18	2.30012e-05	0.0250624
PhHAL.1G270300	0.0797486	0.00011355	0.0049585
PhHAL.1G270400	6.09068e-07	2.95338e-77	0.675411
PhHAL.1G270500	0.000155541	0.388369	0.487593
PhHAL.1G270600	3.84303e-11	2.53198e-58	0.0297537
PhHAL.1G270800	0.0071036	7.88571e-32	0.604473
PhHAL.1G270900	5.32978e-09	5.62937e-32	0.0556833
PhHAL.1G271000	0.00250972	4.01082e-50	0.0943571
PhHAL.1G271100	4.69823e-18	5.95627e-19	0.883409
PhHAL.1G271200	4.79575e-08	1.56181e-09	0.0117617
PhHAL.1G271300	3.5153e-13	0.885935	0.0314512
PhHAL.1G271900	2.65717e-25	0.21514	0.0577307
PhHAL.1G272000	1.77846e-09	3.38318e-235	0.18647
PhHAL.1G272200	3.64722e-180	0.425123	0.0221045
PhHAL.1G272300	3.75113e-05	0.449211	0.00811122
PhHAL.1G272400	0.492604	3.4431e-09	0.000169743
PhHAL.1G272500	7.92884e-06	0.013536	0.00763904
PhHAL.1G272600	6.91791e-06	0.695595	0.715804
PhHAL.1G272700	1.59047e-27	0.00566532	0.0907357
PhHAL.1G272900	8.99371e-08	0.0987606	0.00564581
PhHAL.1G273100	3.17e-16	0.439365	0.00971389
PhHAL.1G273200	1.34222e-130	6.51664e-13	0.0189303
PhHAL.1G273400	0.859658	0.273359	0.897792
PhHAL.1G273500	1.40842e-67	7.41473e-09	0.00940128
PhHAL.1G273600	3.90103e-10	0.495498	0.143062
PhHAL.1G273700	0	2.14219e-32	0.277799
PhHAL.1G273800	1.99185e-07	0.0520911	0.18375
PhHAL.1G273900	0.10604	6.08107e-08	0.0426103
PhHAL.1G274100	3.4741e-18	1.94791e-10	3.61783e-27
PhHAL.1G274400	4.07658e-05	5.10517e-07	2.04609e-10
PhHAL.1G274500	4.68744e-28	0.1253	0.165825
PhHAL.1G274700	1.00712e-16	9.09384e-22	0.40714
PhHAL.1G274900	1.14775e-12	0.973235	0.584434
PhHAL.1G275000	0.569018	0.245403	0.614141
PhHAL.1G275300	4.32196e-45	3.28837e-09	0.965187
PhHAL.1G275400	1.1087e-11	0.000294035	0.299832
PhHAL.1G275600	2.79425e-10	1.1347e-69	0.0799116
PhHAL.1G275700	4.16134e-25	0.759416	0.984874
PhHAL.1G275800	1.27871e-70	0.0401954	0.00148632
PhHAL.1G276200	2.18392e-10	9.11373e-63	0.0344279
PhHAL.1G276400	2.61193e-31	3.25034e-17	0.145268
PhHAL.1G276500	3.40998e-07	7.86381e-06	0.900188
PhHAL.1G276700	3.80371e-05	0.01363	0.000620204
PhHAL.1G276800	2.74798e-13	7.19623e-26	0.191864
PhHAL.1G277000	6.95541e-33	2.21446e-05	0.00401807
PhHAL.1G277100	0.286855	0.0457139	0.432552
PhHAL.1G277300	NA	NA	0.339528
PhHAL.1G277400	8.54968e-08	2.90473e-07	0.445529
PhHAL.1G277500	3.15797e-15	0.00035914	0.302508
PhHAL.1G277600	2.99662e-63	3.5284e-21	0.116319
PhHAL.1G277700	0.000687952	0.000944189	0.137157
PhHAL.1G277800	5.01011e-36	5.70673e-12	0.188236
PhHAL.1G277900	9.97539e-21	0.1027	0.477821
PhHAL.1G278000	1.43402e-05	0.199812	0.000502889
PhHAL.1G278200	9.83619e-19	0.607611	7.22591e-08
PhHAL.1G278500	8.08509e-58	1.08444e-32	0.0356268
PhHAL.1G278600	1.01746e-29	0.00587988	0.0937121
PhHAL.1G278700	2.00243e-22	1.13758e-24	0.385219
PhHAL.1G278800	1.96311e-21	0.0315512	0.0100801
PhHAL.1G278900	4.73129e-43	0.367134	0.318937
PhHAL.1G279300	1.18301e-29	9.13881e-05	0.000288714
PhHAL.1G279400	0.000711987	0.779738	0.0169738
PhHAL.1G279700	1.93688e-06	0.187263	0.240479
PhHAL.1G280100	0.0743707	0.000110176	0.00211629
PhHAL.1G280200	1.32806e-37	0.0704218	0.163971
PhHAL.1G280400	0.00343427	1.33848e-08	0.0635326
PhHAL.1G280500	0.00642799	0.0231543	0.25423
PhHAL.1G280900	6.5231e-26	0.220454	0.279953
PhHAL.1G281000	0.0531777	2.2693e-07	0.765688
PhHAL.1G281100	4.29332e-34	5.11543e-05	0.881442
PhHAL.1G281200	1.02643e-128	7.76965e-22	0.0245461
PhHAL.1G281500	1.12347e-91	5.26376e-07	0.302484
PhHAL.1G281600	3.01525e-89	0.373084	0.0122458
PhHAL.1G281700	2.64686e-72	0.216001	0.585138
PhHAL.1G281800	2.70617e-20	5.1192e-10	0.529757
PhHAL.1G281900	4.47907e-58	5.35737e-08	0.751975
PhHAL.1G282000	5.78571e-07	1.6065e-15	0.00984353
PhHAL.1G282200	7.8517e-08	0.522396	0.871435
PhHAL.1G282300	4.92604e-45	3.1512e-06	0.480277
PhHAL.1G282400	1.36342e-41	0.00376466	0.0506616
PhHAL.1G282500	0.164674	0.461433	0.0161064
PhHAL.1G282600	1.99922e-27	2.69946e-05	0.283447
PhHAL.1G282700	4.95786e-12	1.47915e-08	0.571934
PhHAL.1G282800	8.8961e-15	9.77576e-08	7.26472e-06
PhHAL.1G282900	5.73694e-05	1.60738e-22	0.000159525
PhHAL.1G283000	8.10662e-06	0.00105951	0.00175658
PhHAL.1G283200	6.04632e-25	0.0135031	0.457819
PhHAL.1G283300	4.03862e-28	1.7552e-06	0.680555
PhHAL.1G283600	1.82486e-05	0.00385643	0.000640674
PhHAL.1G283700	3.68021e-21	0.0226882	0.653111
PhHAL.1G283800	0.000171669	0.817684	0.000841311
PhHAL.1G284300	1.82778e-72	0.865644	0.0163561
PhHAL.1G284500	8.5586e-59	7.65574e-05	0.976073
PhHAL.1G284600	1.39428e-28	0.0047269	0.296405
PhHAL.1G284800	1.20986e-10	0.0883872	0.123174
PhHAL.1G284900	0.00080846	0.126243	0.201512
PhHAL.1G285000	1.44678e-176	8.9781e-107	0.00206183
PhHAL.1G285100	4.03829e-17	0.348059	0.438803
PhHAL.1G285300	0.00327067	0.0382873	0.344176
PhHAL.1G285400	0.00180318	0.837248	0.145412
PhHAL.1G285500	2.08517e-26	1.91246e-35	0.414325
PhHAL.1G285600	5.30473e-25	6.95709e-23	0.422192
PhHAL.1G285900	0.000605118	6.32789e-11	0.00607066
PhHAL.1G286000	3.42128e-09	1.7991e-12	0.000622783
PhHAL.1G286200	4.80132e-07	3.01806e-62	0.437747
PhHAL.1G286400	0.0020291	2.2261e-42	0.819949
PhHAL.1G286500	7.4235e-37	1.90442e-14	0.0195301
PhHAL.1G286600	0.79593	0.242046	0.705477
PhHAL.1G286700	2.51056e-31	1.01996e-27	0.0124381
PhHAL.1G286800	7.81692e-12	7.9299e-64	0.19178
PhHAL.1G286900	3.72423e-25	5.6892e-78	0.0038784
PhHAL.1G287000	7.72578e-84	0.2983	0.662598
PhHAL.1G287100	3.09347e-09	1.43955e-17	0.0674094
PhHAL.1G287200	1.29449e-44	0.303854	0.000226485
PhHAL.1G287300	0.00489356	2.98761e-111	0.020732
PhHAL.1G287400	1.24007e-07	4.49567e-09	0.342958
PhHAL.1G287500	2.2997e-18	8.7007e-17	0.202239
PhHAL.1G287600	2.72012e-12	1.12249e-12	0.0333681
PhHAL.1G287700	2.10322e-31	1.22427e-05	0.0110563
PhHAL.1G287900	4.11307e-147	0.0355448	0.0141613
PhHAL.1G288000	1.5746e-08	0.00735531	0.00347253
PhHAL.1G288400	3.81008e-17	1.07895e-69	0.0166191
PhHAL.1G288500	2.99389e-12	0.0047292	0.611028
PhHAL.1G288600	3.92348e-09	0.59485	0.000168803
PhHAL.1G288700	1.65098e-14	3.16328e-07	0.00393049
PhHAL.1G288800	0.593199	0.201429	0.250229
PhHAL.1G288900	1.09034e-17	4.81919e-21	1.01814e-07
PhHAL.1G289000	5.32651e-26	1.68616e-31	0.353175
PhHAL.1G289100	5.14722e-05	2.79759e-20	0.000365713
PhHAL.1G289500	1.20745e-09	0.165033	0.739138
PhHAL.1G289700	4.64329e-11	0.0208	0.996262
PhHAL.1G290000	0.0166335	1.60531e-14	0.151104
PhHAL.1G290200	0.372671	3.11825e-12	0.252525
PhHAL.1G290300	8.77964e-25	0.00185892	0.264653
PhHAL.1G290400	2.32682e-09	8.91428e-06	0.23246
PhHAL.1G290500	1.82037e-65	1.71696e-06	0.00722391
PhHAL.1G290700	5.07013e-15	0.45826	0.151104
PhHAL.1G291000	2.42321e-08	5.34623e-10	0.222547
PhHAL.1G291300	3.33936e-11	3.57849e-09	0.000368707
PhHAL.1G291400	2.38756e-107	0.00125826	0.00784746
PhHAL.1G291500	5.44986e-39	0.473066	0.180295
PhHAL.1G291600	1.90499e-11	0.0565202	0.000102303
PhHAL.1G292100	1.21334e-18	8.15653e-26	0.0836067
PhHAL.1G292200	5.77157e-08	3.56745e-74	0.172344
PhHAL.1G292300	4.19931e-23	0.352041	0.0293287
PhHAL.1G292400	3.06836e-08	8.66005e-21	0.0209663
PhHAL.1G292500	6.12869e-05	3.73572e-21	0.0274394
PhHAL.1G292600	8.19232e-05	6.21276e-76	0.0311763
PhHAL.1G293100	5.26762e-21	0.00159411	0.939654
PhHAL.1G293200	3.66517e-53	0.00706355	0.818494
PhHAL.1G293400	2.45636e-12	1.34075e-09	0.00851029
PhHAL.1G293500	0.0201043	5.2743e-136	0.0991597
PhHAL.1G293600	6.6361e-151	0.198903	6.00192e-08
PhHAL.1G293700	1.35345e-22	0.00471924	0.00527969
PhHAL.1G293800	3.06684e-15	7.09853e-16	0.244107
PhHAL.1G293900	0.0014004	0.206849	3.07063e-06
PhHAL.1G294000	1.71352e-06	2.87659e-26	0.460886
PhHAL.1G294100	9.37683e-27	0.000199574	0.0712967
PhHAL.1G294200	7.12557e-11	2.69031e-42	7.82337e-05
PhHAL.1G295100	0.177475	4.19745e-98	0.996735
PhHAL.1G295300	4.81097e-60	0.968598	0.101861
PhHAL.1G295500	1.93961e-16	4.50177e-95	0.605599
PhHAL.1G295600	6.46717e-22	1.27399e-192	0.978423
PhHAL.1G295700	1.53933e-47	1.37941e-35	0.00589183
PhHAL.1G295800	0.12387	2.38334e-06	0.000158767
PhHAL.1G295900	6.6353e-33	1.2815e-39	0.0148441
PhHAL.1G296000	1.24475e-05	0.0263987	0.129061
PhHAL.1G296100	3.34157e-10	2.24379e-13	0.264194
PhHAL.1G296300	0.721755	2.6492e-27	3.18614e-05
PhHAL.1G296400	8.78981e-15	0.00211813	0.00144027
PhHAL.1G296500	5.28333e-41	0.01427	5.31411e-10
PhHAL.1G296600	1.68005e-27	0.133669	0.0470106
PhHAL.1G296900	2.06963e-36	0.390818	0.684098
PhHAL.1G297000	0.542636	0.891152	0.227195
PhHAL.1G297200	0.0038515	2.99327e-22	0.0826918
PhHAL.1G297300	4.53075e-228	0.479485	0.000128552
PhHAL.1G297400	2.2279e-22	8.3608e-25	0.0766025
PhHAL.1G297500	5.10593e-21	0.19678	0.00321857
PhHAL.1G297600	0.0397728	0.000290529	0.342514
PhHAL.1G297800	5.65444e-15	8.3409e-14	0.00112862
PhHAL.1G297900	3.47603e-16	0.536469	0.152609
PhHAL.1G298000	3.29104e-72	3.48455e-07	0.0164296
PhHAL.1G298300	0.00715759	0.881403	0.000362224
PhHAL.1G298400	6.16947e-18	3.52543e-23	0.302984
PhHAL.1G298600	3.76513e-25	1.04266e-07	0.0954932
PhHAL.1G298700	7.4395e-12	0.842461	0.0541383
PhHAL.1G298800	0.0141236	4.77629e-34	0.28453
PhHAL.1G299000	3.51876e-106	2.33922e-14	0.60631
PhHAL.1G299100	0.000113504	3.02959e-05	0.0164586
PhHAL.1G299200	0.460191	0.257516	0.498204
PhHAL.1G299400	0.0369861	1.96323e-31	0.182063
PhHAL.1G299500	2.14222e-06	1.60583e-05	0.0591432
PhHAL.1G299600	0	0.0299701	0.266612
PhHAL.1G299700	2.01214e-40	4.37411e-05	0.616411
PhHAL.1G299900	0.00042215	1.08131e-06	0.00416804
PhHAL.1G300000	9.76114e-09	0.0275866	0.016131
PhHAL.1G301400	0.00238725	6.25961e-15	0.152117
PhHAL.1G301600	6.61095e-06	0.000417098	0.781934
PhHAL.1G301700	1.44242e-16	0.000396993	8.87332e-30
PhHAL.1G301800	0.000513493	1.33998e-250	0.839536
PhHAL.1G302000	1.98198e-40	0.00373482	0.308278
PhHAL.1G302100	8.1701e-16	1.46593e-43	0.918454
PhHAL.1G302200	0.854247	0.131813	0.877988
PhHAL.1G302300	6.604e-143	0.000160568	0.0113173
PhHAL.1G302500	7.25359e-05	3.48103e-13	0.0289409
PhHAL.1G302600	9.03129e-43	1.41589e-17	0.16316
PhHAL.1G302800	0.321846	0.00665875	0.0298316
PhHAL.1G302900	1.4939e-34	4.77256e-09	1.75605e-06
PhHAL.1G303000	1.92782e-06	7.79143e-08	0.470561
PhHAL.1G303400	1.4534e-32	0.386054	1.18647e-06
PhHAL.1G303500	9.92448e-09	0.222899	0.494417
PhHAL.1G303600	3.82388e-08	0.996646	0.64781
PhHAL.1G303900	0.00535128	7.61918e-07	0.310561
PhHAL.1G304100	1.93747e-23	6.80726e-09	0.692425
PhHAL.1G304200	0.690891	3.56387e-20	0.00169298
PhHAL.1G304300	9.32195e-89	0.404188	0.00293328
PhHAL.1G304500	0.00340263	0.822897	0.353046
PhHAL.1G304700	0.345463	0.11025	0.555145
PhHAL.1G304900	0.00236168	1.17012e-15	0.23712
PhHAL.1G305000	0.260712	0.626109	0.840744
PhHAL.1G305100	2.23035e-32	0.422132	0.43473
PhHAL.1G305200	6.6408e-24	0.00449693	0.0188961
PhHAL.1G305300	6.31525e-09	0.0798111	0.0236348
PhHAL.1G305400	6.78022e-28	8.46138e-05	0.00897692
PhHAL.1G305500	0.00320155	1.45145e-40	5.6674e-06
PhHAL.1G305600	5.14678e-05	0.693368	0.0485133
PhHAL.1G305700	0.00025735	6.11647e-05	0.270677
PhHAL.1G305900	2.8571e-05	0.000317507	0.000361442
PhHAL.1G306000	3.78405e-14	0.641385	0.212581
PhHAL.1G306100	4.56859e-15	0.251669	0.2175
PhHAL.1G306200	0.036107	0.00242599	7.71577e-05
PhHAL.1G306400	4.02355e-24	2.1154e-09	1.92599e-11
PhHAL.1G306500	1.92271e-71	5.47218e-63	0.0294686
PhHAL.1G306700	0	1.18495e-15	0.227548
PhHAL.1G306800	0	0.454881	0.00560648
PhHAL.1G307000	0.00119019	0.0238194	1.68133e-25
PhHAL.1G307200	2.12605e-05	1.39007e-47	0.0311084
PhHAL.1G307300	0.811025	5.5924e-59	0.171255
PhHAL.1G307600	1.14949e-22	1.44715e-12	0.0043261
PhHAL.1G307800	5.26104e-26	6.34319e-18	0.529045
PhHAL.1G307900	1.73738e-11	0.0751691	0.068361
PhHAL.1G308200	1.20062e-14	0.000313273	0.0058475
PhHAL.1G308500	4.28459e-99	2.34864e-41	0.0552499
PhHAL.1G308900	6.17096e-20	7.74844e-07	1.57715e-06
PhHAL.1G309000	8.29965e-06	0.066816	0.799598
PhHAL.1G309100	1.26403e-05	0.00234126	0.000723804
PhHAL.1G309200	0.000153438	0.00789907	0.0699728
PhHAL.1G309300	3.85624e-48	9.49219e-09	2.27095e-06
PhHAL.1G309400	0.101612	3.86558e-05	6.38949e-10
PhHAL.1G309500	6.91272e-10	1.66384e-06	0.0397426
PhHAL.1G309600	0.000996321	4.93593e-149	0.366816
PhHAL.1G310300	0.00304162	0.0793729	0.00388053
PhHAL.1G310400	9.2457e-22	0.0129416	0.671376
PhHAL.1G310700	3.6521e-42	0.0145036	0.377303
PhHAL.1G310800	4.77114e-58	1.45053e-06	5.7632e-08
PhHAL.1G310900	1.85994e-213	0.00162343	0.65349
PhHAL.1G311700	2.77461e-09	1.73627e-42	0.55866
PhHAL.1G311800	4.38467e-09	1.5323e-10	0.0506867
PhHAL.1G311900	3.15326e-79	9.12358e-10	0.0584594
PhHAL.1G312000	0.00432288	1.12139e-07	0.708131
PhHAL.1G312100	1.98587e-11	0.873782	6.95827e-08
PhHAL.1G312300	9.25507e-06	0.290516	0.13374
PhHAL.1G312400	1.15655e-13	0.00590141	0.230951
PhHAL.1G312600	2.01901e-11	3.74451e-06	0.104894
PhHAL.1G312700	0.321644	0.0246994	0.460053
PhHAL.1G312800	0.121885	0.00615864	0.435189
PhHAL.1G312900	3.08409e-25	6.27554e-06	0.0794447
PhHAL.1G313000	0.0146169	0.257962	0.00234843
PhHAL.1G313200	3.78934e-29	0.0146868	0.562282
PhHAL.1G313300	9.50344e-217	1.57512e-09	0.235651
PhHAL.1G314100	7.66953e-73	0.222003	9.88772e-05
PhHAL.1G314200	2.52059e-20	0.919558	1.62248e-05
PhHAL.1G314300	4.49807e-18	2.0543e-07	0.920387
PhHAL.1G314400	1.67983e-07	9.53055e-134	0.7726
PhHAL.1G314500	1.83183e-22	0.248955	0.536621
PhHAL.1G314600	9.80508e-98	0.0116256	0.669418
PhHAL.1G314700	1.53704e-23	0.147098	0.899756
PhHAL.1G314900	7.58697e-12	5.80566e-07	0.218073
PhHAL.1G315000	0.000203939	2.62928e-05	0.325726
PhHAL.1G315100	0.42623	0.000139595	0.215158
PhHAL.1G315300	9.42676e-84	0.214112	0.000259028
PhHAL.1G315400	4.44943e-05	0.869344	0.0343652
PhHAL.1G315500	1.08395e-11	8.76364e-08	0.00979657
PhHAL.1G315700	1.01211e-260	6.17461e-44	0.188867
PhHAL.1G315800	6.87963e-11	0.000791072	1.32519e-07
PhHAL.1G315900	2.49371e-79	0.000151513	0.0077267
PhHAL.1G316000	5.72399e-26	0.000942053	0.00273049
PhHAL.1G316100	0.13597	5.78781e-05	0.637232
PhHAL.1G316300	1.01638e-08	0.00111761	0.231286
PhHAL.1G316400	3.81287e-19	0.446823	0.923191
PhHAL.1G316500	7.07029e-19	0.0184096	0.0779238
PhHAL.1G317300	3.44704e-35	0.0110371	0.650087
PhHAL.1G317400	9.79519e-06	4.61677e-11	0.382661
PhHAL.1G317500	1.69907e-64	0.0018084	0.534536
PhHAL.1G317600	4.65522e-138	0.300912	0.207142
PhHAL.1G317700	1.71671e-71	8.05511e-13	5.71015e-08
PhHAL.1G317900	2.61248e-28	3.16643e-39	9.81273e-08
PhHAL.1G318000	5.30294e-19	0.0416439	0.109673
PhHAL.1G318100	0.781862	6.25824e-19	0.0713529
PhHAL.1G318200	3.94857e-26	0.671246	0.0389649
PhHAL.1G318300	0.0102239	5.97394e-06	0.00552845
PhHAL.1G318400	5.15869e-35	3.95659e-10	0.123959
PhHAL.1G318500	0.0207938	8.89684e-05	0.729978
PhHAL.1G318600	1.1336e-10	0.382361	0.621105
PhHAL.1G318700	0.0196622	7.465e-07	6.28521e-10
PhHAL.1G318800	1.32263e-09	1.12557e-18	2.05346e-08
PhHAL.1G319000	4.54571e-20	2.18307e-10	0.873676
PhHAL.1G319200	7.87671e-14	0.623933	0.00943953
PhHAL.1G319300	7.03746e-16	0.0211439	0.0608911
PhHAL.1G319700	0	1.8841e-07	0.622649
PhHAL.1G319800	0.674897	2.94501e-07	0.902173
PhHAL.1G319900	2.3537e-14	0.170223	0.141206
PhHAL.1G320000	1.85644e-80	0.14161	0.19709
PhHAL.1G320100	1.77513e-06	3.23544e-21	0.0336811
PhHAL.1G320400	0.243202	0.755466	0.0780516
PhHAL.1G320500	6.74014e-08	1.15811e-12	0.259437
PhHAL.1G320600	2.91956e-22	0.091024	0.808104
PhHAL.1G320700	0.00217605	0.00275466	0.607484
PhHAL.1G320900	3.38963e-37	0.000630114	0.0309761
PhHAL.1G321000	1.02238e-20	0.00413193	0.230582
PhHAL.1G321100	4.30778e-28	7.47519e-14	0.000806842
PhHAL.1G321200	4.70739e-12	0.00068978	0.8495
PhHAL.1G321300	0.000589445	0.00942012	0.563372
PhHAL.1G321500	6.31854e-23	0.205895	0.596967
PhHAL.1G321700	1.35096e-19	4.90753e-50	0.00140082
PhHAL.1G321800	0.0436227	0.0760101	0.488084
PhHAL.1G321900	3.87992e-40	0.197105	0.070863
PhHAL.1G322000	4.16136e-61	0.0126305	0.551272
PhHAL.1G322100	9.61481e-09	0.324711	0.0015265
PhHAL.1G322200	9.71114e-54	0.00882503	0.103064
PhHAL.1G322300	1.48482e-43	0.308207	0.100848
PhHAL.1G322400	4.18274e-70	6.64101e-37	2.66002e-05
PhHAL.1G322500	0.000393334	0.0198974	0.871643
PhHAL.1G322700	3.4604e-56	0.600353	0.228063
PhHAL.1G322800	9.98245e-23	2.90718e-07	0.894667
PhHAL.1G323000	3.07848e-17	0.0367025	0.364352
PhHAL.1G323300	1.76014e-10	6.70096e-05	0.00069815
PhHAL.1G323400	0.643367	0.0258912	0.300784
PhHAL.1G323500	1.25601e-07	0.0853357	0.459094
PhHAL.1G323800	3.61807e-07	0.591451	0.000565944
PhHAL.1G323900	0.108413	0.904554	0.00332717
PhHAL.1G324000	2.56616e-07	0.461966	0.457819
PhHAL.1G324100	0.00870181	0.781686	0.412105
PhHAL.1G324200	7.85489e-36	4.77629e-34	0.502746
PhHAL.1G324300	0.0211465	3.81952e-06	0.999867
PhHAL.1G324400	0.0001068	5.94643e-05	0.228788
PhHAL.1G324500	0.0411165	7.90028e-06	0.0182565
PhHAL.1G324600	1.60352e-15	1.85977e-62	0.0644412
PhHAL.1G324700	9.67016e-06	7.24886e-07	0.928242
PhHAL.1G324800	2.52413e-60	2.27405e-07	0.423614
PhHAL.1G324900	1.47154e-64	0.0317446	0.000984849
PhHAL.1G325000	4.17997e-48	0.00971775	0.581357
PhHAL.1G325100	1.40594e-89	2.53474e-17	0.0142385
PhHAL.1G325200	0.126688	0.474799	0.349513
PhHAL.1G325300	0.0528577	1.34601e-21	1.71273e-06
PhHAL.1G325400	2.66598e-54	0.899327	0.0077195
PhHAL.1G325500	3.60368e-75	0.45734	0.057565
PhHAL.1G325600	0.000526879	0.000306143	0.00726203
PhHAL.1G325700	1.10681e-17	0.0111619	0.0284571
PhHAL.1G325800	4.8678e-07	0.853992	0.739113
PhHAL.1G325900	0.416534	0.08784	0.989592
PhHAL.1G326000	0.0497981	0.00232054	0.531175
PhHAL.1G326100	4.78832e-93	1.58169e-14	0.857189
PhHAL.1G326300	4.26004e-31	0.287006	0.00672983
PhHAL.1G326400	0.0820648	0.092089	0.932517
PhHAL.1G326500	6.64379e-07	0.00123766	0.497695
PhHAL.1G326600	2.36523e-35	0.000752623	0.154818
PhHAL.1G327000	5.59834e-19	4.13089e-69	0.405911
PhHAL.1G327100	1.79075e-93	0.000920263	1.35367e-07
PhHAL.1G328100	0.480927	0.747332	0.295523
PhHAL.1G328700	8.48841e-30	1.26629e-06	0.370215
PhHAL.1G328800	3.53574e-121	4.14076e-13	3.16341e-05
PhHAL.1G328900	0.105828	0.00149395	0.750104
PhHAL.1G329300	0.864578	0.0217946	0.720424
PhHAL.1G329400	1.00259e-185	4.36434e-20	0.941601
PhHAL.1G329600	4.68603e-101	0.284786	0.000531088
PhHAL.1G329700	1.47186e-17	0.0023047	0.00152116
PhHAL.1G329900	3.16465e-38	0.010172	0.182208
PhHAL.1G330000	0.000350485	0.397198	0.559647
PhHAL.1G330100	0.00359908	0.0132425	0.775178
PhHAL.1G330200	1.50203e-09	0.00656308	0.0121915
PhHAL.1G330700	5.20939e-07	6.50501e-07	0.37065
PhHAL.1G330800	2.85767e-25	1.16598e-06	0.869377
PhHAL.1G330900	0.13839	3.63739e-27	0.0214234
PhHAL.1G331000	0.00814486	0.557673	0.0177338
PhHAL.1G331200	1.58105e-31	1.57435e-05	0.0711229
PhHAL.1G331400	0.00175118	2.93878e-27	0.0495311
PhHAL.1G331800	1.43607e-20	0.0124017	7.77868e-05
PhHAL.1G331900	3.13696e-87	0.380236	0.0422757
PhHAL.1G332000	3.36097e-07	9.07378e-23	0.955002
PhHAL.1G332200	2.99336e-103	1.40134e-20	1.33709e-14
PhHAL.1G332300	0.000379379	0.130848	0.101371
PhHAL.1G332400	1.01209e-47	0.00197472	0.808976
PhHAL.1G332500	2.79465e-42	0.109019	0.184605
PhHAL.1G332600	1.01893e-07	0.0912663	0.594237
PhHAL.1G333100	2.86255e-07	0.109975	5.37077e-06
PhHAL.1G333300	0.0350514	0.345726	0.583616
PhHAL.1G333400	1.67843e-17	4.69763e-05	0.129394
PhHAL.1G333500	7.31272e-06	1.09007e-09	0.0653407
PhHAL.1G333600	0	0.0001327	0.949127
PhHAL.1G333700	5.58804e-18	0.0228953	0.248797
PhHAL.1G333800	3.91361e-56	0.0769893	0.0580553
PhHAL.1G333900	0.0542282	2.72424e-09	0.55267
PhHAL.1G334100	1.14917e-63	2.97496e-22	0.133081
PhHAL.1G334200	7.71659e-05	0.0741021	1.57585e-06
PhHAL.1G334400	0.0130098	0.0610399	0.0147608
PhHAL.1G334500	0.855033	8.37696e-09	2.05768e-10
PhHAL.1G334800	0.217162	1.54535e-17	0.836113
PhHAL.1G334900	0.585621	0.247598	0.773511
PhHAL.1G335200	6.37482e-30	6.49758e-29	0.600861
PhHAL.1G335400	1.08278e-20	0.00273376	0.236507
PhHAL.1G335500	1.17103e-138	0.00374296	0.168285
PhHAL.1G335800	6.62016e-66	0.0489621	0.00178071
PhHAL.1G335900	3.05619e-14	1.34888e-05	3.83025e-08
PhHAL.1G336100	0.00991	0.000671375	0.0130956
PhHAL.1G336300	0.0989736	3.22751e-14	0.00158777
PhHAL.1G336500	1.03671e-104	3.78508e-18	0.363381
PhHAL.1G336600	6.62149e-58	3.20886e-05	0.951424
PhHAL.1G336700	2.48205e-23	0.0669452	0.0544796
PhHAL.1G337000	8.43159e-12	0.540887	0.0738148
PhHAL.1G337100	9.24307e-08	8.95967e-09	0.346241
PhHAL.1G337400	1.86709e-33	0.395158	0.00334311
PhHAL.1G337500	0.00314336	2.04488e-13	0.499002
PhHAL.1G337600	3.46907e-08	7.00064e-17	1.89734e-07
PhHAL.1G337800	0.0126334	0.459093	0.850381
PhHAL.1G337900	0.350521	0.0157082	0.0758375
PhHAL.1G338200	1.6724e-18	0.57705	0.00855001
PhHAL.1G338400	2.20373e-10	1.16478e-16	0.0656201
PhHAL.1G338600	5.78217e-220	1.50665e-26	0.118539
PhHAL.1G338800	0.131387	0.0557239	0.049659
PhHAL.1G338900	2.53207e-09	1.26659e-05	0.660145
PhHAL.1G339300	1.62425e-09	0.000256432	0.647087
PhHAL.1G339400	2.55982e-07	0.158578	0.386561
PhHAL.1G339500	9.05881e-17	0.000566764	0.00161718
PhHAL.1G339700	0.0206811	4.9327e-10	0.566194
PhHAL.1G339800	1.39799e-18	0.00101775	0.172749
PhHAL.1G339900	5.30981e-22	0.953042	0.912322
PhHAL.1G340000	4.79365e-08	0.869715	9.35598e-07
PhHAL.1G340100	0.1187	0.424889	0.326079
PhHAL.1G340200	4.60007e-25	0.0171753	0.178023
PhHAL.1G340300	3.25613e-05	0.00448524	0.649586
PhHAL.1G340400	1.17417e-07	3.1281e-08	0.000695264
PhHAL.1G340500	6.32301e-09	0.161973	0.433875
PhHAL.1G340700	0.00250617	1.02357e-47	0.86856
PhHAL.1G340900	0.0101206	0.45401	0.47234
PhHAL.1G341000	3.98223e-14	2.15488e-47	0.525169
PhHAL.1G341100	0.0291378	0.151384	0.282135
PhHAL.1G341200	3.5681e-47	3.10355e-79	0.639746
PhHAL.1G341300	7.79847e-28	1.6565e-05	0.304169
PhHAL.1G341500	0.118464	0.0219081	0.0980001
PhHAL.1G341600	2.61102e-14	0.0275114	0.00416772
PhHAL.1G341800	0.304852	0.950724	0.0999739
PhHAL.1G342000	5.65364e-25	5.03884e-07	0.7277
PhHAL.1G342200	8.11157e-07	0.000147579	0.399621
PhHAL.1G342300	0.255032	7.47848e-06	0.335407
PhHAL.1G342600	9.11093e-57	0.247575	0.413858
PhHAL.1G342700	1.08911e-13	0.000496919	0.0101501
PhHAL.1G342800	0.0284852	9.57526e-06	0.489174
PhHAL.1G343000	1.5909e-16	0.907008	0.00382646
PhHAL.1G343200	1.59626e-34	0.0233424	0.837245
PhHAL.1G343300	2.6051e-43	4.06653e-05	0.000227518
PhHAL.1G343400	0.220866	0.243061	0.373633
PhHAL.1G343500	0.544403	0.0281779	0.0170328
PhHAL.1G343600	0.115817	1.91029e-13	0.0331411
PhHAL.1G343700	0.739799	0.000211058	0.610789
PhHAL.1G343900	1.16564e-08	0.324311	0.0632803
PhHAL.1G344100	1.48142e-15	0.370274	0.0655855
PhHAL.1G344200	1.37258e-114	3.1992e-05	5.04351e-05
PhHAL.1G344300	9.09234e-41	0.185346	0.0861766
PhHAL.1G344400	0.00111406	0.662487	0.0590367
PhHAL.1G344600	0.1088	0.0338519	0.0157141
PhHAL.1G344700	0.0662637	0.0201997	0.116719
PhHAL.1G344900	1.36557e-07	2.7378e-08	0.134416
PhHAL.1G345200	0.00405987	5.80381e-05	0.0524047
PhHAL.1G345300	0.275299	0.701903	0.667265
PhHAL.1G345400	7.08008e-46	2.81977e-21	0.0095844
PhHAL.1G345500	1.33926e-06	0.11767	0.0120991
PhHAL.1G345600	5.20385e-48	0.490217	0.0528104
PhHAL.1G345700	3.08688e-07	3.34226e-05	0.840359
PhHAL.1G345900	2.70969e-23	0.0709619	0.480753
PhHAL.1G346200	0.0111235	1.62275e-13	0.457819
PhHAL.1G346400	1.72352e-07	0.201165	0.0796603
PhHAL.1G346800	1.15105e-58	0.322639	0.159371
PhHAL.1G346900	1.6943e-20	2.32612e-05	0.0721216
PhHAL.1G347000	0.0017885	0.0492215	0.119072
PhHAL.1G347300	1.47436e-48	0.0850329	0.115073
PhHAL.1G347500	1.40965e-14	0.575232	0.000328149
PhHAL.1G347600	0.00080018	4.49661e-12	0.000942881
PhHAL.1G347700	1.47312e-08	0.000100335	0.101551
PhHAL.1G347800	4.10026e-77	0.000238265	0.101868
PhHAL.1G348100	3.61369e-29	5.52472e-08	0.0182731
PhHAL.1G348200	0.00087013	1.8619e-05	0.516987
PhHAL.1G348300	1.09312e-14	0.49594	0.978423
PhHAL.1G348400	0.116661	2.96529e-53	0.676971
PhHAL.1G348600	1.73027e-78	1.48998e-06	0.050524
PhHAL.1G348700	7.40352e-64	2.97927e-23	0.758255
PhHAL.1G348800	1.77938e-27	7.67766e-05	4.03305e-05
PhHAL.1G349000	3.61029e-08	2.64238e-21	0.742273
PhHAL.1G349100	1.87946e-31	4.19891e-23	0.592434
PhHAL.1G349200	0.0821695	0.147636	0.600861
PhHAL.1G349300	4.11435e-14	1.22975e-42	0.243945
PhHAL.1G349400	0.0063388	1.06759e-05	0.89977
PhHAL.1G349600	1.44389e-08	1.5792e-06	0.0308055
PhHAL.1G349900	8.55244e-22	0.0114831	0.884236
PhHAL.1G350000	4.27686e-56	0.00294539	0.0050372
PhHAL.1G350100	1.74974e-10	5.26687e-20	0.958982
PhHAL.1G350500	8.01842e-85	3.51776e-41	1.7423e-11
PhHAL.1G350800	0.00724932	2.38867e-12	0.2662
PhHAL.1G350900	6.89399e-23	0.33855	0.0018252
PhHAL.1G351000	6.92291e-51	9.4062e-05	0.930888
PhHAL.1G351100	1.78295e-31	4.1828e-45	0.0181961
PhHAL.1G351200	6.64679e-07	0.101585	6.07994e-07
PhHAL.1G351300	0.0155916	0.693368	0.0739273
PhHAL.1G351400	0.0447361	0.149004	0.00404106
PhHAL.1G351500	2.76146e-50	5.86963e-09	0.682169
PhHAL.1G351600	3.09126e-46	0.044738	0.655828
PhHAL.1G351700	1.21095e-69	7.42892e-17	0.116309
PhHAL.1G351800	3.18809e-55	0.03069	0.0626965
PhHAL.1G351900	0.000486881	1.79823e-07	0.93113
PhHAL.1G352000	2.32427e-10	0.00552878	0.621205
PhHAL.1G352100	0.00141011	5.59495e-16	0.29099
PhHAL.1G352500	1.79794e-103	0.030007	0.385163
PhHAL.1G352600	2.06585e-06	0.242944	0.952946
PhHAL.1G352700	0.00173743	2.84513e-14	0.589905
PhHAL.1G352800	1.95166e-44	0.446195	0.0864331
PhHAL.1G353000	6.76399e-51	0.622612	0.00859097
PhHAL.1G353100	0.000156566	0.662775	0.764122
PhHAL.1G353300	0.0766709	1.07144e-16	0.0198994
PhHAL.1G353500	2.42752e-140	0.00150595	0.256801
PhHAL.1G353600	3.46343e-81	3.1257e-12	0.67889
PhHAL.1G353700	2.43166e-14	0.353002	3.71624e-05
PhHAL.1G353800	1.06864e-11	6.32226e-06	0.789947
PhHAL.1G354100	0.587467	2.72825e-10	0.000927112
PhHAL.1G354200	3.34206e-21	0.0262377	0.593724
PhHAL.1G354300	1.10118e-174	2.84069e-06	0.145822
PhHAL.1G354500	0.141605	8.27168e-21	1.95249e-05
PhHAL.1G354600	4.13316e-06	6.80676e-66	0.00716144
PhHAL.1G354700	0.000201875	1.13701e-54	0.234431
PhHAL.1G354800	1.23779e-08	6.32135e-22	0.29363
PhHAL.1G354900	4.26423e-07	1.97296e-44	0.241123
PhHAL.1G355000	0.000905814	0.0891683	0.02313
PhHAL.1G355100	2.49897e-151	0.00939303	0.00390326
PhHAL.1G355200	7.14386e-77	1.63382e-19	0.51548
PhHAL.1G355300	1.08981e-25	0.000342857	0.640137
PhHAL.1G355400	0.0340989	0.169536	0.56547
PhHAL.1G355600	6.64584e-13	3.44002e-10	0.612527
PhHAL.1G355700	5.21149e-26	0.00621543	0.656909
PhHAL.1G355900	2.64457e-07	1.48414e-138	0.402242
PhHAL.1G356000	0.661935	6.70529e-05	0.144834
PhHAL.1G356100	0.600663	0.490751	0.152659
PhHAL.1G356200	0.000907917	0.00016799	0.428183
PhHAL.1G356300	0.000259909	0	0.643298
PhHAL.1G356400	1.04881e-13	2.723e-08	0.844721
PhHAL.1G356500	1.2786e-17	0.00130057	0.305104
PhHAL.1G356600	1.5884e-06	2.65071e-35	0.37798
PhHAL.1G356700	2.44602e-09	3.90039e-10	0.271694
PhHAL.1G356800	0.00103009	3.27886e-05	0.280442
PhHAL.1G356900	6.08134e-31	2.83495e-08	0.000126575
PhHAL.1G357100	5.22603e-14	0.00991808	8.72493e-11
PhHAL.1G357200	1.88308e-103	0.00190324	0.00943953
PhHAL.1G357400	4.26712e-21	4.38735e-08	0.261238
PhHAL.1G357500	0.0327689	4.19099e-47	0.000100914
PhHAL.1G357600	1.1767e-06	0.802819	0.690395
PhHAL.1G357700	1.86069e-59	0.00155285	0.246521
PhHAL.1G357800	5.40164e-68	2.26193e-05	0.209824
PhHAL.1G357900	1.14314e-130	2.48295e-24	0.308085
PhHAL.1G358100	5.70788e-31	6.40729e-09	0.00537701
PhHAL.1G358200	1.44383e-21	6.56631e-15	0.0670553
PhHAL.1G358300	4.4099e-31	5.70847e-08	0.880169
PhHAL.1G358400	1.1388e-108	0.000215649	0.190247
PhHAL.1G358500	0.00245583	0.0936509	0.917403
PhHAL.1G358600	9.46085e-14	0.0815084	0.0200039
PhHAL.1G358700	2.9341e-07	0.0427138	0.404867
PhHAL.1G358800	7.9665e-06	0.157588	0.0712112
PhHAL.1G358900	4.53253e-151	0.000828573	0.00375809
PhHAL.1G359000	1.73467e-13	1.23006e-06	0.121581
PhHAL.1G359100	1.06445e-60	0.147414	0.00516138
PhHAL.1G359300	2.76089e-30	0.054156	0.4067
PhHAL.1G359400	0.00904915	1.31385e-06	9.84499e-05
PhHAL.1G359600	0.000277392	4.63795e-13	0.00297211
PhHAL.1G359700	1.38334e-22	0.887079	0.774707
PhHAL.1G359900	0.000145896	1.55959e-09	0.163024
PhHAL.1G360100	0.641551	0.349473	0.364777
PhHAL.1G360200	9.1315e-06	0.0103905	0.0846886
PhHAL.1G360600	5.62043e-06	0.0215327	0.869757
PhHAL.1G360700	0.0496843	0.0126237	0.685556
PhHAL.1G360800	2.88073e-26	4.29952e-05	0.0207323
PhHAL.1G360900	4.72261e-05	1.58694e-07	0.00541561
PhHAL.1G361000	7.87401e-84	4.62069e-08	0.478165
PhHAL.1G361100	1.79816e-32	0.240604	0.692123
PhHAL.1G361200	0.000118188	5.57939e-10	0.435251
PhHAL.1G361400	1.76063e-10	0.0881069	0.60532
PhHAL.1G361500	4.86912e-32	0.507426	0.000104617
PhHAL.1G361600	3.30419e-36	3.49879e-06	0.351836
PhHAL.1G361700	3.12567e-11	0.523847	0.000429321
PhHAL.1G362100	0.17247	7.67891e-05	9.64569e-05
PhHAL.1G362200	7.12304e-53	4.50981e-16	0.0374333
PhHAL.1G362700	4.29377e-22	5.36882e-11	0.00231778
PhHAL.1G362900	4.93251e-09	0.292281	0.00897547
PhHAL.1G363000	2.3863e-11	3.30246e-10	1.16013e-08
PhHAL.1G363100	0.00130057	0.0178739	2.22029e-05
PhHAL.1G363200	1.59093e-05	1.66127e-18	2.43359e-05
PhHAL.1G363300	1.81898e-19	0.0583566	0.815726
PhHAL.1G363400	0.427	0.049198	0.000518636
PhHAL.1G363500	0.000143925	1.53147e-05	0.217687
PhHAL.1G363600	6.64648e-46	7.54805e-197	0.23712
PhHAL.1G363700	1.05836e-06	0.133204	7.04772e-17
PhHAL.1G363800	0.388967	8.33365e-20	0.306662
PhHAL.1G364000	5.76827e-76	0.493062	0.0251633
PhHAL.1G364100	0.139375	0.296656	0.329543
PhHAL.1G364500	0.479641	8.88838e-10	0.182895
PhHAL.1G364600	5.24399e-22	0.755813	3.90569e-11
PhHAL.1G364900	4.44455e-14	1.88187e-20	0.00358222
PhHAL.1G365000	4.51138e-09	1.96043e-10	0.33313
PhHAL.1G365100	0.00275574	0.00015757	0.207848
PhHAL.1G365300	0.204004	0.682919	0.0573021
PhHAL.1G365400	6.03095e-29	0.000458132	0.465665
PhHAL.1G365500	1.21791e-05	6.52215e-06	6.02814e-05
PhHAL.1G365600	0.0534962	0.127338	0.400561
PhHAL.1G365700	2.87387e-16	0.00120386	0.0243795
PhHAL.1G365800	0.7761	3.76699e-08	0.463212
PhHAL.1G365900	3.08508e-11	0.0179053	0.0386847
PhHAL.1G366000	1.72434e-68	0.67149	0.0699019
PhHAL.1G366100	5.68666e-05	1.12969e-25	0.28769
PhHAL.1G366200	0.0294608	5.95214e-13	0.0019852
PhHAL.1G366300	1.92061e-09	0.603756	8.22559e-06
PhHAL.1G366400	2.13662e-95	7.766e-09	0.996735
PhHAL.1G366500	7.29333e-12	4.02846e-09	0.320674
PhHAL.1G366700	9.95424e-10	0.488364	0.013882
PhHAL.1G366800	0.000696628	5.15263e-11	0.682123
PhHAL.1G367000	4.05078e-16	1.94631e-58	0.0932927
PhHAL.1G367200	2.18193e-32	0.00286661	0.547651
PhHAL.1G367300	1.23291e-52	0.330683	7.98459e-11
PhHAL.1G367400	1.39851e-21	0.00334519	0.000102919
PhHAL.1G367600	0	0.000752229	0.156215
PhHAL.1G367900	2.42401e-10	0.00158424	0.000593072
PhHAL.1G368000	0.00162684	4.07384e-08	0.0848927
PhHAL.1G368100	0.00143038	0.00238574	0.00369287
PhHAL.1G368200	3.79997e-29	0.0212329	0.000676419
PhHAL.1G368300	4.43506e-05	0.388208	0.00140308
PhHAL.1G368400	3.01826185933047e-314	0.831669	8.53522e-15
PhHAL.1G368500	7.32742e-47	0.277014	0.874575
PhHAL.1G368600	1.7355e-08	0.43455	0.568342
PhHAL.1G368800	3.93846e-83	0.129179	4.92052e-06
PhHAL.1G368900	1.00486e-06	0.00221988	0.0431978
PhHAL.1G369000	3.68897e-73	0.00163106	0.169301
PhHAL.1G369100	0.00773352	2.3928e-10	0.00191455
PhHAL.1G369300	2.12054e-27	0.811016	0.410078
PhHAL.1G369400	4.29667e-58	0.0296101	0.177413
PhHAL.1G369500	2.54348e-64	1.01038e-14	0.126273
PhHAL.1G369700	3.63981e-12	1.87297e-10	5.06291e-06
PhHAL.1G369800	3.09198e-11	3.98698e-07	0.0632683
PhHAL.1G369900	1.42272e-41	4.3107e-28	0.0195544
PhHAL.1G370200	3.46381e-39	0.237263	0.171474
PhHAL.1G370400	1.84298e-23	0.0380705	0.375435
PhHAL.1G370700	4.2628e-08	4.47446e-48	0.0296411
PhHAL.1G370800	0.000261922	0.0212695	0.540972
PhHAL.1G371200	6.29199e-05	0.39138	0.00211625
PhHAL.1G371300	0.184105	4.11885e-36	0.634233
PhHAL.1G371400	2.28613e-15	0.16265	0.332151
PhHAL.1G371500	4.05953e-12	0.00418023	0.260904
PhHAL.1G372000	5.67523e-08	2.70763e-08	0.368052
PhHAL.1G372100	1.00543e-07	3.40142e-66	4.78034e-05
PhHAL.1G372200	0.000122574	8.27851e-219	0.119137
PhHAL.1G372300	4.33427e-10	1.70573e-05	0.396825
PhHAL.1G372500	0.00165125	0.84156	0.0105329
PhHAL.1G372600	2.03452e-14	6.04548e-38	0.133604
PhHAL.1G372700	2.0417e-107	8.10984e-08	0.0635735
PhHAL.1G372800	2.17372e-21	3.76381e-11	0.454465
PhHAL.1G372900	1.73375e-05	0.00310127	0.529034
PhHAL.1G373400	0.149934	4.31455e-08	6.6876e-06
PhHAL.1G373600	6.50643e-63	3.03321e-122	0.0603269
PhHAL.1G373700	1.10722e-19	3.21046e-32	0.0775971
PhHAL.1G373800	1.24599e-07	1.71102e-19	2.36714e-11
PhHAL.1G373900	1.36594e-94	0.207035	0.479655
PhHAL.1G374000	0.07582	0.932145	0.497973
PhHAL.1G374100	3.08699e-71	5.60667e-18	0.426138
PhHAL.1G374300	2.61587e-243	0.0617546	0.0673281
PhHAL.1G374500	2.47862e-18	0.140731	7.76361e-07
PhHAL.1G374600	1.26427e-49	0.000362779	3.06024e-06
PhHAL.1G374700	0.0154841	0.133196	0.215829
PhHAL.1G375000	2.17325e-13	0.827283	0.0685363
PhHAL.1G375200	7.3916e-45	0.0285601	0.035043
PhHAL.1G375300	0.000155724	4.26429e-07	0.000249126
PhHAL.1G375400	5.69251e-42	6.57286e-15	0.302522
PhHAL.1G375600	3.74703e-27	0.00618246	0.0565403
PhHAL.1G375800	2.39182e-52	0.992908	0.286311
PhHAL.1G375900	1.42185e-92	0.00170653	0.233278
PhHAL.1G376000	2.40234e-19	0.857103	0.911996
PhHAL.1G376100	1.28251e-17	2.29578e-06	0.0128109
PhHAL.1G376200	1.52726e-10	0.00436007	0.00389466
PhHAL.1G376400	1.27036e-15	2.01353e-20	0.0582598
PhHAL.1G376500	3.72276e-13	3.77693e-09	8.56523e-07
PhHAL.1G376600	3.22968e-08	0.0110432	0.896864
PhHAL.1G376900	4.2009e-09	1.20529e-07	0.537129
PhHAL.1G377000	1.05538e-156	2.22707e-31	0.177086
PhHAL.1G377100	2.55834e-13	0.0145618	0.0618101
PhHAL.1G377200	8.35726e-20	0.000181223	1.06004e-05
PhHAL.1G377400	2.11379e-72	9.13081e-15	0.0207542
PhHAL.1G377500	0.064613	1.02443e-30	0.30299
PhHAL.1G377600	2.04996e-15	0.0951104	0.0757211
PhHAL.1G377700	0.266751	0.403197	0.0718699
PhHAL.1G377800	1.72599e-43	3.46916e-06	0.00240149
PhHAL.1G377900	1.12708e-12	1.10529e-08	0.00161718
PhHAL.1G378000	4.53377e-149	0.0478788	0.0643613
PhHAL.1G378100	1.00233e-25	2.89458e-14	0.00394525
PhHAL.1G378200	2.45735e-89	1.32906e-09	0.000294519
PhHAL.1G378400	5.97977e-19	0.343231	0.995146
PhHAL.1G378800	2.33816e-08	0.00319297	0.585138
PhHAL.1G379500	9.24889e-05	0.00066322	0.643852
PhHAL.1G379600	0.0516922	5.80637e-30	0.0115471
PhHAL.1G379700	2.12737e-05	3.26806e-11	0.208041
PhHAL.1G379800	5.51905e-151	0.990714	0.0281607
PhHAL.1G379900	4.26383e-16	0.0480077	0.150881
PhHAL.1G380000	4.22575e-10	1.25618e-107	0.00889903
PhHAL.1G380300	1.62921e-08	0.152098	0.00854471
PhHAL.1G380400	2.04853e-34	8.37561e-48	0.0192175
PhHAL.1G380600	7.53096e-16	1.21785e-13	0.739056
PhHAL.1G380700	1.67162e-05	0.00947294	0.256604
PhHAL.1G380800	1.75416e-07	5.6413e-21	0.792401
PhHAL.1G380900	4.66833e-61	0.000360879	0.0945398
PhHAL.1G381000	0.432934	1.26443e-28	0.408118
PhHAL.1G381100	4.70535e-07	0.171045	0.281496
PhHAL.1G381200	0.104396	6.75185e-06	0.404858
PhHAL.1G381300	0.12184	0.300762	0.315032
PhHAL.1G381400	9.91296e-73	4.87001e-20	0.0744896
PhHAL.1G381600	7.54103e-100	1.44126e-16	0.979123
PhHAL.1G381900	0.0367368	0.0034107	0.0167825
PhHAL.1G382100	0.857776	0.00199291	0.065493
PhHAL.1G382200	0.956673	1.64008e-06	0.0261364
PhHAL.1G382400	1.7312e-10	4.16776e-08	0.909797
PhHAL.1G382500	3.83209e-86	0.557786	0.708582
PhHAL.1G382700	2.1357e-26	0.14286	0.911258
PhHAL.1G382800	0.159251	0.0565894	0.721286
PhHAL.1G383000	0.000146244	1.51462e-13	0.0267877
PhHAL.1G383100	1.97833e-05	0.0926084	0.0124347
PhHAL.1G383200	0.0186517	7.09423e-09	0.0535157
PhHAL.1G383400	0.0744865	3.36131e-07	0.584998
PhHAL.1G383500	2.77911e-35	1.27466e-05	0.115598
PhHAL.1G383600	0.000292971	0.175534	0.596983
PhHAL.1G383700	1.73167e-26	0.479478	0.157763
PhHAL.1G383800	4.43339e-39	0.144301	0.115543
PhHAL.1G384200	1.36062e-06	1.7649e-06	0.820903
PhHAL.1G384300	3.58796e-10	0.329408	0.232173
PhHAL.1G384400	5.94556e-05	4.09125e-33	0.0686167
PhHAL.1G384500	3.55305e-24	3.48787e-48	6.44802e-06
PhHAL.1G384600	0.00687511	0.00242727	0.693173
PhHAL.1G384700	0.137916	0.979756	0.039902
PhHAL.1G384800	2.01414e-05	4.21095e-05	0.832014
PhHAL.1G384900	6.33937e-20	0.000622007	0.00616195
PhHAL.1G385000	5.03312e-09	0.000960835	2.70612e-06
PhHAL.1G385200	0.753927	6.29985e-16	1.41422e-30
PhHAL.1G385600	0.00282389	7.13712e-47	5.2485e-05
PhHAL.1G385700	1.04423e-124	1.73852e-14	0.231817
PhHAL.1G385900	0.143041	1.33093e-12	0.997958
PhHAL.1G386100	0.740541	0.444442	0.218868
PhHAL.1G386800	0.000365498	0.00637574	4.82135e-09
PhHAL.1G386900	3.27204e-57	0.369528	0.0594888
PhHAL.1G387000	3.10494e-20	8.4788e-47	0.0018724
PhHAL.1G387100	4.11734e-14	1.20666e-08	0.00512063
PhHAL.1G387200	0.311691	3.05488e-05	0.130892
PhHAL.1G387300	4.4538e-34	0.0741635	0.715229
PhHAL.1G387400	1.43189e-14	0.246257	0.825634
PhHAL.1G388200	5.36656e-21	0.00103075	0.0261331
PhHAL.1G388300	1.71992e-08	0.0895156	0.308386
PhHAL.1G388400	2.43542e-116	0.00341098	1.16697e-05
PhHAL.1G388500	0.000277789	0.521933	0.172989
PhHAL.1G388700	0.002611	0.776802	0.456746
PhHAL.1G388800	0.0734565	2.71055e-16	0.00743667
PhHAL.1G388900	4.8347e-35	0.00142514	0.0623765
PhHAL.1G389000	3.98451e-23	0.0126268	0.0427327
PhHAL.1G389200	0.00255711	3.50131e-105	0.995015
PhHAL.1G389400	1.7027e-18	0.067194	0.309326
PhHAL.1G389500	0.439809	6.93102e-10	0.688732
PhHAL.1G389600	1.89684e-19	0.000105184	0.903788
PhHAL.1G389800	7.96922e-22	1.36035e-35	0.1585
PhHAL.1G390100	1.4416e-108	1.24208e-63	0.00691413
PhHAL.1G390200	1.64599e-32	4.06653e-05	0.0587018
PhHAL.1G390300	1.72975e-36	0.0079309	0.0887193
PhHAL.1G390400	4.65743e-84	0.663949	0.000142196
PhHAL.1G390600	9.14364e-14	7.04327e-06	0.228291
PhHAL.1G390700	7.69579e-81	0.276279	0.548467
PhHAL.1G390800	0.0153442	1.47234e-14	0.574186
PhHAL.1G390900	5.99652e-105	8.52122e-24	0.728292
PhHAL.1G391000	2.22738e-16	4.13019e-06	0.130493
PhHAL.1G391200	1.00768e-32	0.152683	0.0493069
PhHAL.1G391300	4.95421e-150	0.00134081	0.0215543
PhHAL.1G391400	1.5429e-45	0.0755917	0.042854
PhHAL.1G391500	1.23886e-73	0.43493	0.362844
PhHAL.1G391900	4.14781e-132	4.50633e-09	4.72615e-05
PhHAL.1G392100	0.291926	8.839e-05	0.539873
PhHAL.1G392200	1.02294e-06	0.749176	0.434764
PhHAL.1G392300	1.34269e-39	0.000856032	0.0383381
PhHAL.1G392400	1.04204e-26	0.000140488	0.41225
PhHAL.1G392600	3.77722e-10	0.0277485	1.69485e-05
PhHAL.1G392900	5.96466e-72	0.000929629	3.50062e-05
PhHAL.1G393000	0.350644	0.0364874	0.0121745
PhHAL.1G393100	0.055888	9.63176e-37	0.810625
PhHAL.1G393200	0.00012248	6.46419e-14	0.130493
PhHAL.1G393300	2.2164e-41	8.66231e-31	0.0041819
PhHAL.1G393400	7.24521e-161	0.000395909	0.218301
PhHAL.1G393500	4.33592e-30	0.511951	3.60255e-09
PhHAL.1G393700	4.40181e-50	0.000281287	0.205355
PhHAL.1G393800	2.43349e-20	4.3676e-09	6.67238e-06
PhHAL.1G393900	4.24993e-24	0.773466	0.160187
PhHAL.1G394000	5.1618e-67	4.97021e-09	0.0269693
PhHAL.1G394400	0.0313159	8.64225e-11	0.246526
PhHAL.1G394500	7.24806e-29	3.38704e-10	0.00413199
PhHAL.1G394600	4.3431e-07	1.95077e-22	0.0102445
PhHAL.1G395100	0.0401915	0.00981675	0.529353
PhHAL.1G395200	0.735482	0.00542331	0.422798
PhHAL.1G395300	9.94639e-43	1.21323e-24	0.182623
PhHAL.1G395500	7.7121e-24	2.80536e-06	0.617296
PhHAL.1G395600	0.017841	0.442771	0.00273816
PhHAL.1G396100	1.05347e-16	0.310999	0.597202
PhHAL.1G396300	2.08264e-07	0.910456	0.563539
PhHAL.1G396400	0.719611	0.261547	0.541139
PhHAL.1G396800	7.73748e-16	0.00472836	0.677002
PhHAL.1G396900	6.15982e-15	0.12825	0.202239
PhHAL.1G397000	0.304914	0.000603989	1.68544e-06
PhHAL.1G397100	2.82345e-91	7.02254e-05	0.313222
PhHAL.1G397200	0.000102285	1.60061e-17	2.21687e-10
PhHAL.1G397300	7.5289e-66	6.6865e-51	0.00622434
PhHAL.1G397600	5.18051e-06	4.16966e-14	0.129014
PhHAL.1G397700	0.000245719	0.000657553	0.246543
PhHAL.1G397900	5.35882e-15	2.24935e-08	0.0431276
PhHAL.1G398000	0.141917	4.59081e-12	0.00231059
PhHAL.1G398200	0.0101127	0.977014	0.25015
PhHAL.1G398300	7.50986e-24	0.373577	0.00483213
PhHAL.1G398400	0.184105	3.84017e-05	0.23563
PhHAL.1G398500	0.07638	4.88746e-18	0.00379114
PhHAL.1G398600	1.25617e-08	8.91922e-12	3.70435e-05
PhHAL.1G398800	0.434529	0.00212981	0.1476
PhHAL.1G398900	0.00637136	0.000938904	0.978865
PhHAL.1G399000	0.000668329	6.83259e-07	0.754583
PhHAL.1G399100	2.1274e-10	0.0131044	0.00199832
PhHAL.1G399200	0.00654287	3.53967e-05	0.0888972
PhHAL.1G399300	4.29728e-13	9.09853e-08	0.0666922
PhHAL.1G399400	7.48005e-09	1.38486e-05	0.290149
PhHAL.1G399600	1.77862e-110	6.2541e-07	0.0802849
PhHAL.1G399700	7.8152e-112	7.83532e-18	0.177949
PhHAL.1G399800	1.6141e-42	0.104643	0.223356
PhHAL.1G400000	3.48499e-07	0.811618	1.97796e-19
PhHAL.1G400200	1.09166e-127	0.00711908	0.293653
PhHAL.1G400400	0.103942	6.44953e-15	0.384688
PhHAL.1G400500	0.000408762	1.75316e-05	0.995537
PhHAL.1G400600	0.00182732	0.0816056	0.231429
PhHAL.1G400700	1.36025e-196	1.42934e-77	0.285695
PhHAL.1G400800	0.00407636	0.537461	0.110293
PhHAL.1G401300	0.0135525	0.172602	0.000360136
PhHAL.1G401400	2.84459e-06	8.82422e-22	0.443298
PhHAL.1G401500	1.29735e-91	0.00265398	0.56394
PhHAL.1G401600	4.37163e-19	3.54401e-23	5.20278e-05
PhHAL.1G401700	1.96292e-124	1.95256e-06	0.000464184
PhHAL.1G401800	3.96639e-31	3.22542e-18	0.388989
PhHAL.1G401900	1.71328e-10	0.0221837	0.0546141
PhHAL.1G402200	0.00182229	8.20394e-15	1.94543e-05
PhHAL.1G402300	2.8808e-06	0.185021	0.678776
PhHAL.1G402400	7.85791e-07	4.89281e-17	0.0135474
PhHAL.1G402700	0.000343715	2.59716e-196	0.923759
PhHAL.1G402800	0.135078	8.73271e-06	0.154596
PhHAL.1G402900	1.72321e-17	2.38294e-10	0.0726699
PhHAL.1G403000	7.55821e-07	3.74762e-07	0.0227961
PhHAL.1G403100	7.67055e-19	0.00140629	0.00990035
PhHAL.1G403200	4.42606e-95	2.98422e-57	0.393116
PhHAL.1G403500	4.86344e-09	4.13637e-05	0.512813
PhHAL.1G403600	0.0279211	0.00041339	0.0240074
PhHAL.1G403700	1.02475e-05	0.0286041	0.388553
PhHAL.1G403800	1.03936e-31	9.3674e-17	0.0198157
PhHAL.1G404800	1.85714e-08	1.14487e-07	0.0356002
PhHAL.1G404900	0.00349549	9.59072e-11	0.292291
PhHAL.1G405000	0.000502676	4.3277e-23	0.134768
PhHAL.1G405200	5.48913e-46	1.24492e-10	0.199447
PhHAL.1G405300	6.97474e-33	2.31735e-21	0.28927
PhHAL.1G405400	0.00171561	8.48792e-05	0.269124
PhHAL.1G405600	3.06628e-22	1.82307e-20	0.962939
PhHAL.1G405700	2.47139e-13	7.63016e-23	0.205797
PhHAL.1G405800	0.0307963	1.11725e-16	0.103176
PhHAL.1G406100	0.000151318	1.42821e-07	1.03332e-05
PhHAL.1G406200	0.490779	1.24419e-06	0.19445
PhHAL.1G406300	0.0965028	4.22445e-11	0.0914127
PhHAL.1G406400	4.6822e-06	0.0225031	0.417206
[truncated: 17,334 more rows]

## Sheet: Table S2
Supplemental Table S2. Significantly differentially expressed genes between HAL2 and FIL2 across four development stages.
Gene_ID	D1		D2		D3		D4
	log2FoldChange	q-value	log2FoldChange	q-value	log2FoldChange	q-value	log2FoldChange	q-value
PhHAL.1G000600	-1.02646	0.0585043	-1.00316	0.0703837	-1.14346	0.055355	-2.39005	6.79e-05
PhHAL.1G001000	0.721747	8.78e-17	0.588745	4.5e-12	0.276118	0.00103833	0.354802	1.85e-05
PhHAL.1G001400	-0.134657	0.68195	1.00187	0.000279208	1.53097	2.38e-32	1.54459	2.17e-44
PhHAL.1G001700	-0.533335	2.72e-12	-0.688413	1.94e-18	-0.659859	3.27e-15	-0.471823	1.68e-07
PhHAL.1G002100	-2.06183	2.48e-05	-0.217671	0.669399	0.948516	0.0484612	-0.287274	0.540905
PhHAL.1G002600	-0.995688	0.0007242	-1.35191	5.71e-06	-0.594218	0.0218187	-0.913698	9.6e-05
PhHAL.1G003200	1.3198	0.00272002	1.3318	0.000218209	1.15603	0.000223584	1.14356	7.78e-05
PhHAL.1G003400	1.46713	1.67e-81	1.28121	7.59e-76	1.07395	4.63e-71	1.1369	1.98e-82
PhHAL.1G004500	0.480053	0.0137388	0.8085	3.51e-05	0.671255	0.000570952	0.951338	7.41e-07
PhHAL.1G005300	0.683706	0.00612295	0.664559	0.00398404	0.563695	0.00400615	-0.00677309	0.969654
PhHAL.1G005800	0.309496	0.00426352	-0.0736451	0.50442	-0.0899487	0.416082	-0.615926	4.11e-09
PhHAL.1G006000	-1.91095	4.58e-07	-1.70097	1.36e-05	-1.54903	0.000112604	-1.73727	7.83e-05
PhHAL.1G006400	-0.524985	2.21e-08	-0.917897	3.79e-22	-0.61754	1.05e-10	-0.68639	2.84e-12
PhHAL.1G006800	0.952656	2.01e-07	0.975223	1.57e-08	1.18964	1.74e-14	1.57107	2.02e-24
PhHAL.1G007100	-0.182146	0.105553	-0.525824	1.28e-06	-0.22875	0.0393988	-0.915627	6.91e-18
PhHAL.1G007900	-0.540896	2.58e-08	-0.680955	4.99e-12	-0.972276	5.67e-20	-1.42617	3.46e-41
PhHAL.1G008900	-0.0114647	0.996294	0.076868	0.96894	5.36119	6.91e-05	2.40031	2.69e-06
PhHAL.1G009200	-0.129379	0.166525	-0.340614	4.03e-05	-0.804586	3.42e-28	-0.64808	4.12e-19
PhHAL.1G009300	0.950359	0.627505	4.25356	0.00201215	7.22998	1.88e-08	7.23311	1.07e-08
PhHAL.1G010100	-0.0115202	0.996294	-2.35945	0.141829	-3.18047	0.000554231	-2.21535	0.000102781
PhHAL.1G010200	-2.50225	1.91e-09	-1.34923	0.00101259	-0.955182	0.0202135	-1.09961	0.0061775
PhHAL.1G010300	0.463887	1.58e-07	0.283783	0.00143968	0.215682	0.0160464	0.978501	5.87e-30
PhHAL.1G010500	-0.840297	2.38e-07	-1.21224	8.77e-14	-1.18203	2.89e-12	-0.9753	1.04e-08
PhHAL.1G010900	0.786356	3.31e-07	0.868716	1.96e-08	1.07612	2e-14	1.27765	1.06e-20
PhHAL.1G011400	0.0154682	0.826148	-0.10086	0.108614	-0.135355	0.0349496	-0.738142	1.4e-33
PhHAL.1G011700	0.331364	0.0191236	0.571379	3.21e-05	0.487625	0.000272252	1.29844	4.03e-20
PhHAL.1G011900	-0.489773	9.81e-12	-0.604176	1.77e-17	-0.274605	0.000130471	-0.298164	2.04e-05
PhHAL.1G012000	-0.97686	4.88e-07	-0.621552	0.000682489	-0.435983	0.00733627	-0.309615	0.051506
PhHAL.1G012100	-0.425755	0.26246	-0.783686	0.013998	-1.08607	4.23e-06	-0.516298	0.0167535
PhHAL.1G012400	0.293885	0.0582256	0.0610167	0.691236	0.6881	1.77e-07	0.480699	1.54e-05
PhHAL.1G013400	-6.96627	9.37e-08	-4.41886	0.000146813	-5.94672	7.09e-06	-5.92305	5.53e-06
PhHAL.1G013500	0.317529	0.792495	1.94392	0.00114228	2.1077	7.66e-06	1.75806	0.000895976
PhHAL.1G014100	4.34972	0.00137271	1.88869	0.0210033	0.995732	0.114039	0.404702	0.510441
PhHAL.1G015100	-0.999272	3.93e-07	-0.469459	0.0185808	-0.848014	1.83e-05	-0.711796	0.000264682
PhHAL.1G015300	-0.885453	9.64e-07	-0.778061	1.85e-05	-0.500435	0.00650528	-1.48143	2.94e-17
PhHAL.1G015400	-0.573652	3.55e-10	-0.643087	5.71e-12	-0.361344	0.000186848	-0.911513	5.75e-24
PhHAL.1G015600	-0.494882	0.616954	0.0760553	0.906636	5.37071	3.05e-38	3.52169	5.05e-146
PhHAL.1G015800	-1.00717	1.56e-27	-1.23622	2.27e-37	-1.23724	5.73e-34	-1.46277	1.54e-45
PhHAL.1G016100	-0.658518	5.99e-05	-0.781896	5.81e-06	-0.557559	0.00189978	-0.0985632	0.592581
PhHAL.1G016400	0.331862	0.000638219	0.442248	3.97e-06	0.248195	0.0108512	0.668444	2.33e-12
PhHAL.1G016600	0.824675	0.00166528	1.03538	1.02e-05	0.866768	9.36e-06	0.673463	0.000203742
PhHAL.1G017400	-0.800423	1.4e-23	-0.722795	1.1e-18	-0.635184	1.36e-14	-0.873649	2.08e-27
PhHAL.1G017500	0.5737	8.23e-07	0.604654	2.57e-07	0.413991	2.55e-05	0.985646	2.21e-25
PhHAL.1G017600	0.288078	2.82e-05	0.655576	2.84e-22	0.444037	9.71e-11	0.487502	8.47e-13
PhHAL.1G018500	0.651077	0.000359805	0.649968	0.000789511	0.887121	3.76e-05	0.963634	4.23e-05
PhHAL.1G020700	1.62062	2.95e-09	0.559204	0.0035308	0.261149	0.122388	0.435251	0.00596724
PhHAL.1G020800	-0.00549355	0.996294	0.187789	0.784728	-0.925847	0.00282655	-0.486769	0.0920945
PhHAL.1G021000	-0.08651	0.764565	-0.686624	0.0121336	-0.706108	0.015141	-1.11096	7.51e-05
PhHAL.1G021200	0.161953	0.0293269	0.336992	2.58e-06	0.455505	6.13e-11	0.829049	2.68e-33
PhHAL.1G021300	-0.354582	0.00274863	-0.180505	0.144508	-0.135081	0.285484	-0.693385	1.51e-08
PhHAL.1G021500	-0.82633	1.26e-29	-1.07946	8.29e-48	-0.655941	5.54e-20	-0.652242	2.83e-22
PhHAL.1G021600	-0.408702	0.143358	-0.471452	0.0860827	-0.778818	0.00608801	-0.72162	0.00960304
PhHAL.1G022400	0.212928	0.0494304	0.510505	2.1e-06	0.554601	1.8e-07	0.585	9.31e-09
PhHAL.1G022500	2.43533	0.13409	3.96855	0.00073959	2.05871	0.000320173	1.76679	0.000657122
PhHAL.1G022700	-0.725344	3.44e-06	-0.475179	0.0027097	-0.159597	0.322053	-0.959037	1.78e-10
PhHAL.1G022900	-0.512343	2.55e-08	-0.416148	1.29e-05	-0.395707	5.76e-05	-0.725715	6.73e-14
PhHAL.1G023700	-1.64443	0.0119704	-1.78086	0.00594045	-0.481971	0.470151	-2.36407	0.000170591
PhHAL.1G023900	0.757544	8.64e-08	0.615592	2.73e-05	0.714223	2.19e-06	0.746447	1.92e-06
PhHAL.1G024100	-0.602894	0.001583	-0.315674	0.105594	0.370012	0.0681309	-0.245267	0.173625
PhHAL.1G025300	0.645474	0.0030513	0.260185	0.249224	0.825696	0.000794417	0.761661	0.00383622
PhHAL.1G027200	-0.439819	1.69e-06	-0.624519	1.46e-11	-0.355506	9.55e-05	-0.185484	0.0323226
PhHAL.1G027400	2.19873	0.159078	1.96593	0.209026	2.78829	0.000814864	1.97157	0.00648154
PhHAL.1G027500	0.475162	1.89e-12	0.566126	6.67e-17	0.458617	1.87e-11	0.676348	4.69e-23
PhHAL.1G027900	0.635672	0.00194887	0.942645	1.76e-05	0.486486	0.00896976	0.417624	0.0193736
PhHAL.1G028400	-0.540403	4.2e-06	-0.253316	0.0409354	-0.505407	4.62e-05	-0.777147	6.37e-11
PhHAL.1G028700	-0.602736	1.1e-22	-0.674776	2.43e-26	-0.67829	2.48e-23	-0.742675	1.83e-24
PhHAL.1G029200	3.45354	2.51e-07	2.36293	6e-05	2.53161	3.94e-06	2.56862	2.79e-08
PhHAL.1G029300	0.634259	3.14e-12	0.632528	5.9e-12	0.687383	6.12e-14	1.00733	3.31e-27
PhHAL.1G030000	0.453464	3.12e-05	0.695835	8.04e-12	0.561994	1.53e-09	0.943658	3.21e-25
PhHAL.1G031400	1.29596	3.56e-28	1.08684	6.83e-21	0.868255	3.69e-14	1.0799	6.36e-20
PhHAL.1G032100	0.281293	0.00233456	0.528011	1.3e-08	0.935042	3.39e-25	1.76072	3.11e-93
PhHAL.1G032500	-0.292014	1.43e-06	-0.550837	1.36e-19	-0.405058	6.59e-11	-0.653222	3.14e-27
PhHAL.1G032600	-1.42093	1.32e-30	-1.41246	2.61e-28	-0.6867	3.33e-08	-1.32364	3.69e-32
PhHAL.1G032700	-0.473673	0.000327948	-0.223854	0.101807	-0.141922	0.306332	-0.598396	2.53e-06
PhHAL.1G033000	-1.76211	2.56e-45	-2.36402	3.02e-75	-2.56167	1.97e-82	-2.77353	3.66e-89
PhHAL.1G033500	1.79939	9.41e-72	1.58755	2.53e-56	1.5637	6.79e-54	1.61008	1.12e-56
PhHAL.1G033800	0.643333	4.48e-14	0.620921	5.18e-13	0.539319	8.16e-10	0.579101	6.32e-11
PhHAL.1G034200	0.41161	5.47e-08	0.52898	1.9e-12	0.343355	6.89e-06	0.706111	2.56e-21
PhHAL.1G034300	-0.624416	1.32e-16	-0.755887	9.37e-24	-0.511744	4.87e-12	-0.629442	2.35e-18
PhHAL.1G034400	-0.357845	0.0125227	-0.668557	1.82e-06	-0.383128	0.00701455	-0.597541	1.56e-05
PhHAL.1G035900	-0.225781	0.061371	-0.637431	1.5e-07	-0.318111	0.00337966	-0.359867	0.000229358
PhHAL.1G036100	-0.271586	0.797641	0.228009	0.76105	0.519917	0.0111775	0.706495	3.51e-05
PhHAL.1G036200	1.56452	2.62e-08	2.27635	1.27e-11	1.87751	7.02e-09	2.88966	9.72e-11
PhHAL.1G036800	-0.00964986	0.950901	-0.34974	0.00151561	-0.0541162	0.640202	-0.707829	4.72e-11
PhHAL.1G036900	1.09085	3.92e-18	1.26229	1.48e-28	0.833626	1.02e-17	1.15658	3.26e-33
PhHAL.1G037000	0.0660653	0.369743	0.150533	0.0275102	0.323339	3.92e-07	0.694039	5.67e-27
PhHAL.1G038000	8.44667	1.1e-11	8.60975	3.99e-12	4.97594	1.08e-16	1.97179	3.09e-13
PhHAL.1G039200	-5.51465	9.02e-18	-4.58109	5.2e-19	-8.52171	7.19e-12	-8.08886	5.58e-11
PhHAL.1G039400	-5.13851	3.07e-08	-6.50898	3.22e-07	-3.99198	1.12e-07	-4.3524	3.37e-09
PhHAL.1G040300	-1.61821	7.37e-18	-1.63907	3.84e-17	-1.49751	5.26e-14	-1.60543	2.56e-16
PhHAL.1G040400	-4.86733	6.58e-16	-4.89495	1.4e-14	-4.44412	4.47e-12	-5.71691	7.41e-13
PhHAL.1G040600	1.59694	1.02e-22	1.78956	9.02e-26	2.1161	5.65e-32	2.4311	1.32e-38
PhHAL.1G041800	-0.53842	3.36e-11	-0.85016	3.92e-26	-0.45354	2.95e-08	0.248916	0.00265966
PhHAL.1G042000	-0.0114984	0.996294	-1.40337	0.371781	0.189814	0.562872	1.20516	1.49e-05
PhHAL.1G042300	0.523635	4.74e-05	0.566781	2.04e-05	0.796581	2.62e-09	0.800468	1.33e-08
PhHAL.1G043000	0.76923	0.0281345	0.881992	0.0159971	0.814368	0.0339266	1.24462	0.00223693
PhHAL.1G043100	6.20026	2.14e-06	6.24395	2.07e-06	5.97569	6.37e-06	4.66178	4.61e-05
PhHAL.1G043300	0.611732	0.0883582	0.503136	0.198751	1.29232	0.000482914	0.844816	0.0170964
PhHAL.1G043400	0.980311	3.21e-26	0.833401	2.75e-18	0.972225	1.01e-24	0.881017	9.08e-21
PhHAL.1G043500	-5.98479	4.91e-06	-2.60716	0.000327946	-6.45817	8.5e-07	-4.19753	0.000265613
PhHAL.1G044000	-1.94237	4e-31	-2.14122	3.93e-36	-2.08727	3.35e-31	-1.78121	3.17e-22
PhHAL.1G044200	-0.446775	4.63e-06	-0.417651	2.02e-05	-0.320241	0.00124481	-1.01039	2.18e-26
PhHAL.1G044300	-0.15892	0.00789344	-0.191413	0.00159757	-0.209471	0.000827093	-0.657881	2.48e-28
PhHAL.1G044400	0.32324	0.526704	0.873233	0.0194339	1.00638	0.00151899	1.19893	0.000180687
PhHAL.1G044700	-0.905451	0.619604	-0.341459	0.596717	-1.47902	5.34e-06	-1.10259	0.000670656
PhHAL.1G045900	-0.0144431	0.925077	-0.451712	0.000147146	-0.236486	0.0501308	-0.602806	2.44e-07
PhHAL.1G046200	0.144871	0.743567	1.29163	0.00291713	0.8411	0.0591978	0.842161	0.156479
PhHAL.1G046600	0.800711	1.84e-17	0.775424	5.24e-19	0.443929	1.54e-08	0.592902	8.75e-15
PhHAL.1G046700	0.652478	5.79e-11	0.423942	2.22e-05	0.289853	0.00424919	0.290477	0.00354311
PhHAL.1G046800	0.0507872	0.630352	-0.279175	0.00523588	-0.748989	9.99e-19	-0.370496	4.43e-06
PhHAL.1G047100	0.0069655	0.985029	-0.251999	0.146709	0.00439953	0.981815	-0.769588	2.6e-06
PhHAL.1G047300	-0.0868889	0.601829	-0.0246756	0.880388	-0.675599	3.22e-05	-0.361527	0.0367016
PhHAL.1G047400	0.997982	1.42e-08	0.40145	0.0135173	-0.0244226	0.871473	0.00556929	0.968763
PhHAL.1G048300	-0.329688	0.0150011	-0.348215	0.0120503	-0.383861	0.00583474	-0.744755	8.21e-09
PhHAL.1G048800	-1.85322	3.03e-09	-0.964196	0.0025017	0.772097	0.0108969	-0.0528838	0.851992
PhHAL.1G049100	-0.966573	7.16e-50	-0.833941	2.88e-38	-0.829404	1.75e-37	-0.677019	4.49e-25
PhHAL.1G049500	-1.21441	0.0188645	-2.03999	0.00127221	-1.22114	0.00506362	-0.235437	0.511567
PhHAL.1G049600	0.430845	3.16e-09	0.733938	4.66e-26	0.411389	2.17e-09	0.55614	2.14e-16
PhHAL.1G049900	-0.429172	0.00230352	-0.750428	1.1e-07	-0.851819	3.87e-09	-0.453559	0.00182475
PhHAL.1G050000	1.47082	0.00145294	3.26351	3.96e-06	2.5473	3.83e-06	1.37547	0.00288079
PhHAL.1G050100	0.12802	0.440685	0.915117	3.7e-09	0.566478	0.00033077	0.615505	7.77e-05
PhHAL.1G050200	0.283119	3.28e-07	0.3501	1.91e-10	0.147144	0.00863158	0.667835	2.85e-35
PhHAL.1G050400	0.290686	0.24572	0.812576	0.000303849	-0.0630249	0.769624	-0.194971	0.333852
PhHAL.1G051300	-0.594356	2.06e-06	-0.649432	4.39e-07	-0.560108	1.92e-07	-0.202083	0.0511916
PhHAL.1G051500	0.441999	7.94e-07	0.335723	0.000199068	0.160635	0.080955	0.717268	5.88e-16
PhHAL.1G052400	-0.281452	0.00435605	-0.407319	5.11e-05	-0.00135819	0.990579	-0.87829	2.23e-17
PhHAL.1G052600	0.396923	2.23e-05	0.400091	1.6e-05	0.72157	3.93e-16	0.468095	9.8e-08
PhHAL.1G052700	2.5158	0.00387991	0.0760903	0.925402	0.785001	0.124071	-1.31139	2.5e-06
PhHAL.1G053200	0.899068	6.93e-46	0.846238	1.15e-39	1.10702	6.35e-68	0.966602	2.88e-53
PhHAL.1G053400	0.838121	2.19e-10	0.537077	3.64e-06	0.479503	2.31e-05	0.0744037	0.508501
PhHAL.1G053700	-0.49211	8.05e-09	-0.616443	1.39e-11	-0.334153	0.000926192	-0.151976	0.156214
PhHAL.1G054000	-0.00973095	0.996294	3.56277	0.00885513	2.0439	2.23e-05	1.33737	0.000349047
PhHAL.1G054800	0.427023	4.94e-05	0.812189	4.47e-15	0.573722	3.28e-08	0.882421	6.91e-18
PhHAL.1G056100	-0.885988	0.0252193	-0.472621	0.18915	-1.84144	1.75e-06	-1.20631	0.000232283
PhHAL.1G056300	-0.417327	5.62e-08	-0.576801	7.13e-14	-0.436109	2.79e-08	-0.776708	1.05e-24
PhHAL.1G056400	-1.41342	8.24e-09	-1.36565	4.77e-08	-1.7359	1.32e-09	-1.08619	0.000634456
PhHAL.1G056700	0.498069	0.000146113	0.0237124	0.866786	0.328931	0.0125658	-0.64114	3.38e-07
PhHAL.1G056900	-0.383292	0.00163365	-0.47856	7.8e-05	-0.611557	4.03e-07	-1.52305	2.62e-39
PhHAL.1G057000	-0.685453	1.69e-05	-0.5328	0.00100796	-0.283134	0.0808066	-1.21514	3.93e-16
PhHAL.1G057900	-0.623737	3.29e-09	-0.44113	4.07e-05	0.0458159	0.690656	-0.350578	0.00106203
PhHAL.1G059700	-0.83556	6.62e-32	-0.709576	4.74e-22	-0.457676	1.1e-09	-0.482906	2.71e-11
PhHAL.1G060100	0.608959	7.81e-10	0.651913	5.3e-11	0.746568	8.74e-14	0.808714	3.38e-15
PhHAL.1G060900	1.81813	1.39e-63	1.58318	7.08e-55	1.05919	2.1e-32	1.00347	2.89e-30
PhHAL.1G061100	-0.474567	5.55e-15	-0.614302	1.05e-21	-0.162133	0.0183876	-0.507019	4.98e-16
PhHAL.1G062500	-0.940873	6.16e-56	-1.22456	2.03e-100	-1.3592	1.66e-134	-0.994389	2.29e-74
PhHAL.1G063900	-0.936029	9.77e-11	-0.787145	8.16e-08	-0.260432	0.0738692	-0.734318	7.97e-08
PhHAL.1G064100	-0.628916	0.00120115	-0.355044	0.09048	-0.325331	0.116823	-0.192925	0.323679
PhHAL.1G064200	0.344261	3.16e-08	0.396501	1.94e-10	0.380312	6.44e-10	0.678689	3.37e-28
PhHAL.1G064300	-0.817619	0.00144357	-0.943974	0.000316343	-0.914384	0.000367916	-0.561482	0.0290241
PhHAL.1G065200	0.344306	0.106201	1.09733	8.38e-09	0.939641	1.98e-08	1.06194	8.6e-11
PhHAL.1G066000	1.23083	0.0106532	2.29806	1.68e-06	1.91023	4.77e-08	0.989944	0.000633437
PhHAL.1G066600	-0.985196	2.38e-05	-0.491579	0.0352117	-0.786626	0.000592064	-1.05637	1.83e-06
PhHAL.1G066800	-1.114	3.79e-05	-1.72606	7.85e-09	-1.23322	7.79e-05	-1.67231	1.13e-07
PhHAL.1G067000	-1.19892	4.34e-14	-1.16765	1.49e-14	-0.622364	1.11e-05	-0.682558	3.33e-07
PhHAL.1G067200	-1.05299	0.0381738	0.424071	0.389879	-0.629793	0.0602169	-0.985513	0.00047238
PhHAL.1G067900	1.09197	0.0194253	1.52509	0.000349814	1.94998	1.71e-07	2.5429	5.88e-12
PhHAL.1G069200	0.716491	3.37e-32	0.619388	3.93e-24	0.620519	1.28e-23	0.93972	9.44e-50
PhHAL.1G069500	-0.658608	8.26e-08	-0.41163	0.00102932	-0.389286	0.00229907	-0.961148	2.86e-15
PhHAL.1G069900	0.544609	4.37e-12	0.562263	1.08e-12	0.673372	1.91e-17	0.537289	1.33e-11
PhHAL.1G072100	0.536071	0.0657564	0.867294	0.00382774	0.272342	0.372382	0.434811	0.16924
PhHAL.1G072300	-0.677758	9.89e-12	-0.801258	9.69e-16	-0.517978	1.75e-07	-0.861897	2.87e-19
PhHAL.1G072800	-0.716373	9.95e-10	-0.34344	0.00108266	-0.295802	0.00230592	0.173726	0.07491
PhHAL.1G073300	4.93452	0.00017612	2.07273	2.79e-07	1.12469	5.03e-06	0.700628	0.00313263
PhHAL.1G073600	-1.65502	0.0275977	-2.20152	0.00730113	-1.44046	0.0480907	-2.02843	0.0128369
PhHAL.1G073900	-0.746116	8.64e-11	-0.705553	8.47e-10	-0.906846	8.23e-16	-1.3878	9.83e-37
PhHAL.1G074000	0.0218186	0.941491	0.174957	0.473415	1.12707	4.26e-06	0.45406	0.0628959
PhHAL.1G074200	1.33338	2.62e-07	0.548355	0.0292737	0.00927629	0.975039	0.738915	0.00933169
PhHAL.1G074500	-0.81994	1.61e-08	-0.964193	7.68e-11	-0.964334	2.15e-09	-0.692655	2.27e-05
PhHAL.1G074700	0.766806	6.04e-18	0.82259	3.42e-20	1.00862	3.53e-32	1.17017	2.85e-44
PhHAL.1G075200	-0.819125	0.0376781	-1.16403	0.00504767	-1.16449	0.00447952	-0.721338	0.0652486
PhHAL.1G075400	-0.54388	5.13e-07	-0.513735	2.28e-06	-0.650429	4.83e-10	-0.790193	4.63e-15
PhHAL.1G076700	-0.487594	0.000457752	-0.523264	0.000152759	-0.740292	4.98e-08	-0.550337	6.93e-05
PhHAL.1G077000	-0.229534	0.0620637	-0.360651	0.00281681	-0.192798	0.117966	-0.736826	1.29e-10
PhHAL.1G077100	0.528196	0.0719015	1.40748	2.21e-06	-0.114974	0.706162	-0.0561849	0.851992
PhHAL.1G078100	-1.09363	3.99e-10	-0.983055	2.77e-09	-0.861395	9.01e-10	-0.943091	2.67e-13
PhHAL.1G078200	0.609173	3.73e-22	0.360961	1.93e-08	0.3961	1.4e-09	0.314571	1.81e-06
PhHAL.1G078300	-0.274124	0.270399	-0.29202	0.24125	-0.141572	0.586615	-0.658043	0.0083435
PhHAL.1G078500	0.112259	0.624833	0.347569	0.113884	0.486814	0.0349887	0.641185	0.00506522
PhHAL.1G078600	-0.114039	0.557124	-0.306349	0.128205	-0.138233	0.550625	-0.701741	0.00226101
PhHAL.1G079500	1.79943	0.022158	0.555447	0.56972	2.10461	0.00117656	1.28324	0.00134203
PhHAL.1G079800	-0.0114754	0.996294	0.076868	0.96894	3.64566	0.00232953	1.64408	0.000715241
PhHAL.1G080000	2.84838	0.0650356	0.0809934	0.964786	1.04195	0.11409	1.87576	2.99e-05
PhHAL.1G080300	-0.973297	0.617928	-2.98716	0.0297751	-0.309445	0.592474	-0.746198	0.00931195
PhHAL.1G081000	1.31113	0.0958336	0.025741	0.958656	1.43932	4.69e-06	0.638569	0.00730859
PhHAL.1G081700	1.884	0.233546	2.5167	0.114269	3.8747	0.00113023	0.288891	0.540656
PhHAL.1G081900	0.404152	0.015479	0.988476	2.71e-09	0.662428	9.03e-05	1.14157	1.03e-10
PhHAL.1G082600	0.18334	0.847619	0.0767854	0.958509	5.6891	2.89e-10	5.4941	1.16e-44
PhHAL.1G084500	-0.265186	0.0241875	-0.49066	2.18e-05	-0.0482042	0.693276	-0.700195	5.12e-10
PhHAL.1G084700	1.39032	2.46e-30	1.25559	7.63e-24	1.56841	2.81e-33	1.24396	2.79e-22
PhHAL.1G085000	4.2407	9e-07	6.32792	1.4e-06	5.55126	2.45e-05	6.42831	6.59e-07
PhHAL.1G085100	6.2009	1.21e-06	4.64282	3.77e-07	2.35668	1.15e-12	2.03775	5.18e-14
PhHAL.1G085200	-4.1293	1.34e-09	-3.85374	1.59e-09	-4.30331	3.95e-06	-3.07105	3.64e-08
PhHAL.1G085300	0.632326	0.071183	0.776818	0.00934503	0.973181	0.000170375	0.888233	0.000257062
PhHAL.1G085600	0.170598	0.106748	0.0549739	0.607381	0.539127	1.03e-07	0.69041	1.28e-12
PhHAL.1G086800	1.62042	0.00202008	1.07277	0.0280906	0.32146	0.450994	0.510011	0.182218
PhHAL.1G087000	0.733448	0.000977394	1.48625	4.47e-10	2.88938	1.56e-27	1.24537	1.38e-09
PhHAL.1G087500	0.554981	0.00480309	0.890447	1.4e-05	0.531408	0.00609161	0.275106	0.151738
PhHAL.1G087600	-2.25653	9.33e-14	-1.2747	1.49e-09	-0.829416	1.03e-06	-0.516493	0.00154991
PhHAL.1G088400	-0.271169	0.367612	-0.689151	0.0232989	0.318918	0.308375	-1.29727	2.99e-06
PhHAL.1G088800	1.20625	4.94e-06	1.63689	7.98e-09	2.27365	7.51e-13	1.92204	2.24e-10
PhHAL.1G089500	-2.23796	3.78e-17	-1.79994	1.75e-12	-0.973634	3.02e-07	-0.316878	0.070268
PhHAL.1G091100	0.804175	2.59e-09	0.56112	6.11e-05	0.199999	0.179123	0.771922	9.99e-07
PhHAL.1G091900	0.634446	2.43e-11	0.757128	3.25e-15	0.225373	0.018317	0.508111	7.88e-08
PhHAL.1G092400	1.98891	9.71e-10	2.2006	1.94e-05	4.29709	1.14e-51	1.28838	6.18e-38
PhHAL.1G094000	0.0931363	0.576131	0.455392	0.00412039	0.050607	0.775128	0.599833	0.000528451
PhHAL.1G094700	3.16631	0.0325856	6.05699	3.02e-06	3.54617	1.54e-11	3.68342	2.87e-13
PhHAL.1G094800	2.35892	0.00116599	2.94546	8.29e-05	2.92093	9.93e-05	2.24425	1.55e-05
PhHAL.1G094900	-0.664985	1.63e-19	-0.455134	2.32e-11	-0.254003	5.38e-05	0.298388	1.25e-06
PhHAL.1G095200	-0.227444	0.00875915	-0.359555	2.59e-05	-0.15898	0.0689625	-0.70797	1.64e-17
PhHAL.1G095700	-0.244799	0.044791	-0.35352	0.00327207	-0.323343	0.00740717	-0.973374	3.82e-17
PhHAL.1G095800	-1.01947	4.62e-32	-0.663522	5.4e-15	-0.519339	4.75e-10	-0.815221	7.86e-24
PhHAL.1G096400	0.368423	1.91e-09	0.343639	4.06e-08	0.566541	9.24e-19	0.638692	1.8e-22
PhHAL.1G097100	0.37216	0.0001748	0.50734	2.3e-07	0.211433	0.0356888	0.592806	1.36e-09
PhHAL.1G097500	-1.82211	3.51e-21	-1.62468	8.09e-17	-0.676752	8.74e-05	-0.0618941	0.719546
PhHAL.1G097600	0.124718	0.123652	0.488797	1.03e-10	0.410677	1.83e-08	0.634787	3.74e-19
PhHAL.1G098100	-1.1492	0.00371196	-0.233806	0.184596	0.0578355	0.671822	0.410462	0.00127063
PhHAL.1G099400	1.84541	0.303337	0.0768735	0.96894	4.17948	0.00313678	2.43082	1.06e-05
PhHAL.1G099800	-0.0114743	0.996294	0.076868	0.96917	2.1803	0.130257	2.55281	0.00456457
PhHAL.1G099900	0.0483914	0.951369	0.144758	0.809022	1.79878	0.000125226	1.74956	1.34e-07
PhHAL.1G100400	-3.15757	0.00124838	-2.30923	0.0210536	-2.20448	0.0185597	-1.56976	0.0561641
PhHAL.1G101800	-0.648822	1.48e-05	0.0352848	0.793521	0.150699	0.190872	0.691833	8.8e-10
PhHAL.1G102300	-0.83047	1.38e-17	-0.949931	5.26e-23	-0.669354	4.15e-12	-0.749112	4.73e-15
PhHAL.1G102400	-1.65185	8.27e-33	-1.32286	2.46e-23	-1.529	1.03e-31	-1.2894	9.01e-23
PhHAL.1G102500	-0.972694	1.4e-16	-0.479645	2.15e-05	-0.00316349	0.979116	0.398979	0.000159924
PhHAL.1G102800	0.595774	3.1e-06	0.393188	0.00308255	0.467277	0.000473851	0.702092	1.21e-07
PhHAL.1G102900	-0.668224	0.00912371	-0.867188	0.00159745	-1.84936	3.62e-11	-1.41414	4.94e-07
PhHAL.1G106400	-0.988854	9.7e-15	-1.00485	4.8e-15	-0.929341	1.98e-15	-1.1761	7.74e-26
PhHAL.1G106600	1.32835	1.05e-65	1.20668	9.01e-53	1.26141	5.38e-56	1.12145	1.23e-43
PhHAL.1G106800	-4.71602	0.000284776	-6.45749	2.95e-07	-6.6216	1.11e-13	-4.7776	1.67e-23
PhHAL.1G107300	0.819551	0.0286454	1.03731	0.00597634	0.639913	0.0700094	0.49557	0.181658
PhHAL.1G108000	0.195614	0.018721	0.141675	0.0998845	0.238987	0.00813973	0.794986	7.28e-17
PhHAL.1G108100	0.640509	5.5e-09	0.43123	9.81e-05	0.455374	3.38e-05	0.305495	0.00450933
PhHAL.1G108200	-0.197377	0.462724	0.240915	0.385623	0.829613	0.00126081	-0.667928	0.00331985
PhHAL.1G109700	-0.426324	1.61e-06	-0.419321	2.12e-06	-0.627665	6.97e-13	-0.28279	0.00156597
PhHAL.1G110000	-0.84275	1.23e-33	-0.583404	1.29e-16	-0.636537	1.63e-19	-0.655863	5.58e-21
PhHAL.1G110100	-0.928304	8.53e-10	-0.746473	5.81e-08	-0.502345	5.2e-05	-0.661795	1.61e-08
PhHAL.1G111200	-0.940021	4.89e-34	-0.911118	4.71e-32	-0.96947	1.27e-35	-1.16538	2.62e-53
PhHAL.1G113100	-0.334036	0.000422166	-0.378806	7.07e-05	-0.286882	0.00313604	-0.730347	4.13e-15
PhHAL.1G113300	-1.62904	2.44e-10	-1.7084	2.86e-11	-1.11907	1.75e-05	-2.1907	5.01e-18
PhHAL.1G113700	1.79065	6.63e-09	1.6145	5.93e-10	1.27925	5.44e-08	1.91011	1.08e-14
PhHAL.1G113800	0.668727	1.09e-11	1.11869	9.6e-33	0.850451	1.38e-22	1.27229	1.62e-49
PhHAL.1G114000	0.497295	2.86e-10	0.196884	0.0140934	0.64905	6.49e-17	0.210412	0.00577218
PhHAL.1G114700	1.09842	0.00038615	0.785635	0.0101773	0.711187	0.0343442	0.963528	0.00749659
PhHAL.1G114800	0.236549	0.0150465	0.291071	0.00163774	0.258441	0.00296616	0.650342	1.8e-14
PhHAL.1G115100	1.90199	1.66e-43	1.20234	1.06e-17	0.716721	7.24e-07	0.838761	7.23e-09
PhHAL.1G115300	-0.533504	0.0243889	-0.783757	0.00140439	-0.743481	0.00363599	-1.30905	1.01e-06
PhHAL.1G116000	0.670757	1.09e-08	0.457858	3.68e-05	0.400151	0.000136193	0.746838	7.59e-13
PhHAL.1G116500	0.339647	1.93e-06	0.376156	1.35e-07	0.176518	0.0159314	0.59349	2.62e-16
PhHAL.1G116800	0.862987	3.17e-65	0.631158	1.07e-34	0.460845	2.33e-18	0.179109	0.000910931
PhHAL.1G116900	0.639507	1.72e-11	0.612529	2.59e-10	0.656875	1.56e-10	0.766945	6.49e-14
PhHAL.1G119100	-0.287841	0.00401276	-0.224688	0.0273782	-0.427804	4.51e-05	-0.767178	2.9e-15
PhHAL.1G119600	-0.223676	0.00441118	-0.473204	9.61e-10	-0.386173	9.5e-07	-0.857521	4.24e-29
PhHAL.1G119700	-0.276124	0.0799952	-0.753765	1.39e-06	-0.332922	0.034945	-0.87428	1.94e-08
PhHAL.1G120300	0.308047	0.11397	0.907825	6.45e-07	1.11226	5.68e-12	0.997163	2.02e-10
PhHAL.1G121800	1.5937	3.58e-05	2.70231	2.41e-10	3.33192	5.98e-18	1.93677	9.07e-11
PhHAL.1G122000	-3.52416	0.000121359	-2.39866	0.0019389	-4.03475	0.000772983	-4.30488	0.000246295
PhHAL.1G122200	-5.94263	3.75e-11	-4.05777	5.4e-11	-7.51728	2.16e-09	-8.54806	4.37e-12
PhHAL.1G122400	-5.65381	4.87e-07	-7.56879	2.76e-09	-6.93257	6.67e-08	-6.69651	1.34e-07
PhHAL.1G122500	0.408566	0.0189065	0.743835	2.1e-05	0.421503	0.0154889	0.812427	4.2e-06
PhHAL.1G122700	-4.96973	1.54e-09	-3.94574	9.12e-07	-4.08453	4.58e-07	-3.6931	2.98e-06
PhHAL.1G122900	7.55566	3.2e-09	6.15598	1.65e-06	6.41063	5.84e-07	7.87415	3.9e-10
PhHAL.1G123400	0.884048	0.631762	1.55823	0.33015	2.99792	0.000873208	2.10003	2.63e-05
PhHAL.1G124100	-0.402548	0.376864	0.106459	0.826302	2.94162	4.16e-11	2.74945	3.77e-17
PhHAL.1G124700	-4.08527	1.33e-43	-3.91828	2.09e-42	-3.3701	1.32e-32	-2.88341	1.45e-24
PhHAL.1G125100	0.294695	0.0410715	0.519184	0.000293107	0.28848	0.0522022	0.743872	1.23e-06
PhHAL.1G125400	1.49194	0.000121168	1.55857	4.03e-05	1.1927	0.0014424	1.97031	4.51e-06
PhHAL.1G125500	0.75066	2.73e-06	0.534095	0.000554698	0.213298	0.169298	0.98766	4.59e-11
PhHAL.1G125600	0.668533	0.101928	0.179991	0.641643	1.12029	0.00170057	0.477763	0.156214
PhHAL.1G126300	1.46148	5.52e-23	0.690401	1.57e-06	0.928444	4.29e-10	0.906226	1.78e-09
PhHAL.1G126500	1.8785	0.235605	5.18818	0.000123045	3.82567	0.000123202	3.0599	8.11e-06
PhHAL.1G126600	0.525254	3.49e-15	0.696911	4.15e-27	0.655551	1.72e-27	0.906614	7.6e-52
PhHAL.1G127400	-0.29534	4.35e-06	-0.345796	1.02e-07	-0.392426	4.13e-09	-0.796974	1.67e-34
PhHAL.1G127600	0.318003	0.0112196	0.586564	1.9e-06	0.490862	4.73e-05	0.79086	1.35e-11
PhHAL.1G128800	-0.69109	0.000569456	-0.933366	1.43e-05	-1.48705	1.33e-12	-2.15406	1.51e-25
PhHAL.1G131200	-1.09217	4.27e-33	-1.12227	7.34e-34	-1.16675	2.64e-36	-2.03915	3.51e-114
PhHAL.1G131700	-0.709846	1.5e-07	-0.65511	2.4e-06	-0.674427	1.28e-06	-1.29034	2.34e-22
PhHAL.1G132200	-0.510639	3.54e-05	-0.637838	3.66e-07	-0.661685	2.2e-07	-0.607655	9.96e-07
PhHAL.1G134200	-0.0115402	0.996294	-0.884924	0.647482	-5.18381	0.000296304	-6.83973	6.3e-07
PhHAL.1G136200	-1.08073	8.15e-06	-1.19182	1.75e-07	-0.150392	0.345979	0.0925429	0.508968
PhHAL.1G136400	-3.02859	4.23e-05	-2.56971	0.000583342	-2.13997	0.0141315	-5.1254	9.51e-05
PhHAL.1G137800	1.42921	0.00201979	0.787987	0.109719	-0.255961	0.587521	-1.85521	2.17e-05
PhHAL.1G137900	-0.753748	0.0436941	0.47991	0.0618004	0.194406	0.380019	0.739095	0.000491654
PhHAL.1G138000	-1.06415	8.66e-09	-0.842327	1.21e-05	0.0280512	0.891887	-0.488282	0.00704629
PhHAL.1G138600	-4.93864	1.58e-05	-3.60427	3.6e-06	-6.29611	1.34e-06	-6.48502	4.1e-07
PhHAL.1G138900	0.555643	1.28e-07	0.778775	8.54e-14	0.59989	3.33e-09	1.01331	3.95e-23
PhHAL.1G139100	-1.66879	1.4e-05	-1.95221	1.48e-06	-1.59938	7.73e-05	-2.93697	1.34e-11
PhHAL.1G139700	-1.79062	5.27e-15	-1.5643	7.67e-12	-0.867318	0.000115345	-1.19574	2.44e-07
PhHAL.1G140500	2.07517	1.03e-39	1.91506	2.53e-31	2.11864	1.07e-37	2.31779	3.88e-44
PhHAL.1G141500	1.92344	2.69e-165	1.45439	4.36e-102	1.01182	4.81e-65	1.13072	2.37e-84
PhHAL.1G142600	-0.636722	0.00881154	0.168254	0.46268	-0.460738	0.0273096	0.400263	0.0566233
PhHAL.1G145400	-0.38484	0.0100624	-0.803512	1.39e-08	0.129181	0.30493	0.60326	1.96e-08
PhHAL.1G146000	1.31836	2.73e-06	1.17199	4.37e-05	2.04729	1.02e-10	2.05624	4.1e-12
PhHAL.1G146300	0.413157	3.22e-10	0.557529	1.26e-17	0.524034	5.98e-16	0.873221	1.12e-40
PhHAL.1G146900	0.883657	0.629521	3.536	0.00252727	3.54842	1.34e-07	2.3278	1.22e-06
PhHAL.1G147600	-0.317907	0.00367754	-0.540457	5.81e-07	-0.466423	1.75e-05	-1.10124	4.82e-26
PhHAL.1G149200	1.30358	0.000542491	0.928823	0.0010938	0.700506	6.99e-08	0.728603	3.38e-10
PhHAL.1G149300	-0.799451	3.56e-09	-0.747143	1.06e-07	-0.515783	0.000271061	-1.36842	1.38e-25
PhHAL.1G150000	-0.51832	0.127192	0.914659	4.5e-06	0.76112	8.73e-06	1.05352	1.63e-09
PhHAL.1G151400	4.54589	5.79e-05	2.49572	8.38e-06	2.92326	4.33e-09	0.626304	0.0710056
PhHAL.1G151600	1.96298	2.84e-07	2.27309	1.88e-11	1.90181	1.5e-09	2.31934	8.7e-12
PhHAL.1G151800	0.658384	1.16e-13	0.532363	1.11e-09	0.79296	1.08e-23	0.810014	2.36e-28
PhHAL.1G153200	6.77645	1.29e-07	5.45244	1.37e-06	4.96975	1.28e-05	6.26711	9.93e-07
PhHAL.1G155500	-1.21628	0.0242234	-1.24695	0.000136447	-0.234323	0.235493	0.253955	0.173698
PhHAL.1G155600	-4.76967	2.83e-05	-6.89068	7.63e-08	-5.94848	4.03e-06	-3.89242	2.27e-07
PhHAL.1G157800	0.992699	2.28e-09	0.706316	2.37e-05	0.833468	2.05e-07	0.220158	0.136798
PhHAL.1G159600	-0.432402	0.000241378	-0.361527	0.00252828	-0.516219	2.2e-05	-0.65077	2.78e-08
PhHAL.1G159700	-3.58253	0.000203992	-2.24991	0.00119447	-0.823063	0.0727886	-1.17876	0.000768158
PhHAL.1G160700	1.35074	2.12e-44	1.16423	8.68e-33	1.12827	6.06e-30	1.01207	8.3e-25
PhHAL.1G160800	0.520475	4.41e-05	0.872038	8.91e-12	0.797532	3.34e-10	1.05905	1.64e-16
PhHAL.1G161700	-0.0211072	0.996294	2.41501	0.0655099	1.23061	0.152049	2.1569	0.00911811
PhHAL.1G162100	0.811906	9.52e-12	0.831507	1.47e-11	0.605665	1.47e-06	0.569909	8.58e-06
PhHAL.1G163400	1.26964	2.58e-05	1.05275	5.54e-05	0.90489	0.000146108	-0.0310511	0.89207
PhHAL.1G163500	2.02486	0.000559417	1.07118	0.0132799	0.550419	0.0994434	-0.0146406	0.964988
PhHAL.1G163600	2.5237	6.66e-10	2.17363	3.25e-06	2.69505	9.4e-07	1.91028	0.000727424
PhHAL.1G164000	1.26791	1.21e-37	1.16507	1.7e-31	1.15661	3.35e-31	0.99897	1.45e-23
PhHAL.1G164700	0.113249	0.216159	-0.137377	0.123512	-0.171714	0.0546579	-0.867054	5.1e-25
PhHAL.1G166500	-0.332065	0.000170475	-0.375863	3.22e-05	-0.309028	0.00115836	-0.662446	1.64e-12
PhHAL.1G168100	0.607089	1.28e-20	0.34552	1.81e-07	0.489504	6.19e-14	0.516176	1.71e-15
PhHAL.1G168200	-0.114346	0.622492	-0.551756	0.0111459	0.436516	0.045008	0.589855	0.00556553
PhHAL.1G168300	1.24771	4.21e-43	1.08631	2.12e-31	1.34076	4.02e-44	1.69265	1.08e-65
PhHAL.1G169100	4.8477	0.000519	4.16073	0.00267764	1.30222	0.0797318	1.56781	0.0283964
PhHAL.1G170600	7.25698	1.24e-08	6.89128	7e-08	7.09614	2.7e-08	6.77883	8.29e-08
PhHAL.1G170700	4.472	1.17e-83	4.11728	2.07e-67	4.26297	4.56e-58	3.86412	8.15e-56
PhHAL.1G171200	-0.68947	0.00748709	-0.467549	0.068548	0.258529	0.322689	-0.786692	0.00169534
PhHAL.1G171600	0.799583	0.296893	1.0747	0.190581	1.83971	0.000453573	1.5983	1.99e-05
PhHAL.1G172800	0.671877	1.11e-15	0.516867	2.38e-10	0.405451	4.11e-07	0.675111	9.71e-18
PhHAL.1G173300	1.28013	1.17e-17	1.42613	6.87e-19	1.4886	7.01e-21	0.960823	5.1e-11
PhHAL.1G173400	1.68015	3.87e-14	1.8353	8.77e-15	1.98777	2.99e-17	1.9942	4.14e-18
PhHAL.1G173500	-2.15789	7.76e-10	-1.51329	1.02e-05	-2.36446	2.42e-10	-2.02974	6.12e-08
PhHAL.1G177500	-4.06366	1.36e-13	-3.84462	1.93e-09	-3.35319	5.15e-10	-4.29999	3.43e-09
PhHAL.1G177600	0.141709	0.284439	0.58543	6.11e-06	0.163882	0.238016	0.978178	2.91e-12
PhHAL.1G177900	-0.166178	0.119064	-0.350192	0.000673913	-0.0800559	0.446079	-0.667857	7.36e-12
PhHAL.1G179600	1.9969	0.00235522	0.44577	0.28833	0.558859	0.123654	0.571398	0.103036
PhHAL.1G179700	0.396566	3.58e-05	0.697037	1.54e-13	0.436055	5.96e-06	0.666593	2e-12
PhHAL.1G180500	-1.22428	9.33e-18	-1.00818	2.11e-12	-0.98299	5.26e-12	-1.27951	4.66e-18
PhHAL.1G184700	0.339606	0.369652	0.0743596	0.838355	0.645549	0.00628864	-0.576067	0.00343785
PhHAL.1G190400	-0.641751	0.00250203	-1.09639	2.06e-07	-0.503406	0.0195414	-0.730341	0.000535486
PhHAL.1G191600	0.322684	0.00111191	0.697256	2.39e-13	0.501376	3.2e-08	0.930563	5.25e-25
PhHAL.1G193200	0.827462	8.17e-13	0.396509	0.000464428	0.51355	4.04e-06	0.568595	2.85e-07
PhHAL.1G193800	-0.320657	5.94e-06	-0.534265	6.77e-14	-0.275074	0.000208796	-0.866952	4.58e-34
PhHAL.1G196100	-0.231595	0.00261705	-0.469309	4.82e-10	-0.243425	0.00158203	-0.677109	8.41e-20
PhHAL.1G196700	4.12348	0.002612	2.38998	0.0104605	2.07632	0.0023001	3.14783	0.000403088
PhHAL.1G196800	-0.973254	0.637429	0.0768634	0.969034	1.23187	0.260297	3.12569	0.00153993
PhHAL.1G197700	-0.777204	7.74e-10	-0.563349	1.35e-05	-0.304242	0.0177626	-0.498917	4.52e-05
PhHAL.1G204700	0.686709	2.4e-20	0.685666	7.04e-20	0.597645	9.2e-15	0.784642	1.49e-23
PhHAL.1G207300	0.481374	1.17e-05	0.257979	0.0237914	0.254228	0.038872	0.844357	1.12e-10
PhHAL.1G209900	0.316583	1.73e-06	0.286176	1.94e-05	0.330077	1.04e-06	0.624421	3.58e-20
PhHAL.1G213600	0.863631	4.34e-06	0.788536	0.000108408	0.913666	1.97e-05	1.01683	4e-06
PhHAL.1G216800	0.153171	0.719578	0.615996	0.109813	1.00351	0.00661525	0.847317	0.0126212
PhHAL.1G216900	0.214217	0.271629	-0.228503	0.114897	-1.38415	1.01e-30	-1.16791	3.31e-24
PhHAL.1G223000	-0.678398	2.62e-10	-0.634494	4.24e-09	-0.623136	1e-08	-0.986374	2.88e-21
PhHAL.1G227900	-0.40679	6.11e-05	-0.609031	2.51e-09	-0.176777	0.0945203	-0.907418	6.97e-20
PhHAL.1G228700	-1.09591	2.75e-39	-1.14361	6.68e-39	-0.977502	2.23e-27	-1.50433	1.34e-62
PhHAL.1G229400	-4.01982	5.92e-27	-3.43601	2.11e-27	-3.73784	1.22e-27	-3.95633	2.65e-26
PhHAL.1G230700	-1.45582	0.00063964	-2.0346	1.95e-10	-2.4665	5.98e-18	-2.09899	1.58e-11
PhHAL.1G232600	-0.0114701	0.996294	0.0768681	0.96894	4.83968	0.00019064	2.41651	9.21e-17
PhHAL.1G232900	0.95032	0.628688	-0.884922	0.635334	6.30201	1.54e-06	2.82638	1.24e-10
PhHAL.1G233200	-2.12183	5.32e-08	-3.39455	2.22e-14	-0.646346	0.00150756	-0.416312	0.0142296
PhHAL.1G233700	-4.07614	9.22e-10	-4.23682	4.16e-07	-6.72136	1.91e-07	-6.00917	2.36e-06
PhHAL.1G234100	2.43924	6.14e-11	2.37071	1.2e-09	2.4712	3.51e-09	1.96419	1.74e-06
PhHAL.1G234200	2.79986	0.000869627	2.33924	2.59e-07	2.674	2.57e-21	2.43447	3.47e-25
PhHAL.1G234700	-0.815339	2.91e-08	-0.896242	7.56e-10	-0.653256	9.01e-07	-0.12595	0.335364
PhHAL.1G235000	0.831006	3.14e-05	0.940734	3.44e-08	0.38439	0.00455662	1.02943	4.77e-15
PhHAL.1G235100	0.863772	0.00815947	1.25138	8.87e-06	0.954625	1.3e-06	0.721993	0.000358417
PhHAL.1G235500	0.54787	1.55e-12	0.678629	9.25e-19	0.520493	1.03e-11	0.760802	5.12e-23
PhHAL.1G235600	0.606573	0.0664998	1.05111	0.000324059	0.125954	0.640248	0.821967	0.00135947
PhHAL.1G235700	0.502416	0.209347	1.38132	0.000391298	0.619924	0.0531907	0.49902	0.110482
PhHAL.1G235900	-0.73736	7.33e-09	-0.381648	0.0067138	-0.224999	0.166995	-0.545645	0.000751988
PhHAL.1G236100	0.253289	0.00101996	0.381549	5.75e-07	0.249728	0.00126111	0.649564	1.93e-17
PhHAL.1G236200	1.06537	1.57e-09	1.60875	2.67e-18	1.47982	7.09e-16	1.64796	8.23e-19
PhHAL.1G236300	0.88059	6.03e-09	1.45615	1.44e-20	1.08517	1.91e-12	1.30033	2.9e-17
PhHAL.1G237600	2.64316	0.0111911	1.27838	0.113021	-1.63346	0.00733296	-1.70388	0.00199441
PhHAL.1G238200	0.248675	0.222155	0.312259	0.138352	0.622392	0.009365	0.457197	0.0768812
PhHAL.1G239200	-1.06522	3.63e-07	-0.985884	9.96e-06	-0.628881	0.00422018	0.157512	0.476379
PhHAL.1G239500	-3.02669	1.51e-80	-2.68322	1.46e-58	-2.45795	4.54e-58	-2.5535	6.56e-66
PhHAL.1G239800	0.704505	9.3e-08	0.89077	1.93e-12	0.682572	3.41e-08	-0.256878	0.0337904
PhHAL.1G240500	-0.150359	0.285008	-0.489689	0.000161118	-0.906405	2.27e-13	-0.719802	1.98e-11
PhHAL.1G240800	-0.115207	0.392283	0.065388	0.65202	0.216653	0.169551	0.758242	5.68e-06
PhHAL.1G242000	-0.090687	0.845895	-0.0985716	0.691555	-0.827222	2.96e-07	-0.593513	0.000125232
PhHAL.1G242100	0.979376	1.13e-05	1.30479	2.73e-09	1.40087	4.21e-10	1.31942	1.33e-09
PhHAL.1G242700	1.84589	0.301696	1.97833	0.198769	4.11814	0.000533337	-0.567577	0.25835
PhHAL.1G242900	3.68743	0.0115525	4.19374	0.000870146	3.88357	0.00711298	3.72224	0.00294178
PhHAL.1G243100	0.762265	1.22e-32	0.57754	3.2e-19	0.332386	1.2e-07	0.522636	1.09e-17
PhHAL.1G243900	0.357665	0.0806612	0.876628	2.5e-05	0.846419	2.22e-05	0.119366	0.487995
PhHAL.1G244000	2.91952	1.42e-13	3.99701	6.67e-14	2.92092	3.72e-10	2.77815	1.26e-10
PhHAL.1G244500	0.438103	0.0552618	0.927694	0.000101552	0.666483	0.00344898	0.371963	0.0781559
PhHAL.1G244700	-0.345078	0.439097	-1.6784	0.000642465	0.0748757	0.879646	0.675243	0.170207
PhHAL.1G244900	-0.645248	8.26e-07	-0.800673	7.9e-10	-0.66204	4.5e-07	-0.651118	2.17e-07
PhHAL.1G245800	0.60401	2.24e-09	0.457174	4.02e-06	0.59248	3.91e-10	0.28212	0.00235188
PhHAL.1G246400	-0.321965	3.7e-06	-0.661325	1.88e-21	-0.77488	1.56e-26	-1.00541	6.42e-43
PhHAL.1G246600	-0.755353	2.3e-07	-0.502235	0.000882947	-0.93874	1.52e-10	-1.69608	2.46e-33
PhHAL.1G246800	-0.723119	4.09e-13	-0.985103	2e-21	-0.541724	4.69e-07	-1.14695	2.58e-28
PhHAL.1G247200	-2.16458	1.65e-09	-2.08671	3.12e-07	-1.89751	1.03e-05	-1.99675	1.86e-07
PhHAL.1G247800	-0.66334	0.0020785	0.194774	0.241884	0.284107	0.00643414	-0.0470911	0.64349
PhHAL.1G248500	-0.0236036	0.902062	0.542088	0.000410783	0.410823	0.00153507	0.86757	1.59e-11
PhHAL.1G248800	-2.89557	3.15e-09	-0.915437	0.0608415	0.224589	0.613912	-1.10345	0.00736365
PhHAL.1G248900	-0.899738	1.27e-06	-1.20027	7.19e-10	-1.42539	2.81e-10	-0.255638	0.311425
PhHAL.1G249000	-0.178045	0.0446976	-0.663014	7.38e-14	-0.401199	1.93e-05	-0.644468	1.4e-12
PhHAL.1G249100	0.536339	1.22e-06	0.325083	0.004895	0.629538	4.6e-08	0.37992	0.000775874
PhHAL.1G249300	4.49048	1.26e-11	6.33476	1.88e-06	1.64328	0.00726122	1.93932	0.00365679
PhHAL.1G249700	0.893382	6.99e-15	1.04505	5.24e-19	1.09377	2.68e-20	0.496421	1.28e-05
PhHAL.1G249800	1.46866	0.366776	1.24446	0.0704284	0.989	0.000758238	1.00858	0.000188482
PhHAL.1G250300	-1.28869	2.7e-06	-1.09846	8.37e-05	-0.965618	0.00204727	-1.98794	5.28e-11
PhHAL.1G250500	-3.67331	1.84e-08	-2.32259	0.000558988	0.18853	0.78624	-0.828835	0.185959
PhHAL.1G250900	1.03295	4.19e-05	1.52196	1.18e-09	0.741424	0.000358024	0.877472	5.09e-07
PhHAL.1G251300	0.3771	3.08e-06	0.604435	7.37e-14	0.3717	7.14e-06	0.550805	6.81e-11
PhHAL.1G252400	-0.0114887	0.996294	-0.509897	0.733884	2.79728	2.87e-05	1.12276	0.00518637
PhHAL.1G253200	0.359042	6.06e-11	0.595852	5.87e-29	0.537749	9.62e-25	0.833048	1.29e-57
PhHAL.1G253600	-0.0115115	0.996294	0.076868	0.96917	-1.85243	0.322851	-3.44752	0.000931224
PhHAL.1G256300	0.334899	2.23e-08	0.294118	7.88e-07	0.312588	1.49e-07	0.595867	2.33e-24
PhHAL.1G256500	0.148727	0.222412	0.480915	3.14e-05	0.00130995	0.991462	0.614897	7.59e-08
PhHAL.1G256800	0.53086	0.00332708	0.7927	4.09e-06	0.973969	1.36e-09	0.94207	3.37e-09
PhHAL.1G256900	-0.315461	0.0823667	-0.133118	0.479331	-0.11313	0.563448	0.642073	0.00145298
PhHAL.1G257100	1.09845	0.000214967	1.06827	0.000245525	0.803061	0.00372322	0.490627	0.090753
PhHAL.1G257200	-2.18389	0.0920467	-2.25563	0.00814774	-3.46162	2.83e-08	-4.94814	6.99e-09
PhHAL.1G258200	-0.647371	1.55e-05	-0.649269	6.71e-06	-0.0533537	0.698037	0.177441	0.160358
PhHAL.1G258300	-1.3309	0.327343	-0.521491	0.176048	-0.860299	0.00151899	-0.87397	0.000345219
PhHAL.1G259400	0.860781	3.66e-29	0.699979	7.12e-20	0.445718	1.04e-08	0.735061	4.98e-20
PhHAL.1G260100	-3.2178	6.84e-09	-2.91071	2.03e-08	-3.63433	1.61e-09	-3.8405	1.04e-08
PhHAL.1G260700	0.469939	8.45e-23	0.31612	4.31e-11	0.196311	4.62e-05	0.685028	1.81e-45
PhHAL.1G260900	1.0585	0.108944	1.79392	0.00224486	1.32522	0.000565947	1.21671	0.000484465
PhHAL.1G261000	-1.08681	3.5e-14	-0.828874	2.25e-08	-0.783359	4.49e-08	-1.00409	4.21e-13
PhHAL.1G261200	1.0798	6.93e-07	1.41717	2.15e-12	1.64398	1e-33	1.30984	1.75e-28
PhHAL.1G261300	-0.692726	1.87e-10	-0.718626	1.12e-10	-0.607402	1.11e-07	-0.247507	0.0445611
PhHAL.1G261400	-0.748838	1.16e-12	-0.407163	0.000223606	-0.73439	1.08e-10	-0.787175	2.64e-12
PhHAL.1G261500	-0.211629	0.0666928	-0.519396	3.42e-06	-0.182596	0.11023	-0.603641	3.79e-08
PhHAL.1G262300	-0.636291	7.85e-06	-0.052635	0.7358	-0.306125	0.0556509	-1.42674	5e-25
PhHAL.1G262500	-0.475325	2.31e-06	-0.604152	1.14e-09	-0.384107	0.000105985	-0.0612927	0.549093
PhHAL.1G262600	-4.6834	6.5e-13	-4.07372	4.16e-10	-4.5065	3.36e-10	-1.69251	0.00705505
PhHAL.1G262700	1.37076	0.106495	-0.439554	0.445784	0.398277	0.143138	0.797891	0.000408694
PhHAL.1G263100	-0.581943	4.87e-16	-0.773218	1.1e-27	-0.441405	6.13e-10	-0.0895278	0.224558
PhHAL.1G263800	0.126234	0.253691	0.30317	0.0037713	0.455061	1.01e-05	0.722998	4.74e-12
PhHAL.1G264100	-0.545588	1.12e-12	-0.691911	3.63e-19	-0.517353	9.36e-11	-0.81828	5.61e-26
PhHAL.1G264600	0.0381759	0.67647	-0.550243	1.04e-11	-0.668261	1.27e-17	-0.551934	7.66e-13
PhHAL.1G265000	-0.305531	0.0139597	-0.533287	2.59e-05	-0.0794862	0.554328	-0.995378	2.56e-17
PhHAL.1G265100	0.767528	7.17e-18	0.388751	2.06e-05	0.421012	5.36e-06	0.691835	1.19e-13
PhHAL.1G267000	-1.86491	0.284343	-2.9885	0.0286839	0.443361	0.196168	-1.15856	2.87e-08
PhHAL.1G267400	-0.570898	4.34e-09	-0.47469	1.37e-06	-0.282809	0.00503393	-0.898231	1.37e-20
PhHAL.1G267500	-0.721196	0.000318365	-0.763032	0.000217892	-0.597965	0.00721716	0.292651	0.182859
PhHAL.1G267600	0.13458	0.232636	0.669713	4.24e-10	0.29775	0.00614686	0.769617	4.81e-13
PhHAL.1G267700	-0.289108	0.0264818	-0.40861	0.00141484	-0.427943	0.00044038	-0.666553	8.78e-09
PhHAL.1G267800	-0.28073	0.000495447	-0.487781	1.81e-09	-0.390643	2.07e-06	-0.589089	2.71e-13
PhHAL.1G270300	-0.0363792	0.805314	0.379833	0.00417935	0.26668	0.0445362	0.680237	3.76e-07
PhHAL.1G270400	1.44	3.3e-18	1.50142	4.57e-18	1.22373	7.97e-16	1.47178	2.04e-21
PhHAL.1G270600	-1.011	5.06e-28	-0.940586	5.89e-24	-0.695322	1.77e-15	-0.669639	1.18e-14
PhHAL.1G270800	2.52729	0.00155862	3.8307	4.48e-06	4.02867	2.25e-05	3.96352	1.02e-07
PhHAL.1G270900	0.464861	1.51e-08	0.4224	3.24e-07	0.605895	2.67e-13	0.743534	2.2e-19
PhHAL.1G271000	1.28889	3.36e-23	1.00744	2.1e-14	1.23796	2.3e-19	0.84583	2.08e-10
PhHAL.1G271100	1.35854	2.42e-05	1.02515	0.000191986	1.07389	1.76e-05	1.19487	1.36e-06
PhHAL.1G271200	-5.18456	0.000147277	-5.09443	0.00017865	-1.31156	0.0563761	-1.83157	0.00123017
PhHAL.1G272000	-7.21037	2.02e-21	-5.86324	8.29e-24	-7.61637	1.22e-12	-8.67183	1.46e-12
PhHAL.1G272700	1.99854	0.0291047	0.873076	0.161801	1.09159	0.00494263	0.0454175	0.896998
PhHAL.1G273500	-0.242975	0.031635	-0.37921	0.000518727	-0.208809	0.0441353	-0.657776	5.13e-12
PhHAL.1G273700	-0.606813	0.00597634	-1.07122	1.65e-13	-1.09703	1.48e-17	-0.889313	3.85e-12
PhHAL.1G274100	-3.19558	1.91e-31	-2.00675	5.68e-30	-1.23208	7.5e-22	-0.42304	0.000462496
PhHAL.1G274400	-1.36205	1.25e-23	-0.640555	1.3e-06	-0.337739	0.0101628	-0.0843097	0.528787
PhHAL.1G275300	0.826938	0.0783899	1.0217	0.0034517	0.787811	0.00508709	0.953117	0.000310563
PhHAL.1G275400	-0.011464	0.996294	0.076868	0.969034	4.655	0.00192274	2.19897	0.0143803
PhHAL.1G275600	-1.28514	3.42e-24	-1.39859	3.4e-28	-1.35316	1.4e-28	-0.953435	8.33e-16
PhHAL.1G276200	0.599232	3.08e-16	0.551213	3.57e-14	0.692542	4.73e-23	0.861698	3.26e-35
PhHAL.1G276400	1.84361	0.302651	0.0768735	0.96894	6.6074	5.8e-07	4.51584	6.2e-14
PhHAL.1G276800	-1.10786	1.33e-10	-0.889329	2.21e-07	-0.649227	0.000132361	-1.11755	6.49e-13
PhHAL.1G277400	0.386846	0.0475233	0.356784	0.0793789	0.586337	0.00484887	0.8079	9.34e-05
PhHAL.1G277600	0.950153	6.71e-06	1.00958	7e-08	1.02434	2.43e-11	0.557007	9.69e-05
PhHAL.1G277800	0.723605	0.00143345	1.06265	3.56e-07	0.424624	0.0159345	0.668072	8.63e-05
PhHAL.1G278500	-0.39607	2.81e-06	-0.427503	1.29e-07	-0.647314	7.13e-18	-0.666712	1.57e-19
PhHAL.1G278700	0.721173	5.05e-08	0.611822	7e-06	0.613018	2.22e-05	0.974068	4.14e-10
PhHAL.1G279300	-0.000826712	0.999373	-0.818243	0.636351	4.12656	2.72e-08	1.32329	3.5e-05
PhHAL.1G281000	0.937077	0.114367	1.75363	0.0049976	1.10679	0.0294555	1.57459	0.00233216
PhHAL.1G282800	-4.23176	6.15e-12	-2.55374	1.46e-07	-1.2707	0.00315645	-0.719298	0.0645084
PhHAL.1G282900	-0.210098	0.00118821	-0.510987	3.24e-16	-0.623668	9.64e-24	-0.416237	3.5e-11
PhHAL.1G285000	0.705825	7.41e-26	0.934522	4.07e-49	0.904564	4.49e-52	1.09219	5.64e-77
PhHAL.1G285500	0.616772	2.72e-07	0.872152	6.72e-15	0.634622	2.35e-09	0.653157	9.71e-10
PhHAL.1G286000	-4.95077	0.000168933	-5.54073	2.41e-05	-1.97665	0.000398545	-1.11842	0.0109385
PhHAL.1G286200	-0.553853	6.09e-20	-0.48946	5.96e-15	-0.450667	9.39e-13	-0.585603	1.11e-21
PhHAL.1G286500	-0.260759	0.0388191	-0.509215	3.7e-05	-0.812183	1.21e-13	-0.475536	7.85e-06
PhHAL.1G286700	-0.850268	1.51e-10	-1.18659	8.49e-18	-0.600672	2.77e-05	-0.60692	8.87e-08
PhHAL.1G286800	-0.937514	2.79e-20	-0.832219	8.7e-15	-1.17557	4.03e-28	-0.882877	9.1e-16
PhHAL.1G286900	-0.892105	3.43e-33	-1.02246	1.55e-41	-1.04647	5.9e-42	-0.636909	4.77e-15
PhHAL.1G287300	-1.2763	2.33e-51	-1.02572	1.75e-32	-0.998437	7.8e-31	-1.32483	4.93e-56
PhHAL.1G288400	0.781585	6.71e-26	0.927619	7.82e-36	0.6146	3.18e-16	0.958706	1.94e-37
PhHAL.1G288900	-0.581063	1.92e-10	-0.792024	2.44e-18	-0.369398	6.53e-05	-1.1257	1.76e-37
PhHAL.1G289100	0.604341	3.77e-15	0.613809	1.32e-15	0.502057	4.83e-11	0.197989	0.00750847
PhHAL.1G290200	-2.079	5.54e-06	-2.34198	1.34e-06	-1.55627	0.00159508	-1.01076	0.0277118
PhHAL.1G290400	2.69593	0.0654738	3.01169	0.0030675	0.756827	0.225337	1.37763	0.0119868
PhHAL.1G291300	-0.25369	0.0294	-0.183833	0.122617	-0.554807	1.35e-06	-0.811527	1.38e-14
PhHAL.1G291600	-0.493352	0.0307999	0.422775	0.0817137	1.06344	9.58e-06	0.316074	0.120417
PhHAL.1G292200	1.088	4.64e-27	0.885017	1.93e-19	0.776555	5.1e-16	1.02974	8.07e-27
PhHAL.1G292400	-0.386323	0.00498551	-0.929113	1.77e-11	-0.910316	6.54e-10	-0.902586	1.6e-09
PhHAL.1G292500	-0.465251	1.6e-05	-0.543505	1.1e-06	-0.511648	9.21e-06	-0.911775	2.67e-16
PhHAL.1G292600	-0.999135	2.91e-20	-1.10847	1.63e-23	-1.24155	2.83e-28	-1.46164	3.12e-43
PhHAL.1G293500	1.1233	1.33e-45	1.00859	1.26e-35	1.02497	9.68e-37	1.30411	1.07e-57
PhHAL.1G293900	0.243995	0.247877	0.214614	0.297828	-0.184962	0.379721	-1.14671	6.35e-09
PhHAL.1G294000	-0.589967	1.24e-11	-0.383382	1.71e-05	-0.53416	1.77e-09	-0.437793	6.55e-07
PhHAL.1G294200	6.57409	2.46e-07	7.04001	2.6e-08	5.27241	6.92e-09	2.71263	8.4e-13
PhHAL.1G295100	-7.97297	2.81e-10	-7.51997	2.83e-09	-8.0502	1.79e-10	-8.30076	2.83e-11
PhHAL.1G295500	-1.48505	3.78e-23	-1.79847	9.61e-29	-1.71323	5.49e-22	-1.62678	7.83e-20
PhHAL.1G295600	-1.71662	4.4e-51	-1.6434	8.07e-43	-1.67823	2e-42	-1.62946	1.18e-33
PhHAL.1G295700	-0.368893	6.49e-09	-0.537429	7.27e-17	-0.447897	4.32e-11	-0.698477	1.4e-24
PhHAL.1G295800	-0.0095114	0.970477	0.402739	0.0127831	0.613796	9.75e-05	1.04847	2.34e-10
PhHAL.1G296100	0.398655	0.0561117	0.642396	0.0012579	0.893072	1.62e-06	0.910628	4.1e-07
PhHAL.1G296300	0.564409	7.55e-10	0.913137	1.16e-23	0.428928	3.6e-06	1.00946	9.81e-29
PhHAL.1G296400	0.139259	0.464176	-0.123352	0.494999	0.562279	0.000886819	0.784283	1.12e-06
PhHAL.1G297300	-0.845291	0.0107431	-0.625768	0.00515082	0.0713388	0.544591	0.299331	0.00391862
PhHAL.1G297400	0.491895	1.85e-08	0.681048	8.73e-16	0.388045	2.83e-06	0.396156	1.08e-06
PhHAL.1G298400	-0.572049	3.72e-08	-0.543524	3.71e-07	-0.416442	0.000219411	-0.729177	3.23e-11
PhHAL.1G298600	-0.658286	0.00574014	-0.761097	0.00126527	-0.138279	0.571852	-0.991658	1.49e-05
PhHAL.1G298800	0.742525	2.83e-14	0.609143	9.23e-10	0.721396	2.5e-13	0.495304	3.24e-07
PhHAL.1G299400	0.431842	3.98e-06	0.535764	1.5e-08	0.641783	1.44e-11	0.740811	3.87e-15
PhHAL.1G299700	-1.01377	0.485768	0.0767332	0.941817	-0.974116	0.0297532	-1.33048	0.000445559
PhHAL.1G299900	-0.126556	0.703761	0.683239	0.0135872	1.03889	6.05e-05	1.35103	1.92e-07
PhHAL.1G301700	0.337588	0.000198863	-0.236427	0.00894783	-0.911322	7.6e-28	-0.851686	9.77e-25
PhHAL.1G301800	-2.66016	2.92e-56	-2.72751	3.92e-56	-2.71845	4.24e-63	-2.87229	6.5e-70
PhHAL.1G302000	0.365028	0.384548	0.561562	0.0345727	0.0396692	0.873454	0.689029	0.00354869
PhHAL.1G302100	1.13708	1.18e-13	0.972906	1.27e-09	1.08175	1.98e-10	1.09442	2.91e-09
PhHAL.1G302500	0.418313	0.00606604	0.564878	0.000181192	0.453454	0.00391002	1.08534	7.24e-11
PhHAL.1G302600	0.564579	0.0204203	0.569013	0.00739956	1.03817	5.54e-08	1.07598	3.79e-11
PhHAL.1G302900	0.190973	0.0228468	0.496857	2.14e-09	0.127225	0.148532	0.748575	7.48e-18
PhHAL.1G303000	-1.2343	0.149913	-0.737328	0.345168	-2.12532	0.00158111	-2.1477	0.000111111
PhHAL.1G303900	-0.955792	2.32e-05	-0.523281	0.0228742	-0.538527	0.0176466	-0.332247	0.120077
PhHAL.1G304200	-1.84771	1.29e-15	-1.71207	1.7e-13	-0.65172	0.00543301	-1.10089	1.49e-06
PhHAL.1G305500	0.790234	7.97e-31	0.970472	3.99e-46	0.442289	1.04e-10	0.661707	1.38e-22
PhHAL.1G305700	-3.42013	0.00928998	-3.61517	0.0136398	-1.1332	0.183214	-1.32841	0.0753217
PhHAL.1G305900	-4.66073	0.00101435	-4.10472	0.00422277	-3.70574	0.00278089	0.259268	0.697163
PhHAL.1G306200	0.748216	0.000929798	1.15094	4.77e-07	0.297105	0.179123	-0.250391	0.222783
PhHAL.1G306400	0.116921	0.0568477	0.340197	7.62e-09	0.196341	0.000899962	0.702748	6.07e-35
PhHAL.1G306500	-0.655343	3.29e-15	-0.991336	6.37e-32	-0.812946	1.5e-20	-0.957937	6.41e-28
PhHAL.1G306700	-0.534243	1.41e-05	-0.608234	1.94e-09	-0.323235	0.000590039	-0.398671	1.36e-05
PhHAL.1G307000	-5.40067	1.17e-06	-4.77485	1.99e-07	0.378131	0.299162	0.644046	0.0228678
PhHAL.1G307200	1.53065	2.12e-14	1.34762	6.45e-12	2.06392	2.88e-26	2.0418	7.98e-27
PhHAL.1G307300	-0.676997	2.06e-12	-0.967934	6.39e-24	-0.856698	3.46e-19	-0.940442	5.21e-23
PhHAL.1G307600	-1.09302	0.000577655	-1.98646	1.63e-12	-1.38687	1.89e-09	-0.623878	0.00588903
PhHAL.1G307800	-4.31191	5.25e-05	-2.54381	0.000906052	-2.83396	1.47e-06	-2.56668	7.07e-06
PhHAL.1G308200	-3.30213	4.07e-07	-1.8855	0.00418218	-0.13305	0.829582	-1.06062	0.0517442
PhHAL.1G308500	0.741798	0.000152418	1.10454	5.77e-12	1.34548	5.53e-22	1.39286	1.11e-23
PhHAL.1G308900	-0.0970328	0.440532	0.487163	3.92e-05	0.68443	1.12e-08	0.753382	3.23e-10
PhHAL.1G309200	-0.455842	0.0560288	-0.863206	0.000572178	-0.102948	0.694641	0.104213	0.714677
PhHAL.1G309300	-0.425184	0.00014387	-0.348659	0.00104595	-0.173383	0.0938882	-0.915669	3.65e-22
PhHAL.1G309400	-0.017637	0.849915	-0.281105	0.000437572	-0.160679	0.0477197	-0.749485	3.58e-22
PhHAL.1G309500	-1.4548	0.00250797	-0.24261	0.469737	-1.50744	1.99e-06	-0.696903	0.0411791
PhHAL.1G309600	-0.662256	2.68e-32	-0.758026	4.19e-42	-0.764324	3.37e-43	-0.803326	5.16e-47
PhHAL.1G310800	0.6965	1.31e-16	0.430828	1.66e-07	0.163097	0.0372107	0.050415	0.509333
PhHAL.1G311700	0.858101	1.56e-08	1.0686	1.08e-12	1.07372	3.39e-13	1.18681	4.38e-16
PhHAL.1G311900	0.667872	0.00768002	1.15646	8.15e-08	0.360977	0.0337124	0.69453	1.97e-05
PhHAL.1G314100	-0.768119	5.04e-05	-0.131896	0.365088	-0.160831	0.213268	0.320283	0.0110545
PhHAL.1G314400	1.63658	4.71e-38	1.58388	8.71e-34	1.42642	3.94e-26	1.53332	3.53e-28
PhHAL.1G314900	0.335687	0.177192	0.784357	0.000854162	0.881309	5.29e-05	0.35534	0.084554
PhHAL.1G315000	-0.59458	0.000383773	-0.346033	0.0401482	-0.288329	0.067836	-0.138112	0.372176
PhHAL.1G315100	-0.38363	0.170065	-0.218061	0.452678	-0.599517	0.0308908	-1.06136	0.000192187
PhHAL.1G315500	-0.681084	2.6e-07	-0.556199	2.81e-05	-0.0466408	0.739869	-0.458208	0.000223478
PhHAL.1G315700	0.673391	0.0322381	1.12991	7.05e-15	0.821313	2.08e-13	1.14086	2.17e-24
PhHAL.1G315900	-1.58135	5.12e-05	-0.974209	0.00247375	-0.0444712	0.86405	-0.61234	0.00401838
PhHAL.1G316100	0.875178	0.240907	1.46538	0.0506917	1.79845	0.0730504	2.47597	0.00891563
PhHAL.1G316300	-0.374443	0.680824	-0.00731236	0.990352	-1.61253	0.000933529	-0.982683	0.0428759
PhHAL.1G317700	-0.21482	0.0503867	-0.285054	0.00655846	-0.947342	3.7e-27	-0.725501	1.27e-19
PhHAL.1G317900	-0.598472	6.29e-09	-1.38055	1.29e-40	-1.29079	4.63e-34	-1.34857	2.9e-34
PhHAL.1G318100	0.395864	1.83e-05	0.348625	0.000173413	0.312436	0.000757695	0.659555	3.07e-13
PhHAL.1G318400	0.484238	0.105372	0.317107	0.253577	0.917519	1.07e-05	1.0916	5e-08
PhHAL.1G318700	-0.366147	0.00507352	-0.416009	0.0015628	-0.190511	0.163984	-1.35585	1.57e-26
PhHAL.1G318800	0.438385	2.25e-10	0.361175	2.14e-07	0.366087	1.57e-07	0.913596	1.35e-39
PhHAL.1G319800	0.633921	0.0252193	0.861778	0.00288133	0.720155	0.0129491	0.554801	0.055389
PhHAL.1G320100	-0.861654	1.17e-06	-0.955582	3.7e-07	-0.669903	0.000335208	-1.4156	8.19e-17
PhHAL.1G320900	0.950318	0.629039	2.93773	0.0530092	4.27344	0.00153646	0.660233	0.138517
PhHAL.1G321100	-1.03986	1.92e-07	-1.47392	1.11e-12	-0.737149	4.17e-05	-0.405001	0.00695137
PhHAL.1G321700	0.605253	2.44e-13	0.698186	2.05e-16	0.895122	2.26e-24	1.11316	4.29e-32
PhHAL.1G322400	0.401721	1.9e-06	0.694493	1.49e-18	0.726328	6.94e-24	0.982668	2.66e-43
PhHAL.1G322800	2.42774	0.133597	1.39285	0.0571112	1.37482	0.00835232	1.49489	0.00130617
PhHAL.1G323300	0.0273525	0.823478	0.379097	0.000339385	0.102605	0.324385	0.602197	1.96e-09
PhHAL.1G324200	-0.445462	1.27e-07	-0.602004	4.01e-12	-0.475664	2.97e-07	-0.593613	4.21e-10
PhHAL.1G324400	-1.07762	0.111723	-2.12773	0.00125635	-1.23703	0.0110039	-0.371533	0.443877
PhHAL.1G324600	1.60245	7.99e-09	2.4208	1.4e-20	2.61658	3.15e-31	2.18989	4.16e-25
PhHAL.1G324900	1.46878	0.366298	1.28031	0.0379883	1.16272	2.57e-05	-0.267462	0.276261
PhHAL.1G325300	-0.582974	6.4e-07	-0.778844	2.41e-11	-0.70921	1.19e-09	-1.43182	1.38e-36
PhHAL.1G326000	0.403057	0.206378	0.17273	0.615013	0.895904	0.00806397	0.540239	0.111282
PhHAL.1G327000	0.617318	4.99e-20	0.516834	2.4e-14	0.686853	1.54e-23	0.600643	2.93e-18
PhHAL.1G327100	-0.0410276	0.88399	-0.20997	0.26458	0.976512	1.62e-14	0.742668	3.87e-11
PhHAL.1G328800	1.12341	1.36e-10	0.804698	1.77e-09	0.211192	0.0579679	0.784584	1.17e-13
PhHAL.1G329400	-0.724108	0.00296332	-0.750397	0.000383616	-0.897138	9.26e-08	-0.784932	5.73e-08
PhHAL.1G330200	-0.277296	0.093503	-0.742708	5.18e-06	0.0248591	0.892359	-0.0964285	0.590651
PhHAL.1G330700	-0.755568	0.000881483	-0.536401	0.0199486	-0.831792	0.000960152	-0.199785	0.447573
PhHAL.1G330800	-0.0115196	0.996294	-1.7805	0.305256	-2.27147	0.000396643	-1.71575	0.00448258
PhHAL.1G330900	-1.04845	2.4e-16	-0.467216	0.000358336	-0.947378	7.37e-13	-0.84702	1.14e-10
PhHAL.1G331400	-0.35192	5.06e-06	-0.438763	8.19e-09	-0.434575	2.35e-08	-0.655506	1.47e-17
PhHAL.1G331800	-0.458487	0.0233961	-1.14217	3.65e-07	0.308565	0.165244	-0.137616	0.411763
PhHAL.1G332000	-1.23202	8.04e-07	-1.22282	7.75e-06	-1.43363	3.11e-06	-1.18701	5.48e-05
PhHAL.1G332200	-0.269416	3.91e-06	-0.489019	2.14e-18	-0.92698	3.86e-65	-0.503855	5.2e-20
PhHAL.1G333400	-0.463578	0.020995	-0.0403692	0.843772	-0.423106	0.0197142	-0.681647	6.38e-05
PhHAL.1G333500	-0.660928	0.0127244	-0.97514	0.000108727	-1.23918	6.51e-08	-0.339844	0.141316
PhHAL.1G334200	-0.387874	0.152877	0.965416	0.00209144	-0.628809	0.0413157	-1.24399	5.03e-07
PhHAL.1G334500	1.19761	3.83e-30	0.452359	2.59e-05	0.25023	0.0212452	0.328489	0.00202773
PhHAL.1G335900	1.29811	2.79e-11	1.0074	3.05e-07	0.512781	0.00404205	-0.134958	0.402887
PhHAL.1G336100	-2.23407	3.82e-05	-0.262792	0.55047	-0.849031	0.0343763	-0.174938	0.642183
PhHAL.1G336300	-1.22582	6e-13	-1.06252	7.68e-11	-0.534177	0.00112579	-0.404268	0.011828
PhHAL.1G337100	0.308302	0.0309512	0.437023	0.00306822	0.674624	9.21e-06	0.344243	0.0214069
PhHAL.1G337400	-1.97027	0.00064754	-0.328859	0.475376	0.327743	0.278881	0.0685724	0.795594
PhHAL.1G337600	-0.404011	1.09e-07	-0.598882	2.1e-15	-0.860023	2.92e-30	-0.218593	0.00502636
PhHAL.1G338400	0.4258	0.000537421	0.523524	2.65e-05	0.351859	0.00230593	0.801124	7.19e-13
PhHAL.1G338900	-0.422242	0.759079	-1.51394	0.0520586	-1.98888	0.00102642	-1.09652	0.0595976
PhHAL.1G339500	-0.845448	0.000125507	0.281915	0.226116	-0.783661	0.0013705	-0.786611	0.00119152
PhHAL.1G339800	0.141787	0.571025	0.284554	0.250244	0.593432	0.0305409	0.961772	0.000701585
PhHAL.1G340400	0.0668544	0.57954	0.577491	6.48e-08	0.208979	0.0431919	0.615247	8.32e-10
PhHAL.1G340700	-1.7722	8.28e-11	-2.11431	1.48e-12	-1.8617	4.1e-11	-1.99564	1.27e-09
PhHAL.1G341000	-1.1941	3.6e-13	-1.19467	1.34e-11	-0.938398	7.02e-09	-1.26782	1.65e-17
PhHAL.1G341200	-1.02341	2.06e-27	-0.84686	3.9e-17	-0.990692	1.03e-18	-0.869793	2.69e-15
PhHAL.1G341300	-1.5888	0.00806339	-1.12891	0.0768871	-1.19899	0.000835536	-0.435449	0.181321
PhHAL.1G342300	0.679874	0.0547656	0.247874	0.483398	1.05281	0.00210313	1.06779	0.000954615
PhHAL.1G342700	-1.74545	9.14e-07	-0.871867	0.0181333	0.0634699	0.869508	-0.673167	0.0498238
PhHAL.1G342800	-3.85619	0.0263979	-2.79465	0.104498	-1.85514	0.353061	-6.22163	0.000105244
PhHAL.1G344200	-1.40748	6.23e-08	-0.468026	0.00791138	-0.43354	0.00049222	-0.0230715	0.856919
PhHAL.1G344900	0.569695	0.000589228	0.547925	0.000860224	0.144575	0.353263	0.647257	1.9e-05
PhHAL.1G346200	1.06425	0.000167158	0.951887	0.00118459	1.35015	7.06e-07	0.722733	0.00567264
PhHAL.1G347700	0.305923	0.10947	0.0676349	0.737988	0.706531	0.000355507	0.636179	0.00169064
PhHAL.1G348100	-2.04466	4.68e-08	-1.01378	0.00539522	-0.371079	0.279503	-1.14536	5.65e-05
PhHAL.1G348200	-0.764477	0.00651161	-0.936263	0.00272393	-0.496819	0.119968	-0.266711	0.407217
PhHAL.1G348400	0.972991	3.83e-11	1.15359	6.27e-15	1.00138	6.42e-11	1.23062	6.87e-16
PhHAL.1G349000	0.545071	1.93e-06	0.418901	0.000283121	0.598841	8.53e-08	0.511833	2.23e-06
PhHAL.1G349100	-0.442419	3.83e-05	-0.630532	2.16e-09	-0.467421	8.49e-06	-0.554005	7.31e-08
PhHAL.1G349300	-0.583805	5.51e-11	-0.614281	1.17e-11	-0.511166	7.31e-09	-0.758557	7.03e-20
PhHAL.1G350000	-0.246876	0.221928	0.296639	0.145886	-0.596051	8.35e-05	-0.503249	0.000559609
PhHAL.1G350100	0.794869	2.4e-05	0.899166	4.27e-06	0.934627	6.69e-06	0.813861	0.000254801
PhHAL.1G350500	-1.13223	4.38e-35	-1.30195	1.02e-48	-1.28805	5.89e-57	-0.545488	2.56e-12
PhHAL.1G350800	-0.751377	3.54e-06	-0.786413	1.53e-06	-0.531989	0.000984644	-0.359678	0.0241281
PhHAL.1G351100	-0.571705	2.44e-17	-0.521868	3.93e-14	-0.516952	2.44e-13	-0.803084	1.48e-31
PhHAL.1G351400	-0.503141	0.0983052	-0.044372	0.899766	0.711573	0.0167431	0.896928	0.00163218
PhHAL.1G351700	0.862351	2.36e-06	1.05624	1.57e-09	0.586726	4.49e-05	0.549335	4.86e-05
PhHAL.1G351900	-0.661798	0.00514024	-0.465374	0.065853	-0.64392	0.0127492	-0.692883	0.00891963
PhHAL.1G352100	0.5755	0.00653208	1.09402	4.64e-07	0.786237	0.000356947	1.1398	1.61e-06
PhHAL.1G353600	1.21189	0.00253659	0.662546	0.00951814	0.792723	6.08e-05	0.686118	0.000211766
PhHAL.1G353700	-2.5893	0.0339372	-1.51205	0.15489	1.01545	0.0201009	1.81909	4.38e-07
PhHAL.1G353800	0.816607	0.04835	0.887437	0.0154363	0.826887	0.00932834	0.470888	0.102012
PhHAL.1G354500	0.864846	1.18e-17	1.05287	5.11e-25	0.627496	1.43e-09	0.338136	0.00109569
PhHAL.1G354600	0.852372	1.57e-21	0.892858	1.93e-24	0.67445	3.21e-15	1.15559	2.04e-37
PhHAL.1G354700	0.945455	2e-17	0.923415	4.15e-17	0.702935	6.94e-11	1.05281	2.19e-21
PhHAL.1G354800	1.90254	5e-11	1.21732	0.00021584	1.93036	3.5e-07	1.28327	5.32e-05
PhHAL.1G354900	0.720531	4.83e-08	0.887073	7.53e-13	0.885369	5.52e-13	1.13584	1.99e-19
PhHAL.1G355300	-0.528238	0.2881	-0.263663	0.486015	-0.921786	0.00304292	-0.565253	0.0497254
PhHAL.1G355900	-1.3908	7.84e-31	-1.69869	3.95e-37	-1.56942	3.22e-30	-1.64336	1.47e-34
PhHAL.1G356000	-1.12737	0.000521976	-0.296327	0.384861	-0.989346	0.0043528	-0.196419	0.546934
PhHAL.1G356300	7.13242	2.4e-51	7.95139	9.15e-33	7.21794	2.21e-37	8.20111	1.24e-21
PhHAL.1G356600	-2.4357	7.37e-09	-2.12247	2.33e-07	-1.6959	3.6e-07	-2.51352	1.62e-14
PhHAL.1G356800	0.55902	0.20763	0.168166	0.722564	1.33688	0.000865488	0.997293	0.00628422
PhHAL.1G357100	0.658522	3.37e-08	0.529415	1.29e-05	0.287967	0.014016	-0.357075	0.000606407
PhHAL.1G357200	-1.31292	4.18e-05	-0.457656	0.0650875	-0.13049	0.477818	-0.138136	0.377615
PhHAL.1G357400	-0.539055	0.0181141	-0.571767	0.0113412	-0.292652	0.200816	-0.953741	1.31e-05
PhHAL.1G357500	-1.18374	1.66e-17	-1.52611	1.02e-25	-1.19621	2.42e-16	-2.05708	3.47e-45
PhHAL.1G357900	-0.0115325	0.996294	-4.10143	0.00241098	-1.9597	4.39e-12	-1.67069	4.84e-11
PhHAL.1G358100	-0.117449	0.294359	-0.245495	0.0197243	-0.50303	3.07e-07	-0.591723	3.5e-10
PhHAL.1G358200	-0.630046	2.91e-07	-0.755036	1.94e-09	-0.545798	7.75e-05	-0.214178	0.134165
PhHAL.1G359900	-0.848367	9.22e-06	-0.287457	0.15796	-0.387519	0.0338978	-0.71149	5.9e-05
PhHAL.1G361500	-0.966469	0.00174115	0.267622	0.357086	0.591732	0.010429	-0.46875	0.0151495
PhHAL.1G361600	-0.169238	0.786913	1.07683	0.00979055	0.953624	0.00314948	0.825722	0.00307833
PhHAL.1G362100	0.126423	0.389558	0.12288	0.389184	0.363984	0.00929042	0.953951	5.8e-12
PhHAL.1G362200	2.43288	0.000236916	1.92155	0.000957551	2.5944	3.87e-10	1.27774	1.27e-07
PhHAL.1G362700	0.354345	0.00103	0.319274	0.00334754	0.330027	0.00313868	0.866564	8.03e-15
PhHAL.1G363000	-0.341627	0.00136099	-0.510172	1.66e-06	-0.280837	0.00876408	-1.12693	2.16e-29
PhHAL.1G363200	0.511354	3.3e-10	0.443779	5.23e-08	0.287723	0.000500484	0.875436	1.07e-27
PhHAL.1G363600	0.779321	3.08e-48	0.917177	4.28e-63	0.891226	6.51e-57	0.79531	1.12e-44
PhHAL.1G363700	1.12562	0.0153546	1.01527	0.0177553	-2.55491	2.75e-18	-1.47108	7.14e-08
PhHAL.1G364600	0.660338	0.00180321	0.604228	0.00138689	-0.69167	1.22e-05	-0.63952	3.77e-05
PhHAL.1G364900	0.491055	0.000290185	0.859184	1e-11	0.470463	8.84e-05	1.05316	3.31e-18
PhHAL.1G365000	0.322099	0.00654918	0.442695	0.000188935	0.259112	0.0309263	0.588707	1.09e-06
PhHAL.1G365500	0.688517	0.0118412	1.43301	5.7e-07	1.51093	9.15e-07	-0.0553183	0.819072
PhHAL.1G365800	0.418173	0.160047	1.01965	0.00090572	1.04305	0.000742215	0.768596	0.00938315
PhHAL.1G366100	0.7566	1.48e-11	0.607569	5.81e-08	0.671876	1.73e-09	0.452587	2.71e-05
PhHAL.1G366200	0.280202	0.000342887	0.253855	0.00113468	0.304865	9.17e-05	0.661326	2.43e-18
PhHAL.1G366500	1.84622	0.314043	0.0768737	0.968947	4.05157	0.00448402	5.41526	7.51e-06
PhHAL.1G366800	-1.84105	4.15e-05	-1.4298	0.00301097	-1.00457	0.0593188	-1.77985	0.00243309
PhHAL.1G367000	-0.979039	7.96e-17	-0.996994	7.92e-16	-1.10415	1.96e-17	-1.40789	2.77e-27
PhHAL.1G367300	-0.0115096	0.996294	-3.58776	0.00942693	2.4714	6.08e-12	0.193999	0.151816
PhHAL.1G368000	-0.599784	4.27e-06	-0.420986	0.00117317	-0.473523	0.000214637	-0.106352	0.414737
PhHAL.1G368100	0.0258149	0.86507	0.364745	0.00493503	0.00717868	0.958087	0.613934	1.45e-06
PhHAL.1G369000	1.31297	0.334523	1.27346	0.000936902	0.37133	0.146141	0.267501	0.304521
PhHAL.1G369100	-0.586847	1.26e-06	-0.343836	0.00505723	-0.240829	0.052318	-0.880219	1.24e-13
PhHAL.1G369900	0.506536	3.87e-08	0.299282	0.000742411	0.55971	5.62e-12	0.704917	1.44e-19
PhHAL.1G370700	1.34997	2.3e-13	1.41686	1.31e-13	1.99302	1.43e-21	2.07937	6.33e-22
PhHAL.1G371300	-0.490786	1.09e-08	-0.475667	9.08e-08	-0.640223	2.42e-13	-0.509764	3.95e-09
PhHAL.1G371500	-0.0836491	0.864147	0.488164	0.222959	0.548343	0.159312	1.13936	0.00303412
PhHAL.1G372100	1.57035	4.13e-59	1.34807	8.36e-44	1.22646	1.09e-33	0.865381	3.11e-17
PhHAL.1G372200	1.89182	3.48e-82	1.75983	7.79e-70	1.61118	2.49e-59	1.96881	1.04e-84
PhHAL.1G372600	-0.768459	5e-11	-1.09314	1.62e-19	-0.868843	1.37e-12	-0.654823	5.73e-07
PhHAL.1G372700	-0.165449	0.261741	-0.389677	0.00567735	-0.341181	0.00512069	-0.653815	6.71e-09
PhHAL.1G372900	-1.29554	0.00977935	-1.01867	0.0886288	-0.548156	0.312878	-0.311768	0.479634
PhHAL.1G373400	0.0492266	0.588598	0.240428	0.004668	0.427167	4.58e-07	0.679337	7.94e-16
PhHAL.1G373600	1.33511	5.5e-24	1.77936	6.69e-45	1.59929	4.85e-45	1.82164	1.07e-58
PhHAL.1G373700	0.803142	4.62e-11	0.580306	6.11e-06	0.855346	8.56e-11	1.13129	5.23e-15
PhHAL.1G373800	1.84568	2.56e-40	1.30961	4e-25	0.652869	1.19e-07	0.681448	5.46e-08
PhHAL.1G374100	0.545672	0.00663337	0.884043	1.64e-06	0.755833	5.81e-06	1.0003	4.37e-10
PhHAL.1G374600	0.0874317	0.419523	-0.146808	0.146403	-0.384263	6.38e-05	-0.627624	1.99e-11
PhHAL.1G375300	-0.937513	7.64e-13	-0.502526	0.000124126	-0.143786	0.277078	-0.259676	0.038535
PhHAL.1G376900	1.36565	0.0329551	1.38538	0.00125143	0.620731	0.108773	1.34886	0.000893156
PhHAL.1G377000	0.37894	0.0522548	0.885468	7.5e-10	0.876215	1.17e-14	0.805667	1.46e-12
PhHAL.1G377400	-0.508964	2.07e-08	-0.429293	4.16e-06	-0.632357	1.32e-10	-0.133946	0.231352
PhHAL.1G377500	0.62292	2.16e-10	0.720843	1.64e-13	0.437622	9.13e-06	0.601993	5.26e-10
PhHAL.1G378100	0.393335	4.45e-06	0.434871	3.48e-07	0.177313	0.0423993	0.658677	5.83e-15
PhHAL.1G378800	-0.0114636	0.996294	0.076868	0.969851	2.84307	0.102567	3.2561	0.00601823
PhHAL.1G379600	0.856414	1.06e-22	0.578537	6.29e-11	0.642973	5.45e-13	0.427719	1.21e-06
PhHAL.1G380000	-1.13173	1.84e-34	-1.59271	4.07e-66	-1.22278	3.66e-40	-1.30815	8.34e-47
PhHAL.1G381000	-3.79518	1.17e-08	-3.20566	2.09e-06	-2.75751	9.03e-07	-2.3483	2.56e-06
PhHAL.1G381400	-0.637278	0.012309	-0.759571	0.00157204	-1.05604	7.97e-09	-1.35292	2.66e-17
PhHAL.1G381600	0.961613	0.0172891	1.09402	0.00261581	1.02268	4.03e-05	1.15562	3.15e-08
PhHAL.1G382100	-0.097531	0.730978	-0.505843	0.0580093	-0.172974	0.522217	-1.01583	7.25e-05
PhHAL.1G382200	-0.447069	0.0617905	-0.377946	0.118519	-0.518591	0.0321497	-1.33401	3.48e-08
PhHAL.1G382400	-1.37133	0.00142307	-1.08065	0.0213329	-1.62996	0.00406748	-1.15948	0.104094
PhHAL.1G383000	-0.204521	0.0287941	-0.612943	1.2e-11	-0.453317	7.17e-07	-0.361182	6.59e-05
PhHAL.1G383400	-1.21942	0.000745979	-0.670384	0.0575524	-0.628819	0.0835141	-1.14554	0.00387319
PhHAL.1G384400	0.589029	1.57e-08	0.598787	9.25e-09	0.605894	7.48e-09	0.9737	5.4e-19
PhHAL.1G384500	-0.782097	6.87e-20	-0.956287	3.2e-29	-0.806379	1.59e-21	-1.36111	3.79e-61
PhHAL.1G385000	-0.172278	0.34028	-0.164633	0.345168	-0.245911	0.157655	-1.29361	5.73e-15
PhHAL.1G385200	0.138144	0.106389	1.13284	3.2e-45	1.45639	2.35e-71	0.861266	1.82e-26
PhHAL.1G385600	-0.774116	3.64e-12	-1.03304	3e-21	-1.26599	1.38e-31	-1.50845	3.81e-45
PhHAL.1G385900	0.81227	0.000982571	0.784956	0.00319722	0.802705	0.000984714	0.879888	0.00043663
PhHAL.1G387000	0.833579	7.03e-37	0.501923	1.07e-13	0.503513	1.08e-13	0.666009	5.95e-22
PhHAL.1G387100	-0.260137	0.657766	-1.12609	0.0244414	-1.95641	1.03e-06	-2.51458	1.72e-13
PhHAL.1G389200	-1.70036	3.04e-26	-1.71607	8.44e-24	-1.71352	3.72e-22	-1.6361	6.52e-22
PhHAL.1G389500	0.537955	0.040035	0.952717	0.000533901	0.669907	0.00988045	0.921242	0.000298559
PhHAL.1G389800	-0.578036	2.54e-12	-0.469223	3.71e-08	-0.483201	5.26e-08	-0.731977	2.8e-16
PhHAL.1G390100	0.713139	3.73e-10	0.9653	5.26e-20	1.09805	1.95e-33	1.24862	1.06e-44
PhHAL.1G390800	0.747521	0.0120961	1.25517	6.13e-05	0.953409	0.000626676	1.29456	2.78e-06
PhHAL.1G390900	0.580528	0.00390426	0.781102	1.23e-05	0.744994	2.16e-07	0.885499	8.24e-11
PhHAL.1G391300	0.586781	4.93e-05	0.308896	0.0134107	0.000268071	0.998193	0.157888	0.188986
PhHAL.1G391900	-0.116548	0.224273	-0.353031	0.000143095	-0.313725	0.000247617	-0.69172	8.87e-18
PhHAL.1G392300	-0.774393	1.57e-05	-0.0390921	0.829412	-0.236485	0.147571	-0.300847	0.0530877
PhHAL.1G392400	0.874469	0.075332	1.11138	0.00266816	0.333733	0.243785	0.510516	0.0641653
PhHAL.1G392600	-2.46324	0.000885402	-3.10042	0.00145091	-0.138539	0.762258	0.51253	0.166402
PhHAL.1G392900	-0.816916	3.02e-09	-0.248406	0.0469012	-0.27043	0.0100896	0.0630355	0.537851
PhHAL.1G393300	0.590086	1.27e-07	0.857252	3.81e-16	0.546138	3.96e-08	1.04263	3.86e-26
PhHAL.1G393400	0.25645	0.728821	0.267542	0.65319	-0.790166	1.35e-05	-0.547728	0.00109118
PhHAL.1G394000	-0.616806	3.62e-08	-0.438087	4.49e-05	-0.287832	0.00486304	-0.153004	0.117853
PhHAL.1G394500	-3.51042	0.000250765	-2.92914	0.000136614	-0.627746	0.125802	-1.71373	3.86e-08
PhHAL.1G394600	0.579932	5.53e-07	0.494373	1.14e-05	0.592854	2.78e-07	1.05801	1.61e-18
PhHAL.1G397000	-0.0424182	0.681319	-0.213286	0.0264693	-0.0674302	0.501349	-0.696982	6.15e-14
PhHAL.1G397200	-0.622237	4.97e-14	-0.532262	1.67e-10	-0.340796	6.06e-05	-1.14621	2.16e-45
PhHAL.1G397300	0.653018	2.33e-18	0.626485	7.75e-19	0.501006	1.85e-13	0.877931	1.87e-38
PhHAL.1G397600	0.52223	0.0108667	0.898605	1.78e-06	0.461454	0.0103597	1.02829	1.31e-08
PhHAL.1G398000	0.3044	0.000396431	0.493248	6.26e-09	0.138094	0.110885	0.598145	1.13e-12
PhHAL.1G398400	0.78696	0.000896929	0.644121	0.0071721	0.597206	0.0145379	0.112201	0.639903
PhHAL.1G398500	0.428735	0.00011568	0.350097	0.00199077	0.636971	1.53e-08	0.941723	3.45e-16
PhHAL.1G398600	0.232284	0.0004113	0.238715	0.000353809	0.201272	0.00292868	0.64208	9.46e-21
PhHAL.1G399000	0.779489	0.0122548	0.511007	0.096727	0.777742	0.0177669	1.07565	0.00331207
PhHAL.1G399600	0.587563	0.0089611	0.582816	0.000212496	0.119677	0.3948	0.582001	1.65e-05
PhHAL.1G399700	-0.86715	0.00017546	-0.586939	0.000455732	-0.992678	1.33e-12	-0.560896	4.94e-05
PhHAL.1G400000	-0.644411	8.04e-10	-0.309864	0.00389248	0.192241	0.0630231	0.611971	3.74e-11
PhHAL.1G400400	-0.608871	1.68e-06	-0.360386	0.00517329	-0.673401	1.51e-07	-0.45254	0.000303626
PhHAL.1G400700	1.4555	5.98e-15	1.40383	4.26e-21	1.08091	5.53e-22	1.29838	1.21e-33
PhHAL.1G401300	-0.467749	0.0333179	0.0758796	0.736338	0.843358	4.66e-05	0.306708	0.122622
PhHAL.1G401400	0.521407	0.000244517	0.786956	6.14e-09	0.744848	1.46e-08	0.542594	3.59e-05
PhHAL.1G401600	-1.3439	2.19e-17	-1.41572	3.63e-19	-0.481004	0.000819879	-0.98356	2.93e-13
PhHAL.1G402200	0.236457	0.00730582	0.441498	2.9e-07	0.4476	1.82e-07	0.864488	5.51e-25
PhHAL.1G402400	0.504397	3.32e-09	0.480675	2.56e-08	0.171443	0.0538081	0.589413	3.88e-11
PhHAL.1G402700	9.10235	1.75e-13	7.93196	1.59e-10	8.53148	5.79e-12	8.2566	1.85e-11
PhHAL.1G402800	0.433559	0.0954492	0.202449	0.411776	0.647346	0.00804116	1.04404	4.27e-05
PhHAL.1G402900	-0.24034	0.331671	-0.79477	0.00208641	-1.11007	8.75e-08	-0.848201	1.8e-05
PhHAL.1G403100	3.42949	0.018721	3.87458	0.00418844	1.23497	0.0290432	0.148527	0.747939
PhHAL.1G403200	0.474989	5.06e-11	0.655137	2.32e-20	0.582112	6.26e-17	0.642809	6.15e-21
PhHAL.1G403800	0.700984	1.68e-13	0.567284	4.71e-09	0.297047	0.00572617	0.326189	0.00288484
PhHAL.1G404800	-0.569417	0.000111889	-0.761924	3.81e-07	-0.275332	0.0732472	-0.189429	0.170542
PhHAL.1G404900	-0.860417	5.04e-05	-0.982939	1.75e-05	-0.722951	0.00144762	-0.343471	0.135659
PhHAL.1G405000	-0.372768	0.000118135	-0.554249	1.04e-08	-0.497733	5.73e-07	-0.706423	2.77e-13
PhHAL.1G405300	-0.490773	0.000218924	-0.86847	2.83e-11	-0.711222	7.63e-08	-0.63977	1.21e-06
PhHAL.1G405400	0.261568	0.40986	0.444007	0.153521	1.03777	0.00125092	0.966375	0.0045012
PhHAL.1G405700	0.528956	0.000187187	0.819405	1.05e-08	0.728416	8.45e-07	0.998188	1.57e-11
PhHAL.1G405800	-0.571283	0.00730582	-0.818059	0.000233802	-1.38019	1.43e-08	-1.07867	2.05e-06
PhHAL.1G406100	-0.771649	3.31e-15	-0.469451	2.02e-06	-0.217585	0.0288683	-0.0902027	0.355736
PhHAL.1G406200	-2.56842	0.000875583	-2.96557	0.00130106	-1.31481	0.0736621	-0.626564	0.430835
PhHAL.1G406300	-1.72531	1.16e-06	-1.60587	1.46e-05	-0.82662	0.00981294	-0.641739	0.0622163
PhHAL.1G406500	-0.728211	4.84e-19	-0.959254	8.91e-32	-0.807884	1.41e-22	-0.977356	8.86e-33
PhHAL.1G406600	-3.16909	1.84e-51	-3.1819	3.34e-49	-3.07007	1.58e-40	-3.21238	1.68e-35
PhHAL.1G406800	0.509757	0.000762709	0.492234	0.0016	0.155193	0.342212	0.677644	4.31e-05
PhHAL.1G407200	-0.59853	0.000359412	-0.419194	0.0179188	-0.754767	5.67e-05	-0.257058	0.203392
PhHAL.1G407600	0.975242	0.00366427	1.28989	1.03e-07	0.644331	0.00130917	0.718101	0.000592588
PhHAL.1G408100	-0.752483	0.00773895	-0.60322	0.0434502	-0.421045	0.187452	0.128578	0.694908
PhHAL.1G408200	-0.783611	0.0874562	-1.06788	3.23e-05	-1.94261	1.55e-18	-1.38039	9.35e-13
PhHAL.1G408400	-0.783565	1.32e-05	-0.54594	0.00196893	-0.264181	0.122061	-0.769682	1.66e-06
PhHAL.1G408900	0.525599	0.0157113	0.512945	0.0310099	0.82314	0.0022231	1.24985	1.02e-05
PhHAL.1G409100	0.42238	7.83e-07	0.407909	2.74e-06	0.285936	0.00202988	0.66974	4.74e-12
PhHAL.1G409200	-0.192483	0.678839	0.498497	0.18715	0.496289	0.0627421	1.2109	1.77e-06
PhHAL.1G409700	-1.13386	0.000455501	-1.69759	1e-05	-1.42637	0.000786833	-1.80577	1.16e-06
PhHAL.1G410200	-0.308629	0.0703782	-0.22486	0.209614	-0.596639	0.000553293	-0.250752	0.151594
PhHAL.1G410700	0.350387	0.00936498	0.293111	0.0308658	0.535552	0.000173511	0.773372	3.58e-07
PhHAL.1G411000	0.81444	1.24e-15	0.769415	2.6e-14	0.466297	2.93e-06	0.493543	9.88e-07
PhHAL.1G411100	0.404422	2.15e-05	0.524927	1.35e-08	0.183727	0.0453121	0.830703	4.78e-21
PhHAL.1G411800	-0.521576	6.99e-07	-0.719375	6.1e-12	-0.389211	0.000202368	-0.317567	0.001979
PhHAL.1G412700	0.269425	0.000630624	0.715975	9.79e-21	0.595273	8.11e-15	0.99253	5.73e-38
PhHAL.1G413800	-0.5571	0.00997216	-0.0574424	0.801799	-0.0125648	0.957428	-1.01291	1.07e-06
PhHAL.1G413900	-1.17038	0.00130423	-0.697066	0.0702179	-1.49274	0.00158303	-0.270947	0.547528
PhHAL.1G414800	-0.599289	0.00337073	-0.59276	0.00356509	0.375604	0.0670568	-0.188215	0.346593
PhHAL.1G416200	-0.672498	3.75e-07	-0.501731	0.000173038	-0.55589	9.37e-06	-0.399511	0.000745989
PhHAL.1G416300	0.732922	0.00385221	0.746486	0.00771056	1.12187	4.61e-05	1.36093	1.36e-06
PhHAL.1G416400	-0.0260319	0.875775	0.14264	0.335745	0.369228	0.0148514	0.661313	2.63e-05
PhHAL.1G416900	0.880774	0.631647	0.0768706	0.96894	3.21855	5.38e-05	1.57667	0.000144837
PhHAL.1G417000	-0.452578	0.00281012	-0.626729	4.7e-05	-0.658304	2.75e-05	-0.772871	2.73e-07
PhHAL.1G417300	-0.16474	0.58159	0.714782	0.00364134	0.472471	0.0332462	0.231356	0.284612
PhHAL.1G417600	-1.654	3.49e-24	-1.23662	1.23e-13	-0.190059	0.306569	0.544912	0.004725
PhHAL.1G418000	-0.999892	1.42e-13	-1.00614	6.93e-14	-0.805069	9.28e-10	-1.51361	2.15e-34
PhHAL.1G418200	-1.15298	0.000103321	-0.923205	0.00194823	0.0498621	0.873959	-0.661892	0.0217271
PhHAL.1G418300	-1.76344	0.000215162	-0.538816	0.163888	-0.314263	0.325364	-0.303954	0.343779
PhHAL.1G418400	-0.729945	2.04e-15	-0.780326	8.86e-18	-0.78738	3.49e-19	-1.02722	6.87e-33
PhHAL.1G418500	-0.554822	9.89e-05	-0.615253	2.02e-06	-0.911464	5.2e-15	-0.575026	1.3e-06
PhHAL.1G418600	0.601815	1.37e-08	0.350551	0.00109069	0.49372	3.57e-06	0.6	1.69e-08
PhHAL.1G418700	0.883593	0.000163552	0.731495	0.00359755	0.714102	0.00788524	0.241279	0.360456
PhHAL.1G418900	1.23425	5.36e-12	0.908771	6.35e-07	1.34624	2.26e-14	0.973573	1.32e-08
PhHAL.1G419100	-0.0262538	0.820305	-0.1836	0.0782374	-0.0890529	0.404971	-0.59844	2.14e-09
PhHAL.1G419200	0.620007	4.51e-39	0.535064	7.47e-29	0.563542	1.67e-31	0.812552	4.74e-62
PhHAL.1G419400	0.600113	5.19e-06	0.752171	1.05e-09	0.766097	8.43e-11	0.430293	0.000230388
PhHAL.1G419900	-0.241372	0.305009	-0.751298	0.000886289	-0.430309	0.0664073	-0.439495	0.0648245
PhHAL.1G420100	0.370119	8.73e-08	0.451987	4.55e-11	0.684695	2.97e-25	0.569996	7.54e-19
PhHAL.1G420200	1.27565	1.16e-12	1.9387	5.51e-22	1.6665	5.61e-15	2.22447	3.05e-19
PhHAL.1G420300	0.732631	1.62e-05	0.908203	1.08e-07	1.33422	1.06e-14	1.37238	3.62e-15
PhHAL.1G420400	0.725627	9.62e-06	1.00561	2.15e-09	1.75938	1.28e-24	1.54027	1.09e-18
PhHAL.1G420500	1.75157	6.89e-23	1.92095	6.98e-27	2.55501	9.42e-46	3.17926	9.11e-68
PhHAL.1G421000	-0.425079	7.93e-06	-0.593893	2.6e-10	-0.292267	0.00211397	-0.635376	2.39e-12
PhHAL.1G421300	-1.02871	0.00247547	-1.33752	0.00025758	-1.73119	2.75e-05	-1.25632	0.00124916
PhHAL.1G421700	-0.664632	9.85e-06	-0.542896	0.000302302	-0.416423	0.00721948	-0.706222	3.04e-06
PhHAL.1G422700	0.824375	2.84e-16	0.668072	1.47e-10	0.685956	8.84e-10	0.796584	6.95e-12
PhHAL.1G423200	-0.594533	0.329802	-2.35855	0.00682135	-0.908016	0.294086	-0.913569	0.204745
PhHAL.1G423700	-0.121728	0.408436	-0.303328	0.0295752	-0.538049	9.94e-05	-0.681302	4.76e-07
PhHAL.1G424000	-0.951727	0.0115096	-0.792002	0.00874309	-0.409927	0.0460797	0.280243	0.119398
PhHAL.1G424200	-0.371613	3.59e-06	-0.599897	6.14e-14	-0.446674	3.3e-08	-0.778434	4.22e-24
PhHAL.1G424300	-0.625359	7.83e-13	-0.644456	4.49e-13	-0.796077	1.53e-18	-1.47589	4.05e-62
PhHAL.1G424400	-0.487567	0.000286872	-0.421566	0.00184175	-0.428195	0.00149524	-0.988215	1.42e-14
PhHAL.1G424500	-0.5758	4.33e-12	-0.581556	4.61e-12	-0.58029	1.95e-12	-0.715966	4.5e-19
PhHAL.1G425000	-0.56145	2.75e-10	-0.878416	1.74e-23	-0.825253	4.68e-21	-0.782967	1.63e-19
PhHAL.1G426400	-2.31225	2.17e-17	-1.34501	3.49e-07	-0.292053	0.268222	-0.672985	0.00165209
PhHAL.1G427000	0.0189931	0.923628	0.654537	2.28e-05	0.264892	0.0934318	0.789535	2.68e-07
PhHAL.1G427700	-0.529572	5.66e-22	-0.600682	7.62e-28	-0.444032	6.7e-16	-0.212431	0.000140797
PhHAL.1G427800	-4.35661	3.35e-10	-2.65692	3.85e-05	-1.14124	0.0620593	-2.9884	2.68e-07
PhHAL.1G428300	-0.593798	0.079299	-1.36795	0.000199721	-1.01045	0.0135955	-0.699363	0.0982789
PhHAL.1G428700	1.56545	8.02e-36	1.51593	1.35e-27	1.56972	2.4e-24	1.57721	3.21e-22
PhHAL.1G428900	-0.106352	0.717121	0.228183	0.400998	0.643277	0.0166062	-0.868918	0.000709894
PhHAL.1G429300	-0.346898	0.0161745	-0.136446	0.332906	-0.324826	0.0113245	-0.654795	4.35e-08
PhHAL.1G429900	-0.323332	0.0327412	-0.158724	0.312771	-0.34238	0.0310983	-0.586391	0.000277999
PhHAL.1G430000	1.36732	1.74e-43	1.16628	3.29e-33	1.23597	8.09e-44	1.68856	3.2e-72
PhHAL.1G431400	1.49001	7.47e-07	1.0419	2.06e-06	0.567573	0.000533799	0.10757	0.471767
PhHAL.1G431500	-0.975609	0.00373478	-1.06528	0.000554013	-0.18017	0.522785	0.111382	0.680142
PhHAL.1G431600	0.131012	0.322696	0.0988774	0.467875	0.599417	1.61e-05	0.773514	7.75e-07
PhHAL.1G432500	-1.60021	0.0355224	-0.835324	0.272051	-1.59059	0.00631523	-1.92279	1.96e-05
PhHAL.1G432600	-0.585163	7.54e-08	-0.586876	8.34e-08	-0.754967	6.69e-13	-1.06423	3.44e-27
PhHAL.1G433100	-0.427585	0.0104466	-0.554242	0.00124761	-0.406107	0.0167583	-0.619036	0.000124461
PhHAL.1G433500	-2.82844	1.92e-13	-1.06027	6.86e-06	-0.61869	0.00147252	-0.210264	0.278224
PhHAL.1G433800	0.209313	0.35012	-0.0910142	0.681572	0.297656	0.16648	1.0228	1.49e-06
PhHAL.1G434000	-0.299812	0.0079695	-0.481967	1.49e-05	-0.228076	0.040968	-0.652571	5.9e-10
PhHAL.1G434300	-0.378949	0.000465049	-0.588753	4.18e-08	-0.573359	1.2e-07	-0.287639	0.00856158
PhHAL.1G434400	1.67622	1.86e-15	1.56204	2.75e-15	1.25681	6.51e-12	1.51286	6.59e-16
PhHAL.1G434500	-3.68789	9.91e-171	-4.10824	2.08e-159	-4.28157	3.55e-165	-4.91994	1.41e-170
PhHAL.1G434700	0.296185	0.00364042	0.489304	1.01e-06	0.141385	0.169597	0.627999	2.47e-10
PhHAL.1G434800	1.71435	2.74e-07	1.51159	1.06e-05	1.53875	4.51e-06	1.24282	3.09e-05
PhHAL.1G434900	-0.724355	1.97e-07	-0.344192	0.0117715	-0.469368	0.000367389	-0.62528	2.49e-06
PhHAL.1G435000	0.362372	0.00215708	0.609872	1.57e-07	0.328931	0.00558659	0.709734	8.29e-10
PhHAL.1G435300	0.275171	0.345126	1.23465	4.3e-05	1.03673	0.000121712	1.7106	1.26e-09
PhHAL.1G435400	0.0926264	0.61013	0.434492	0.0117352	0.36914	0.0180481	0.653301	1.18e-05
PhHAL.1G436600	2.43232	6.64e-51	0.60437	1.17e-06	-0.143937	0.244573	0.352036	0.00323579
PhHAL.1G436800	-0.606754	4.14e-14	-0.84456	2.78e-24	0.365227	1.95e-06	0.369405	6.36e-07
PhHAL.1G437500	-0.269578	0.000850559	-0.572436	6.78e-13	-0.592089	1.28e-13	-0.301205	0.000188937
PhHAL.1G438900	-0.359652	0.0232854	-0.62633	0.000104256	-0.487447	0.00467401	-0.34915	0.0474208
PhHAL.1G439100	1.30182	0.019252	0.993131	0.0745075	1.46772	0.00719012	1.42411	0.00746388
PhHAL.1G439400	1.52241	2.36e-08	0.753493	0.00425506	0.768539	0.00171572	0.135599	0.565597
PhHAL.1G439600	-0.336741	0.02942	-0.0933131	0.562042	0.294548	0.0653177	-0.693042	2.66e-06
PhHAL.1G439700	-0.266419	0.0108474	-0.417382	4.57e-05	-0.282715	0.00584255	-0.717342	2.73e-13
PhHAL.1G439900	-0.275545	0.000378946	-0.443318	1.8e-08	-0.265807	0.00110879	-0.653388	5.34e-18
PhHAL.1G440200	0.184254	0.0719056	0.156687	0.124486	0.729742	5.26e-14	-0.0364789	0.695763
PhHAL.1G441400	0.966612	6.13e-12	0.966982	3.25e-11	0.850634	2.46e-10	1.01698	1.06e-13
PhHAL.1G442900	1.0977	3.17e-09	0.884248	7.25e-07	0.321237	0.0148432	-0.106406	0.395689
PhHAL.1G443300	0.394131	2.21e-08	0.663484	8.15e-23	0.567385	2.35e-18	0.753005	1.04e-31
PhHAL.1G443500	0.733254	1.67e-26	0.618219	4.37e-19	0.329041	3.03e-06	0.495353	1.64e-12
PhHAL.1G443600	5.80111	3.77e-28	5.69382	1.98e-24	4.09767	1.26e-25	5.09581	6.59e-22
PhHAL.1G444100	1.26123	0.000147277	1.38853	8.88e-05	2.29556	1.27e-08	2.36272	6.21e-08
PhHAL.1G444200	0.581897	5.7e-08	0.505018	2.32e-06	0.720792	2.95e-12	1.1771	1.79e-30
PhHAL.1G444400	0.156823	0.875796	1.72622	0.0198864	1.09764	0.071071	1.62696	0.00474684
PhHAL.1G444600	-0.558418	0.000192342	-0.531844	0.000419282	-0.908553	1.32e-09	-0.773625	1.9e-07
PhHAL.1G445300	0.773629	0.0354379	1.03564	0.00571277	1.3094	0.00131104	0.441646	0.301275
PhHAL.1G446500	0.680382	0.00427277	0.910139	0.000226916	1.43622	3.16e-07	0.827198	0.000503245
PhHAL.1G446800	0.383636	0.00281064	0.328326	0.0153431	0.845558	1.29e-09	1.03315	1.31e-12
PhHAL.1G447000	-7.22168	1.41e-08	-7.01923	3.51e-08	-8.36816	3.15e-11	-10.5819	1.34e-17
PhHAL.1G447100	0.885891	2.03e-05	1.25474	5.78e-11	0.98492	2.62e-09	0.235472	0.121133
PhHAL.1G447300	0.738879	5.97e-07	0.644761	7.68e-06	0.440742	0.0013845	0.310845	0.0196899
PhHAL.1G447500	0.00975501	0.946698	-0.393771	0.000208039	-0.171223	0.119553	-0.723808	1.4e-11
PhHAL.1G447700	-4.18512	0.00211513	-3.50893	0.00210367	-1.19323	0.000160179	-2.05653	2.94e-13
PhHAL.1G447800	-0.217165	0.252731	-0.695156	0.000313744	-0.40859	0.0357674	-0.461741	0.0168451
PhHAL.1G448600	0.432848	0.0725152	0.887969	0.000716948	0.854478	0.00163083	0.625713	0.00674029
PhHAL.1G448900	-1.57276	0.000239726	-0.59783	0.167645	0.0833636	0.854566	-1.39662	0.000728561
PhHAL.1G449500	-2.00697	0.112996	2.00208	0.012636	0.589782	0.0429801	1.68756	3.05e-09
PhHAL.1G450000	-0.357907	5.23e-06	-0.594959	1.88e-14	-0.36231	4.41e-06	-0.875592	9.67e-31
PhHAL.1G450100	-0.869575	2.23e-14	-0.499596	1.23e-05	-0.444295	4.45e-05	-0.465583	1.4e-05
PhHAL.1G450500	-1.10157	8.8e-09	-0.414144	0.0108535	-0.394966	0.00511516	-0.17144	0.194419
PhHAL.1G450600	-1.35346	3.85e-09	-0.838367	0.000136124	-0.825133	0.000150324	-0.524815	0.00798201
PhHAL.1G450700	-0.0592082	0.734736	0.424602	0.0137717	0.668317	0.000222753	0.520356	0.001154
PhHAL.1G451800	0.61524	9.18e-14	0.598695	5.59e-13	0.462241	2.9e-08	0.635495	3.54e-14
PhHAL.1G451900	-0.769521	2.8e-10	-0.361448	0.00405458	-0.124509	0.327526	-0.849859	4.28e-13
PhHAL.1G452000	0.436949	0.197117	1.09471	0.000362713	2.03409	1.73e-11	2.4886	1.82e-14
PhHAL.1G452300	0.657732	9.5e-08	0.601074	2.04e-06	0.4825	0.000223052	1.02122	1.5e-12
PhHAL.1G452400	-0.705041	5.37e-15	-0.600769	1.18e-10	-0.247489	0.00767527	-0.312528	0.000510205
PhHAL.1G452700	-0.481366	5.08e-06	-0.395873	0.000173232	-0.710657	6.27e-12	-1.1088	8.02e-28
PhHAL.2G000200	1.82349	1.16e-07	3.03708	3.67e-21	2.84272	2.18e-39	2.65772	2.29e-40
PhHAL.2G000500	-0.169222	0.00858207	-0.21636	0.000701249	-0.349368	3.28e-08	-0.601295	2.59e-22
PhHAL.2G000700	0.980255	1.88e-11	0.985356	1.85e-10	1.08592	7.93e-12	1.1056	1.61e-11
PhHAL.2G000800	0.156445	0.221558	0.215798	0.0877492	0.24829	0.0580531	0.623141	3.83e-06
PhHAL.2G001000	-0.406467	0.000298912	-0.650831	1.77e-08	-0.760353	9.51e-11	-0.507261	1.72e-05
PhHAL.2G001500	-4.03715	0.00310036	-1.6401	0.0151341	-0.259665	0.176973	-0.2977	0.0682377
PhHAL.2G003300	0.0983473	0.572264	0.360382	0.0195886	0.972065	1.06e-13	0.821615	5.9e-11
PhHAL.2G004000	-0.163017	0.0923625	-0.175983	0.065545	-0.304396	0.00150471	-0.688605	9.94e-14
PhHAL.2G004200	0.539774	0.137425	1.15799	0.00017908	0.733158	0.00151583	0.860118	6.66e-06
PhHAL.2G004500	-1.90353	0.214168	-0.983219	0.0818739	2.07333	1.48e-07	-0.221974	0.228511
PhHAL.2G004800	-0.0115478	0.996294	-1.77923	0.337818	-5.7263	0.000132849	-6.05541	3.6e-05
PhHAL.2G005300	-0.973304	0.617175	-2.75824	6.04e-06	-0.63691	0.0163935	-0.0804679	0.755754
PhHAL.2G005500	-0.335052	8.58e-06	-0.571805	2.01e-14	-0.557572	1.66e-13	-0.659286	1.3e-19
PhHAL.2G006000	-1.26731	2.15e-25	-1.17912	1.62e-20	-1.03017	7.35e-15	-1.34609	6.43e-21
PhHAL.2G006200	-0.389204	4.82e-08	-0.509591	7.21e-13	-0.382018	1.02e-07	-0.647873	1.98e-20
PhHAL.2G006500	0.588418	1.36e-14	0.772033	8.06e-24	0.245179	0.00182523	0.233277	0.00324198
PhHAL.2G009400	-1.17349	1.55e-11	-0.977981	1.24e-07	-0.976129	1.84e-07	-1.05407	4.25e-08
PhHAL.2G009600	-1.1621	1.96e-06	-1.3766	3.62e-08	-1.10283	3.74e-06	-1.01651	3.11e-06
PhHAL.2G010200	-2.29756	2.7e-12	-1.62215	2.23e-07	-0.829185	0.00471571	-1.2334	4.97e-06
PhHAL.2G010400	-0.130158	0.3207	-0.320931	0.0140997	0.14499	0.276299	-0.880253	1.07e-13
PhHAL.2G011000	-0.633216	3.91e-14	-0.55732	6.31e-11	-0.681541	1.74e-15	-0.949616	5.56e-30
PhHAL.2G011200	-0.831403	1.7e-07	-0.50471	0.000978571	-0.351115	0.0118606	-0.192472	0.165817
PhHAL.2G011300	-0.541194	4.07e-06	-0.3948	0.00105801	-0.32674	0.00718478	-0.951911	4.95e-17
PhHAL.2G011400	-3.71958	1.83e-19	-3.62881	7.57e-15	-3.96503	3.05e-12	-5.00234	1.05e-22
PhHAL.2G011900	0.49091	1.43e-05	0.475446	1.19e-05	0.459134	1.31e-05	0.808857	1.68e-14
PhHAL.2G012300	-2.0772	1.83e-08	-1.62059	7.21e-06	-1.62299	1.38e-05	-2.68213	3.95e-12
PhHAL.2G012400	-0.948128	5.86e-05	-0.702611	0.00283826	-0.521765	0.0281333	-1.18893	4.07e-07
PhHAL.2G014700	-0.011523	0.996294	0.0768681	0.96894	-2.91083	2.75e-05	-4.24517	1.49e-42
PhHAL.2G015000	0.950327	0.645582	0.0768711	0.969034	4.85439	0.00101983	3.37505	0.00114604
PhHAL.2G016100	-0.115573	0.296358	-0.427525	6.08e-05	-0.100327	0.359611	-0.915782	2.21e-19
PhHAL.2G016700	-0.548214	6.66e-13	-0.806212	3.85e-26	-0.769851	1.17e-22	-0.367595	7.6e-06
PhHAL.2G017000	-3.02349	0.000498966	-1.08468	0.138486	-2.94402	0.00521288	-1.15125	0.148334
PhHAL.2G017600	0.717167	3.98e-05	0.468301	0.00986687	0.858135	1.71e-05	0.818724	9.68e-05
PhHAL.2G019000	8.15717	1.63e-10	7.11744	3.12e-08	5.70167	1.47e-05	4.96037	0.0001666
PhHAL.2G019100	0.75578	1.61e-12	0.757799	3.53e-12	0.662276	9.75e-10	0.951286	4.91e-17
PhHAL.2G019200	0.633161	4.32e-06	0.216691	0.113017	-0.0639304	0.664163	0.528315	0.000273338
PhHAL.2G019300	1.56192	3.98e-17	1.34453	2.16e-11	1.63595	5.91e-16	1.76274	4.62e-17
PhHAL.2G019500	0.555191	0.000232012	0.766188	2.79e-07	1.12171	1.32e-13	1.10161	1.52e-12
PhHAL.2G020800	0.659195	8.71e-05	0.612107	0.000491635	0.389261	0.010464	-0.215024	0.0874038
PhHAL.2G020900	0.54096	4.06e-12	0.587066	5.45e-14	0.540644	1.35e-11	0.606385	7.23e-14
PhHAL.2G021200	-6.13732	1.75e-06	-5.81531	5.95e-06	-7.13378	2.33e-08	-7.0093	2.82e-08
PhHAL.2G021900	-0.658812	4.44e-07	-0.352209	0.0055951	-0.802731	7.6e-09	-0.58372	1.87e-05
PhHAL.2G022700	1.84491	0.287885	-0.410321	0.45465	-1.88476	5.7e-23	-1.48619	6.44e-16
PhHAL.2G022900	0.461182	0.0607895	0.878756	0.000621966	1.28976	4.07e-08	1.19463	2.69e-08
PhHAL.2G023200	0.850236	0.0223699	0.313298	0.48834	0.937331	0.0224675	1.45661	0.000253612
PhHAL.2G023300	0.22867	0.227622	0.113508	0.573016	1.12352	4.81e-09	1.32717	2.92e-11
PhHAL.2G023700	1.08293	0.00422207	0.808148	0.0307286	0.933118	0.00855762	1.25643	0.00053101
PhHAL.2G024000	-0.202594	0.449611	-0.285414	0.282214	-0.428461	0.180733	-0.870771	0.00902252
PhHAL.2G024400	1.57009	3.26e-05	0.438961	0.180907	0.503818	0.0766709	0.177068	0.487995
PhHAL.2G024500	1.26561	2.14e-38	0.827632	1.92e-21	0.546618	3.69e-11	0.290474	0.000374596
PhHAL.2G025000	-1.12723	0.00997216	0.838274	0.0593724	1.47083	0.00028467	1.00245	0.00938607
PhHAL.2G025100	-2.52422	7.32e-08	-1.38493	9.7e-05	-1.42858	1.18e-05	-0.557555	0.0676628
PhHAL.2G025500	-0.750479	2.32e-32	-0.887621	1.31e-44	-0.800212	5.26e-36	-0.911392	1.08e-46
PhHAL.2G025700	0.849495	7.73e-21	0.721592	1.24e-16	0.0459763	0.563344	-0.807544	1.16e-31
PhHAL.2G026000	-0.147018	0.678885	0.168003	0.62489	1.13281	7.79e-05	0.947949	0.000255018
PhHAL.2G026800	0.998151	1.68e-10	1.18381	6.02e-20	1.35005	3.43e-39	1.23968	4.37e-38
PhHAL.2G027600	-3.70856	0.00754558	-3.88418	0.0110319	-3.87878	0.014371	-3.57727	0.00834985
PhHAL.2G027700	2.54131	1.63e-06	1.65161	0.000250133	0.880125	0.00578792	0.385304	0.196968
PhHAL.2G028100	0.0455313	0.88225	1.10435	4.22e-05	0.435697	0.0888397	-0.213023	0.406065
PhHAL.2G028400	0.455901	0.000591347	0.518935	0.000134832	0.362909	0.0133911	0.623712	3.65e-05
PhHAL.2G028900	0.148158	0.271834	0.498149	8.99e-05	0.52024	7.03e-06	0.63541	1.05e-08
PhHAL.2G029000	-0.0227404	0.966523	1.11418	0.00471873	0.395911	0.316091	0.766078	0.0264884
PhHAL.2G029100	-0.752577	0.000998369	-0.900939	1.76e-06	-1.51172	1.65e-18	-0.901569	1.32e-07
PhHAL.2G029700	-1.54189	9.47e-10	-0.685103	0.0127917	-0.720227	0.00655773	-1.00982	4.54e-07
PhHAL.2G030500	0.888105	1.05e-07	0.41697	0.00231219	-0.532931	2.08e-05	-0.585382	1.33e-06
PhHAL.2G030600	-0.058843	0.593499	0.0752811	0.477974	-0.126982	0.240629	-0.621817	1.45e-09
PhHAL.2G031400	0.933946	1.75e-07	0.76088	4.45e-05	0.793242	8.73e-06	1.0036	1.85e-09
PhHAL.2G033300	-0.245456	0.00253678	-0.511313	1.97e-10	-0.474461	6.74e-09	-0.767719	1.3e-21
PhHAL.2G033700	-0.0232763	0.857909	-0.188362	0.0929372	0.0671424	0.561412	-0.786116	2.13e-13
PhHAL.2G034000	-0.0377265	0.884879	-0.184738	0.335582	0.636585	0.000193541	0.659305	0.000165936
PhHAL.2G034100	1.8601	0.000563379	2.2463	5.5e-05	2.44631	4.64e-06	1.54023	0.000681194
PhHAL.2G034200	-0.823203	0.107664	-0.896196	0.0729652	-0.0893617	0.857596	-1.34928	0.00338267
PhHAL.2G035700	-5.26487	1.17e-08	-3.99829	5.25e-10	-7.21918	1.39e-08	-7.90231	2.61e-10
PhHAL.2G036000	-4.28612	0.000227402	-2.0947	0.00239296	-3.63117	0.000206435	-4.37774	0.000117197
PhHAL.2G036200	0.646395	0.00241552	1.37396	8.42e-11	1.3971	6.2e-17	1.50585	5.92e-20
PhHAL.2G036600	-0.116752	0.301523	-0.192453	0.0767507	-0.0489553	0.665109	-0.655322	3.96e-10
PhHAL.2G036900	0.631448	0.0492622	1.43183	2.97e-08	1.4913	5.75e-10	2.27878	8.03e-17
PhHAL.2G037000	-0.126857	0.472089	0.247076	0.138159	0.761638	2.99e-06	-0.0851438	0.598691
PhHAL.2G037600	-0.970497	3.56e-07	-1.21106	8.71e-11	-1.08361	1.01e-09	-1.02163	2.7e-09
PhHAL.2G038700	-0.483014	0.000124443	-0.509245	4.75e-05	-0.180448	0.158797	-0.748064	1.1e-09
PhHAL.2G039100	-0.973318	0.621145	-3.90636	0.00375203	-3.07353	0.000129764	-3.58622	1.75e-10
PhHAL.2G039300	-2.87691	5.54e-11	-2.74483	8.53e-08	-3.2434	1.53e-08	-3.84006	3.77e-11
PhHAL.2G039400	0.747653	0.000836557	0.619132	0.00737235	0.724706	0.00399223	1.07297	9.9e-05
PhHAL.2G039600	-1.73193	1.63e-06	-1.50487	4.18e-05	-1.59198	5.07e-05	-2.53414	9.31e-11
PhHAL.2G040200	-0.0115322	0.996294	-4.48003	0.000742712	-1.66515	4.83e-10	-1.4893	5.46e-09
PhHAL.2G040400	2.57368	0.0403969	0.290157	0.768019	-1.06505	0.0506713	-1.66948	0.00302504
PhHAL.2G040500	0.480545	3.77e-10	0.172421	0.0282455	0.165985	0.0396693	0.585739	1.29e-13
PhHAL.2G040900	6.15758	2.48e-08	5.1007	1.89e-10	6.69232	1.09e-09	5.31471	1e-13
PhHAL.2G041200	1.48669	3.29e-05	0.771835	0.0230585	0.165893	0.603606	0.174765	0.571362
PhHAL.2G041400	0.789658	0.00757719	0.811896	1.28e-05	0.0665887	0.672818	0.244891	0.0881002
PhHAL.2G041500	0.64201	6.1e-12	0.968266	3.19e-27	0.76815	9.85e-20	1.01135	9.72e-34
PhHAL.2G042300	1.23156	2.49e-42	0.980286	3.89e-27	0.736685	3.86e-18	0.734319	4.83e-19
PhHAL.2G042600	0.0263642	0.896334	0.225833	0.192638	0.810899	3.01e-06	-0.0630527	0.712671
PhHAL.2G044200	-1.48128	0.00125329	-0.739804	0.120924	-1.33858	0.0262862	-0.16686	0.744811
PhHAL.2G044600	1.91882	0.00175538	1.90911	0.00656486	1.87681	0.0148149	4.87404	0.000273338
PhHAL.2G045500	-2.30287	0.00166025	-3.18804	0.00166109	-1.60244	0.0443338	-2.93377	0.00108918
PhHAL.2G046100	-0.614621	5.83e-09	-0.641061	4.82e-10	-0.567667	1.61e-08	-0.896802	1.3e-19
PhHAL.2G047200	2.19138	5.13e-51	2.03879	5.22e-56	2.91076	1.68e-132	3.52001	6.99e-204
PhHAL.2G047800	2.9282	8.57e-216	2.04552	7.29e-137	1.82482	1.79e-119	1.66667	7.92e-101
PhHAL.2G048300	-0.50925	0.0566378	-0.446262	0.0701802	-0.668681	0.00312172	-0.406308	0.0544329
PhHAL.2G050400	1.57407	0.0150919	1.95951	2.26e-06	0.990999	4.52e-07	0.244952	0.14064
PhHAL.2G050500	-0.817937	1.15e-10	-0.72749	1.25e-08	-0.295879	0.0232494	-1.06294	9.95e-18
PhHAL.2G051300	-3.31142	1.12e-14	-3.53755	1.79e-15	-4.83517	1.87e-22	-5.90349	7.22e-32
PhHAL.2G052500	-0.92309	2.98e-22	-0.639905	2.31e-11	-0.129982	0.164392	-0.569743	2.65e-11
PhHAL.2G053400	3.83366	3.36e-99	3.72551	2.38e-129	3.25606	1.73e-139	3.01693	1.69e-136
PhHAL.2G053500	1.63018	2.74e-67	1.18572	3.04e-40	1.2817	2.24e-51	1.40327	8.23e-61
PhHAL.2G053900	-1.37706	2.23e-08	-1.71653	6.48e-11	-1.456	6.07e-08	-2.00324	9.86e-12
PhHAL.2G054100	3.88173	0.00483724	3.43532	0.0135732	1.79415	0.0205654	-0.598781	0.233025
PhHAL.2G054400	-0.609383	3.16e-15	-0.779588	1.04e-22	-0.627894	1.37e-14	-0.573683	1.36e-11
PhHAL.2G054600	-0.692756	1.7e-10	-0.758894	1.89e-11	-0.786983	2.77e-11	-0.994755	1.97e-16
PhHAL.2G054700	0.532723	8.57e-08	0.475558	4.93e-06	0.85482	2.41e-16	0.503414	2.6e-06
PhHAL.2G054900	-0.376015	1.79e-05	-0.377427	3.83e-05	-0.59412	4.55e-11	-0.394645	7.41e-06
PhHAL.2G055200	-0.819302	1.1e-14	-0.833233	2.19e-13	-0.311118	0.0101584	-0.90787	2.44e-14
PhHAL.2G055300	-1.70807	0.0693164	-2.58421	0.00916175	-1.57784	0.000827607	-1.95497	7.95e-09
PhHAL.2G056000	0.161902	0.0644124	0.0203316	0.824608	0.59766	1.27e-12	1.05352	4.64e-39
PhHAL.2G056200	-0.31851	0.0428631	-0.641612	7.18e-05	0.0592496	0.729605	-0.565772	0.000244876
PhHAL.2G056500	-4.43889	6.04e-10	-3.99573	3.87e-13	-4.17072	2.61e-22	-3.84523	2.58e-26
PhHAL.2G056600	0.674684	2.15e-08	1.20756	1.06e-24	0.86727	4.94e-15	0.951451	5.02e-18
PhHAL.2G056700	1.76986	2.43e-08	1.83717	3.59e-08	2.28609	1.45e-11	2.00259	8.5e-10
PhHAL.2G057000	-0.728708	3.75e-18	-1.12618	5.95e-41	-1.17595	1.3e-43	-1.13249	1.47e-42
PhHAL.2G058100	-2.67459	9.98e-06	-2.05182	0.0004649	-1.61813	0.0115955	-0.975758	0.0816714
PhHAL.2G058300	1.79172	0.000203657	2.08999	1.65e-07	1.4657	2.09e-07	0.970501	4.09e-05
PhHAL.2G058600	3.39058	0.00615355	0.702727	0.335066	0.583084	0.422847	2.1043	0.00506136
PhHAL.2G058900	-0.170644	0.682841	-0.380741	0.160786	0.839286	1.9e-05	0.906619	2.42e-10
PhHAL.2G059900	0.33154	0.0204545	1.11986	4.28e-24	0.319808	0.00131157	0.698316	1.06e-12
PhHAL.2G060000	1.25757	0.0109584	1.51209	6.27e-05	1.19713	0.000242086	1.17787	0.00023923
PhHAL.2G060400	-0.307498	1.87e-05	-0.273861	0.000216297	-0.33582	6.97e-06	-0.590157	2.02e-16
PhHAL.2G060500	-1.40784	7.33e-06	-1.16642	3.08e-05	-0.26962	0.30351	0.528521	0.037145
PhHAL.2G061100	0.863155	0.0484342	-0.447167	0.11674	-0.966772	5.51e-07	-0.557571	0.0023108
PhHAL.2G061200	-6.34367	1.63e-39	-6.02327	2.63e-32	-7.02715	1.25e-20	-7.25834	4.99e-17
PhHAL.2G061600	-5.50889	5.26e-05	-3.90449	0.00468072	-4.54155	0.000890765	-5.12842	0.000110914
PhHAL.2G062000	-5.39952	3.85e-05	-3.38241	0.00411237	-1.10839	0.162365	-2.65025	7.53e-07
PhHAL.2G062100	-1.15626	0.0051392	0.0234219	0.950468	0.362739	0.0880785	0.769951	8.64e-05
PhHAL.2G063400	0.809708	3.47e-05	1.04719	2.41e-07	0.667374	0.000996602	1.30484	6.6e-10
PhHAL.2G064100	0.706707	0.00060339	0.486287	0.0154363	-0.199053	0.210739	-0.677419	6.41e-08
PhHAL.2G064500	0.370933	2.7e-06	0.426473	5.41e-08	0.194175	0.0152505	0.642279	9.83e-16
PhHAL.2G064800	0.692962	8.28e-05	1.25723	3.48e-12	1.05507	3.88e-11	1.10182	8.12e-13
PhHAL.2G066300	1.18377	4.11e-19	1.60874	1.91e-29	1.38495	4.87e-22	1.41289	1.74e-23
PhHAL.2G066600	1.92952	1.04e-88	1.65984	1.21e-78	1.20476	6.42e-51	0.772193	2.16e-23
PhHAL.2G066900	0.951909	1.17e-33	1.04905	1.94e-41	0.864716	1.22e-28	1.00959	1.24e-37
PhHAL.2G067500	-1.01505	7.95e-11	-1.76386	1.02e-22	-1.76917	1.43e-20	-2.14363	1.67e-30
PhHAL.2G067600	-0.855501	2.2e-05	-0.549141	0.00723276	-0.285682	0.167777	-0.934006	1.62e-06
PhHAL.2G067700	-0.325037	0.035657	-0.57425	0.000317662	-0.271915	0.0940768	-1.00401	1.43e-11
PhHAL.2G068100	-0.38585	0.0101321	-0.593444	7.99e-05	-0.650662	2.41e-05	-1.12985	9.52e-16
PhHAL.2G068200	-0.503108	0.0138551	-0.695835	0.000679526	-0.466478	0.0291004	-0.241823	0.271429
PhHAL.2G069400	-0.429455	0.0011218	-0.445324	0.00113866	-0.561773	0.000160198	-0.619237	7.06e-05
PhHAL.2G069800	1.51994	8.16e-12	1.15989	9.68e-12	0.381906	0.0141659	0.625027	0.000120733
PhHAL.2G070500	0.293981	0.00604771	0.118935	0.266039	0.293307	0.00497517	0.732557	4.16e-13
PhHAL.2G070600	1.8445	0.289783	2.51854	0.104956	8.328	2.16e-11	6.6521	6.5e-22
PhHAL.2G071300	2.86636	0.00294757	3.13145	3.8e-06	0.501837	0.0456213	0.954706	2.12e-05
PhHAL.2G071400	-1.33163	0.336497	-0.924254	0.307416	-0.843898	0.0939925	-1.12358	0.00601181
PhHAL.2G072400	-3.75018	1.24e-125	-2.99346	1.09e-97	-2.51317	5.76e-73	-3.00386	1.87e-107
PhHAL.2G072500	-0.454858	8.82e-05	-0.140508	0.233187	-0.600527	1.63e-08	-0.941872	4.96e-22
PhHAL.2G074300	2.49653	0.0134187	2.62768	4.23e-05	2.26873	2.59e-07	3.24458	1.97e-10
PhHAL.2G074800	-0.0936959	0.732648	0.290803	0.22926	1.5295	2.09e-11	1.75412	3.94e-15
PhHAL.2G075300	-0.473733	1.98e-07	-0.449447	1.18e-06	-0.328537	0.000277912	-0.692203	2.65e-16
PhHAL.2G075500	0.673315	0.197045	2.44708	1.18e-06	1.61066	1.68e-05	2.16922	1.73e-09
PhHAL.2G075900	-2.23204	1.27e-46	-2.30211	4.48e-49	-2.70681	4.48e-66	-2.36689	1.16e-50
PhHAL.2G076000	-0.0376011	0.647547	-0.150664	0.0469161	0.393439	1.49e-07	0.657994	4.37e-19
PhHAL.2G076100	1.03287	8.05e-11	0.526848	0.0010817	1.66689	1.93e-26	1.33902	1.01e-17
PhHAL.2G076400	-3.24585	1.14e-08	-3.67139	6.19e-12	-2.21605	2.39e-11	-0.668153	0.0148216
PhHAL.2G076700	-0.449488	4.06e-08	-0.517194	3.57e-10	-0.336299	6.9e-05	-0.640306	4.27e-15
PhHAL.2G076800	1.29749	6.41e-09	1.46902	3.97e-10	1.0221	4.89e-07	1.13999	5.72e-08
PhHAL.2G077600	-1.62396	0.000998452	-2.23452	6.54e-08	-1.69619	1.41e-07	-1.6604	5.26e-10
PhHAL.2G077700	-0.611482	0.0267016	-0.349135	0.23011	-0.904916	0.00285126	-0.482261	0.12501
PhHAL.2G078100	-0.830721	8.02e-10	-1.00137	9.4e-13	-0.748995	2.37e-07	-0.541349	0.000275889
PhHAL.2G078200	-0.0114769	0.996294	2.51617	0.107186	2.20525	1.52e-06	2.05922	4.04e-10
PhHAL.2G078300	-0.543713	0.000792585	-0.425193	0.00905324	-0.628465	0.000193857	-0.566292	0.000608151
PhHAL.2G079500	-0.457051	0.520113	-0.184216	0.738477	-0.691034	0.0625272	-0.886301	0.00905933
PhHAL.2G079800	-1.39564	3.95e-17	-1.29785	5.71e-15	-0.428859	0.00274725	-0.393661	0.00249736
PhHAL.2G080300	-0.547411	6.35e-05	-0.402893	0.00175588	-0.755439	6.21e-10	-1.22031	1e-25
PhHAL.2G080500	-1.47296	9.86e-10	-1.42339	6e-08	-1.67898	1.56e-12	-1.96288	1.82e-19
PhHAL.2G081200	-1.44632	6.92e-74	-1.67616	3.07e-98	-1.1439	5.02e-47	-1.09544	4.89e-44
PhHAL.2G081400	5.22186	2.01e-53	4.78465	1.1e-50	6.90912	1.21e-28	5.42102	8.1e-45
PhHAL.2G081700	1.56701	1.79e-27	1.50905	1.17e-25	1.57543	5.77e-29	1.46356	5.96e-26
PhHAL.2G081800	-0.0568694	0.662203	-0.120714	0.320175	-0.0746186	0.549024	-0.707682	1.05e-09
PhHAL.2G081900	-0.381945	0.0614478	-0.442479	0.0358267	0.00402013	0.985987	-0.730417	0.000110866
PhHAL.2G082400	-1.04976	0.000135333	-1.04904	0.00019043	-0.586739	0.0222739	-0.0535683	0.826152
PhHAL.2G082500	-0.011478	0.996294	2.29767	0.133587	1.64971	0.0260579	1.7507	0.00895264
PhHAL.2G085400	6.62008	2.89e-08	3.61227	3.5e-05	2.65904	0.000109508	1.78809	0.00180807
PhHAL.2G085700	1.12891	3.4e-20	1.12009	2.82e-19	1.02977	9.04e-15	1.25313	6.32e-19
PhHAL.2G086000	-0.800366	1.24e-08	-0.758816	1.1e-06	-0.294419	0.0694297	0.143397	0.362704
PhHAL.2G086400	-1.87947	1.69e-26	-1.93073	1.39e-24	-1.51538	7.44e-14	-2.56241	6.02e-36
PhHAL.2G086500	-1.94439	8.55e-12	-2.29651	4.07e-13	-2.25288	1.56e-14	-2.40185	3.59e-22
PhHAL.2G087000	0.523045	1.08e-07	0.628762	1.58e-10	0.384873	0.000111948	0.655319	5.2e-11
PhHAL.2G087800	1.09222	1.89e-27	0.947725	6.53e-21	0.983226	3.25e-23	0.748341	1.83e-14
PhHAL.2G088100	-0.816601	0.122502	-0.821464	0.00648326	-0.633397	0.00515919	-0.46602	0.0326284
PhHAL.2G089200	-1.22949	1.11e-06	-1.19649	5.19e-09	-1.00921	1.69e-08	-1.97842	3.53e-33
PhHAL.2G089900	0.350096	0.00351199	0.471897	0.000108351	0.629093	2.17e-07	0.55061	5.14e-06
PhHAL.2G090800	4.54539	0.000619249	6.93046	3.1e-08	5.54064	2e-55	5.56442	5.5e-79
PhHAL.2G091100	3.81256	2.21e-13	2.38901	5.13e-10	1.71425	1.16e-10	1.68774	4.78e-12
PhHAL.2G091300	0.950269	0.630744	0.0768709	0.96894	-3.75863	0.00175729	-2.53833	1.82e-05
PhHAL.2G091600	4.57939	9.68e-11	2.58935	7.75e-10	3.27297	4.37e-24	2.71141	4.06e-30
PhHAL.2G091700	-0.191515	0.28443	-0.598467	0.00052058	0.464428	0.00534057	0.156043	0.326289
PhHAL.2G091800	0.385913	0.000537252	0.403426	0.000258437	0.622017	1.82e-08	0.683785	7.96e-10
PhHAL.2G092100	-0.445908	0.390115	0.695201	0.0617687	0.611513	0.020734	1.06712	8.91e-06
PhHAL.2G092700	0.47312	0.00014207	0.345238	0.00608011	0.842105	8.41e-12	-0.0926948	0.452298
PhHAL.2G093400	-0.574787	1.21e-11	-0.629538	3.71e-13	-0.547491	1.33e-09	-0.770088	1.33e-17
PhHAL.2G094700	1.4858	6.13e-27	0.998679	2.62e-14	0.458005	0.000134871	0.175888	0.134914
PhHAL.2G095600	0.223567	0.265788	0.501832	0.0127402	0.407411	0.0536078	0.968087	2.33e-05
PhHAL.2G095800	0.753712	3.62e-09	0.805258	1.7e-10	0.697035	9.07e-09	0.536238	5.11e-06
PhHAL.2G095900	0.400692	0.000606269	0.707969	1.89e-09	0.618771	5.54e-07	0.725594	9.98e-09
PhHAL.2G097400	1.84552	0.289182	-0.225258	0.72001	-1.70015	1.11e-09	-1.48469	1.3e-08
PhHAL.2G097700	0.746846	0.026042	1.22388	3.92e-05	0.0566382	0.834347	0.501273	0.0626346
PhHAL.2G097900	-0.0115249	0.996294	-2.13778	0.141129	-1.94242	1.36e-10	-1.64981	8.91e-09
PhHAL.2G098500	-0.770759	2.24e-19	-0.974469	3.55e-29	-0.884333	2.9e-22	-1.03477	1.33e-28
PhHAL.2G099200	-0.246697	0.00203623	-0.374844	1.75e-06	-0.247199	0.00170934	-0.84126	1.88e-29
PhHAL.2G099400	-1.81987	0.158085	-1.24833	0.34397	-0.00722938	0.992116	-1.59295	9.81e-10
PhHAL.2G099600	-2.96861	0.000835871	-1.75519	0.00953275	-3.89758	6.03e-07	-4.57105	1.34e-06
PhHAL.2G100500	-0.444272	0.0753458	-0.309719	0.20158	0.84499	3.66e-05	0.376188	0.0496695
PhHAL.2G100800	-0.146549	0.105629	-0.291851	0.000978332	-0.291915	0.00122767	-0.598803	1.41e-11
PhHAL.2G100900	-0.689451	1.62e-11	-0.236657	0.02488	-0.455625	1.82e-05	-0.0813183	0.4625
PhHAL.2G101200	-3.11069	0.000242912	-2.47183	0.0042347	-5.91255	1.08e-05	-4.40578	0.000995906
PhHAL.2G101900	0.225446	0.107085	0.207622	0.141393	0.236639	0.107561	0.637139	1.32e-05
PhHAL.2G102400	-2.86615	0.00496154	-2.86845	0.00445062	-5.16806	0.000287496	-4.5803	0.00099122
PhHAL.2G103500	-1.09318	3.71e-14	-1.15532	2.1e-15	-1.31787	1.85e-20	-0.942696	1.98e-12
PhHAL.2G103800	-1.13847	4.55e-28	-1.17791	1.91e-28	-1.01938	3.09e-21	-1.64496	4.78e-55
PhHAL.2G104000	-0.142733	0.0625186	-0.146991	0.0547898	-0.299655	0.000147891	-0.601608	6.98e-15
PhHAL.2G104400	0.753942	6.57e-12	0.533821	8.8e-07	0.548108	3.13e-07	0.49584	2.73e-06
PhHAL.2G104500	-6.92781	0.00436061	-4.43363	0.0709143	-1.86137	0.475985	-2.53346	0.224488
PhHAL.2G105900	0.791132	1.59e-06	1.07827	1.2e-10	0.68414	2.07e-05	1.07274	7.47e-11
PhHAL.2G106800	0.35439	0.0525594	0.821134	1.19e-06	0.364695	0.0242618	0.66801	1.97e-05
PhHAL.2G107500	-0.958378	0.002585	-0.479275	0.140503	-0.73495	0.0371074	-0.0168709	0.966227
PhHAL.2G108000	-0.274612	0.152992	-0.309501	0.108109	-0.637272	0.00170493	-0.506078	0.0132639
PhHAL.2G108200	0.773575	0.221861	-0.946237	0.00559147	-0.879545	0.000625864	-0.482971	0.0575862
PhHAL.2G108800	2.67587	3.35e-218	2.0029	2.51e-157	1.09738	4.87e-62	1.01485	3.49e-54
PhHAL.2G109100	-0.0205785	0.892721	-0.170142	0.197817	-0.373503	0.00679446	-0.854116	1.57e-10
PhHAL.2G109200	0.0905178	0.584802	-0.15536	0.26867	-0.829147	9.35e-11	-0.262331	0.0383436
PhHAL.2G110300	-0.8009	2.99e-09	-0.726694	8.41e-08	-0.22352	0.106589	-0.973669	1.33e-13
PhHAL.2G111300	0.358275	0.153354	1.04637	6.35e-09	0.697235	1.13e-06	1.44588	2.62e-24
PhHAL.2G111400	0.990823	0.389373	2.66915	4.71e-16	2.57369	6.91e-48	3.18774	5.08e-74
PhHAL.2G111900	0.250573	0.00860508	0.872992	4.42e-21	0.657332	2.05e-12	1.00561	3.52e-26
PhHAL.2G112200	0.808801	4.76e-38	0.686843	3.02e-27	0.585797	3.02e-20	0.650643	2.62e-24
PhHAL.2G112800	-0.525706	0.00325509	-0.59291	0.00168096	-0.772592	0.000210366	-0.638858	0.00275186
PhHAL.2G114200	1.57056	3.09e-29	1.79107	1.95e-36	1.41873	3.35e-24	1.47238	4.71e-25
PhHAL.2G115000	-0.102363	0.300824	-0.410673	1.18e-05	-0.185485	0.051371	-0.616776	8.59e-12
PhHAL.2G115300	-0.653492	3.72e-08	-0.709813	2.3e-09	-0.437068	0.00024606	-1.18807	1.36e-25
PhHAL.2G115900	1.34577	6.43e-15	1.26081	6.11e-13	1.12724	6.76e-11	1.03251	2.18e-09
PhHAL.2G116900	-3.64986	0.000362237	-2.23407	0.0191516	-3.36711	0.0010847	-2.60033	0.000575801
PhHAL.2G117000	1.24419	2.53e-16	1.12001	1.25e-12	0.83754	1.14e-08	0.557991	0.000130874
PhHAL.2G117300	0.34678	7.74e-08	0.454375	2.8e-12	0.254109	0.000235131	0.650084	6.54e-21
PhHAL.2G118100	-0.142982	0.252754	-0.187532	0.127324	0.0277446	0.834037	-0.665497	8.34e-09
PhHAL.2G119300	2.88304	0.000226957	2.01963	0.000372889	1.65322	4.7e-05	1.2364	0.000868169
PhHAL.2G119800	-0.398511	7.01e-06	-0.545688	5.07e-10	-0.640733	1.82e-13	-1.07288	2.15e-36
PhHAL.2G120100	-1.0028	2.58e-17	-1.12771	2.08e-19	-1.24188	1.46e-21	-1.85971	5.99e-49
PhHAL.2G120500	-0.739132	4.45e-07	-0.946549	2.36e-10	-0.918173	1.24e-08	-1.09398	1.07e-10
PhHAL.2G120700	-0.424621	2.54e-08	-0.453782	5.43e-09	-0.430251	5.47e-08	-0.678565	3.96e-18
PhHAL.2G121100	-1.15391	0.0114728	-1.65332	0.000633573	-0.0710604	0.877	0.512764	0.208713
PhHAL.2G121300	-0.918437	8.49e-12	-0.78595	6.37e-09	-0.543629	5.61e-05	-1.18741	3.29e-20
PhHAL.2G122400	-0.526447	1.51e-06	-0.729699	2.12e-11	-0.427487	0.000102391	-1.05777	8.56e-24
PhHAL.2G124000	-1.04663	1.53e-21	-1.02646	3e-22	-0.498869	1.25e-06	-0.222524	0.0290467
PhHAL.2G124500	-0.657544	6.09e-05	-0.371998	0.0270451	-0.777124	9.65e-06	-0.118057	0.536299
PhHAL.2G125200	0.295746	1.17e-05	0.550548	1.97e-16	0.246202	0.000336364	0.599635	6.9e-19
PhHAL.2G125300	-1.47983	1.26e-20	-1.6933	5.9e-55	-1.36542	4.13e-42	-0.714514	1.14e-12
PhHAL.2G125700	-0.620436	6.7e-05	-0.23291	0.158432	0.00207119	0.990579	-0.694206	9.79e-07
PhHAL.2G126100	0.0886318	0.81476	0.811534	0.0237883	0.468983	0.189411	1.09703	0.00322122
PhHAL.2G126300	-0.918658	1.36e-06	-0.627326	0.00134789	-0.671487	0.000392555	-0.209191	0.284186
PhHAL.2G126500	-2.14989	2.9e-08	-2.59994	4.67e-13	-0.199683	0.386562	0.101232	0.533488
PhHAL.2G126600	-0.148864	0.696091	-0.253762	0.473217	-1.57356	5.6e-06	-1.0561	0.00219089
PhHAL.2G127100	-0.799853	7.53e-21	-0.642659	4.87e-13	-0.793855	9.53e-18	-0.788481	6.38e-18
PhHAL.2G128300	0.688474	1.81e-10	0.451985	3.71e-05	0.232958	0.0418065	0.317116	0.00435982
PhHAL.2G128800	2.98664	0.00302617	1.76372	0.00718739	1.13082	0.0161694	0.236776	0.598727
PhHAL.2G128900	-1.20233	0.0215245	-1.57775	0.0274861	-0.768179	0.205013	-1.11675	0.000761725
PhHAL.2G129700	-6.41349	8.25e-07	-5.36641	3.82e-05	-7.34049	1.14e-08	-6.63838	1.75e-07
PhHAL.2G130900	-1.13799	0.000219156	-0.45571	0.206531	0.156189	0.489418	-1.10528	7.18e-13
PhHAL.2G131800	0.726525	1.73e-09	0.932078	5.21e-14	1.09032	1.88e-17	1.35134	3.37e-24
PhHAL.2G132200	0.126047	0.601829	0.563592	0.0108542	0.800377	0.000133156	1.13828	3.91e-08
PhHAL.2G132500	0.850233	0.00019392	0.713303	0.00183957	1.1802	2.2e-07	0.198686	0.378209
PhHAL.2G132900	1.0861	0.00057218	0.335407	0.0614383	-0.314986	0.0720509	0.371971	0.034857
PhHAL.2G133000	-0.610909	9.38e-10	-0.900384	6.81e-20	-0.702212	1.51e-12	-1.05703	1.9e-27
PhHAL.2G134200	0.582549	1.05e-06	0.65186	1.89e-07	0.85357	3.69e-11	0.759527	2.79e-09
PhHAL.2G134700	0.194265	0.632861	-0.0885989	0.821495	0.854576	0.00263368	1.17927	6.18e-09
PhHAL.2G135600	1.44536	4.08e-47	1.22714	4.33e-32	1.36928	8.71e-34	1.77622	2.09e-44
PhHAL.2G136000	-1.21018	0.324041	-3.77347	0.00198033	-2.05395	0.00909096	-0.787054	0.230477
PhHAL.2G136300	-8.02105	2.7e-10	-7.64904	1.77e-09	-5.70872	3.48e-07	-7.17546	1.33e-08
PhHAL.2G137600	0.336063	4.49e-10	0.349127	8.57e-11	0.514339	2.99e-22	0.596735	2.06e-29
PhHAL.2G140300	-3.18262	0.00729837	-2.09375	0.0898788	-0.913835	0.0434878	-0.671736	0.0593856
PhHAL.2G140400	0.377418	6.59e-05	0.420437	8.42e-06	0.296879	0.00231628	0.681567	1.95e-12
PhHAL.2G141500	-0.60201	1.93e-09	-0.725588	1.07e-12	-0.945998	3.73e-19	-0.4861	1.62e-05
PhHAL.2G141700	-0.750952	1.43e-06	-0.479705	0.00273047	-0.721639	1.2e-05	-1.25038	1.71e-14
PhHAL.2G141800	-0.0487174	0.860378	0.438447	0.0890321	0.684717	0.00681177	-0.840631	0.000119658
PhHAL.2G142000	-2.10749	1.51e-05	-3.41696	4.08e-07	-2.10467	0.000757332	-2.70949	2.91e-05
PhHAL.2G142200	-0.82386	4.84e-15	-0.792156	4.61e-12	-0.940647	1.47e-13	-1.25659	3.18e-24
PhHAL.2G142300	-1.72456	1.65e-09	-2.71735	1.21e-16	-2.22737	2.88e-10	-3.16235	7.63e-18
PhHAL.2G142400	-2.21529	1.87e-57	-2.67109	1.09e-67	-1.96179	2.8e-41	-2.43312	2.1e-74
PhHAL.2G143400	3.14768	2.56e-55	3.04787	3.51e-47	3.71233	3.71e-63	2.89453	3.72e-56
PhHAL.2G148800	-2.5254	0.00215926	-2.34869	0.00250689	-1.95386	0.0145524	-2.14855	0.00141309
PhHAL.2G149800	-4.5053	2.28e-12	-5.05469	4.67e-10	-7.78564	8.04e-10	-7.77506	5.53e-10
PhHAL.2G150900	2.0099	2.11e-129	2.14514	1.86e-143	2.18871	2.61e-141	2.18333	2.87e-139
PhHAL.2G158900	-0.478614	1.35e-12	-0.625505	2.19e-20	-0.478727	2.98e-12	-0.820852	2.07e-34
PhHAL.2G159100	2.38842	3.71e-60	2.11009	4.01e-49	1.97586	1.87e-43	1.37829	8.5e-30
PhHAL.2G159300	-0.683548	0.0135659	-1.17113	9.11e-05	-0.5099	0.0719372	-1.19405	2.61e-05
PhHAL.2G160300	-1.55556	1.57e-25	-1.13132	9.15e-14	-1.48975	2.11e-22	-1.41675	3.48e-20
PhHAL.2G160900	0.530792	0.0164718	0.445829	0.0351756	0.708962	0.000176197	0.81356	7.87e-06
PhHAL.2G161000	-0.164072	0.191449	-0.214511	0.0783568	-0.00399433	0.976406	-0.860393	2.61e-13
PhHAL.2G161600	0.950283	0.623358	0.0752091	0.93556	0.966545	9.33e-09	1.31736	5.49e-16
PhHAL.2G164900	0.621309	8.97e-11	0.620324	3.84e-13	0.371499	3.4e-06	0.643312	6.16e-16
PhHAL.2G165000	-1.35466	2.92e-66	-1.54177	4.63e-77	-1.55663	3.63e-67	-1.28996	1.15e-36
PhHAL.2G166300	0.717367	1.53e-15	0.467149	2.98e-07	0.582446	1.46e-10	0.455059	4.69e-07
PhHAL.2G168200	0.832126	5.3e-07	0.572698	0.000525001	0.118188	0.451988	0.217107	0.150363
PhHAL.2G168400	-5.6943	0.00540024	-5.38181	0.00793222	-11.7807	5.28e-07	-12.3627	9.23e-08
PhHAL.2G169300	0.825214	4.25e-05	1.0016	1.48e-06	0.642665	0.00165074	0.959892	3.89e-06
PhHAL.2G170600	2.14451	4.7e-08	2.22696	1.47e-07	1.33715	0.00089569	1.70187	7.71e-05
PhHAL.2G171500	-0.268837	0.00893668	-0.569011	2.06e-08	-0.320214	0.0017522	-0.601304	1.16e-09
PhHAL.2G171600	0.691515	3.55e-08	0.827209	1.49e-10	0.735673	1.42e-08	0.75003	4.31e-09
PhHAL.2G172600	2.57686	0.00321193	2.80817	0.00769778	2.71818	0.010225	2.15914	0.00104807
PhHAL.2G174200	-1.4356	3.11e-13	-1.63057	1.17e-14	-1.54152	9.6e-15	-1.91156	1.22e-21
PhHAL.2G174300	-1.66188	1.34e-17	-1.876	1.3e-17	-1.69251	8.18e-19	-1.93366	8.62e-25
PhHAL.2G181100	-0.502357	3.29e-11	-0.765075	4.37e-24	-0.789949	1.67e-24	-1.20546	8.95e-55
PhHAL.2G185500	-2.29652	3.39e-58	-2.35566	7.23e-58	-2.52666	5.14e-63	-2.75881	7.52e-72
PhHAL.2G186600	-0.956772	0.00320679	-0.718791	0.0262751	-1.0054	0.00180832	-1.91031	7.81e-10
PhHAL.2G192300	1.94516	4.02e-14	1.1584	7.29e-06	1.59141	1.36e-10	1.26636	3.5e-07
PhHAL.2G192400	2.59041	5.24e-12	1.16063	0.000812779	2.27719	1.76e-10	1.66695	2.61e-06
PhHAL.2G193200	-4.9464	0.000225576	-3.58471	0.0111765	1.86967	0.0770058	0.154231	0.681601
PhHAL.2G193900	0.627134	8.18e-36	0.650026	1.74e-38	0.633109	1.72e-36	0.406489	6.57e-16
PhHAL.2G194300	-0.51917	1.08e-12	-0.598222	4.56e-16	-0.553342	2.14e-14	-0.143608	0.0533741
PhHAL.2G194400	-0.594045	0.701431	-0.661779	0.328326	-0.45626	0.0554326	-1.75762	8e-21
PhHAL.2G195100	-2.08188	0.0126007	-4.47479	8.79e-05	-1.94575	0.000111844	-1.45365	0.00318499
PhHAL.2G196000	1.00399	3.23e-23	1.1599	8.11e-37	0.885399	6.38e-26	1.34003	2.32e-53
PhHAL.2G196100	0.489308	0.000195228	0.920406	4.39e-15	0.591656	2.56e-08	0.85583	2.02e-16
PhHAL.2G196600	1.6308	5.84e-11	1.66437	7.85e-11	2.36566	1.28e-17	1.9677	1.47e-13
PhHAL.2G197000	-0.250403	0.00040277	-0.330855	2.49e-06	-0.168622	0.018263	-0.59869	1.92e-18
PhHAL.2G197100	0.305013	0.0238259	0.291136	0.0330672	0.324792	0.0158261	0.613051	2.49e-06
PhHAL.2G197300	-0.0778226	0.453151	-0.452585	2.78e-06	-0.170949	0.0836277	-0.592134	3.88e-10
PhHAL.2G200200	-0.378194	0.0122759	-0.439656	0.00492341	-0.313453	0.0608808	-0.913213	3.88e-09
PhHAL.2G200300	-0.882957	2.79e-08	-0.982005	3.16e-09	-1.56798	3.56e-20	-1.10046	8.06e-10
PhHAL.2G200400	1.74661	8.29e-11	1.84951	2.75e-11	2.75023	1.22e-15	1.65977	7.04e-09
PhHAL.2G202500	-3.36355	1.88e-12	-0.840885	0.00327488	0.130592	0.595056	0.537604	0.0139796
PhHAL.2G204300	-0.674582	0.0022706	-0.996552	1.05e-05	-0.735187	0.00285009	-0.433511	0.0648156
PhHAL.2G204900	-0.938793	3.84e-10	-0.683746	7.53e-06	-0.287059	0.0499033	-0.336389	0.0154944
PhHAL.2G205100	-0.0692125	0.438464	-0.278236	0.00100479	-0.0926754	0.285792	-0.615486	1.87e-14
PhHAL.2G205200	-0.946197	7.43e-64	-1.00702	9.06e-72	-0.90411	9.27e-59	-0.777117	7.18e-45
PhHAL.2G206600	-5.36146	1.38e-92	-5.05669	1.68e-74	-5.22463	1.94e-62	-5.03836	5.8e-76
PhHAL.2G206800	4.93157	0.000188657	5.9319	3.78e-06	5.62398	4.77e-10	3.93577	1.59e-26
PhHAL.2G208100	-1.1275	0.00313045	-0.126388	0.763609	-1.33836	0.00104076	-1.67676	0.000597519
PhHAL.2G208300	1.57253	0.239781	0.979154	0.186015	2.03022	4.52e-05	1.50589	0.000445195
PhHAL.2G210200	-0.0505167	0.502293	-0.150994	0.0337814	-0.194139	0.00795139	-0.626784	2.02e-19
PhHAL.2G210700	2.02194	4.88e-05	2.62029	2.27e-18	1.33961	2.59e-34	1.13304	5.27e-30
PhHAL.2G212900	-0.595803	0.185741	-0.590533	0.000483021	-0.965907	1.77e-16	-0.789033	1.49e-11
PhHAL.2G213100	5.93326	3.19e-06	7.36885	2.9e-09	4.21666	7.36e-45	2.18474	3.67e-42
PhHAL.2G213200	-0.688264	7.31e-18	-0.794101	4.53e-23	-0.598746	1.63e-13	-0.991984	6.92e-36
PhHAL.2G214000	-0.593576	0.699933	-0.689621	0.00229333	-0.180439	0.0176819	0.132908	0.0694739
PhHAL.2G215600	0.513293	0.0444392	0.770119	0.00254087	0.0453174	0.847234	0.914244	1.06e-05
PhHAL.2G216400	8.42157	1.42e-11	8.3021	2.69e-11	8.58777	5.22e-12	8.273	2.09e-11
PhHAL.2G216500	-0.425199	0.0633425	-0.797591	0.000149726	-0.348709	0.0647655	-0.341947	0.056326
PhHAL.2G218200	-0.605957	1.88e-19	-0.58229	2.29e-18	-0.678282	2.98e-26	-0.577112	4.84e-20
PhHAL.2G218300	-0.0267064	0.804979	0.0680614	0.467591	-0.069417	0.445365	0.597232	1.95e-11
PhHAL.2G219200	-0.668559	4.33e-18	-0.445622	1.6e-08	-0.522236	8.63e-11	-0.535339	3.37e-11
PhHAL.2G219500	0.559119	0.0368693	-0.548634	0.00885176	-1.5312	9.28e-55	-1.228	2.82e-45
PhHAL.2G219800	2.56534	0.0402157	2.48756	0.000364012	0.749072	0.0944363	1.96159	3.21e-05
PhHAL.2G220500	-0.302125	0.122441	-0.898688	1.87e-06	0.15784	0.340552	-0.236399	0.0785483
PhHAL.2G220900	-0.369033	1.98e-05	-0.647345	1.37e-12	-0.426235	2.35e-05	-0.176192	0.105794
PhHAL.2G222100	-0.795699	1.82e-12	-0.965932	1.16e-16	-0.836821	4.46e-11	-0.330145	0.0162218
PhHAL.2G222400	1.17656	3.56e-12	1.13493	3.93e-11	0.833027	4.89e-07	0.806961	3.88e-07
PhHAL.2G223000	-0.506963	3.11e-07	-0.545443	3.68e-08	-0.949342	4.76e-22	-1.22957	3.7e-36
PhHAL.2G223300	0.630772	2.78e-07	0.462215	0.000264137	0.561598	1.62e-05	0.445543	0.000566604
PhHAL.2G223500	-3.27193	4.03e-78	-1.40247	8.98e-26	-0.435139	0.000635574	-0.770157	2.75e-10
PhHAL.2G223900	2.11831	0.000482504	2.18834	4.11e-19	0.78715	1.96e-10	1.1401	1.27e-23
PhHAL.2G224300	7.25399	6.4e-09	3.95591	4.87e-45	3.35521	2.91e-58	3.88787	2.29e-78
PhHAL.2G224700	-0.90077	0.621751	-1.40535	0.0927476	-0.896286	0.0070558	-0.540136	0.063654
PhHAL.2G224900	0.374929	0.562897	-0.995705	0.0276141	-1.75739	3.79e-09	-2.36071	2.86e-25
PhHAL.2G225400	0.278301	0.00370781	0.262519	0.00629514	0.153678	0.129174	0.75576	5.93e-13
PhHAL.2G225700	0.41541	1.52e-05	0.489594	2.41e-07	0.189583	0.0491711	0.622947	3.35e-11
PhHAL.2G226200	-1.98826	3.21e-118	-2.04991	5.6e-113	-1.09565	1.47e-32	-0.953432	1.26e-27
PhHAL.2G226300	-4.62078	3.19e-05	-1.47464	0.0001382	2.00675	3.15e-12	0.543463	0.00795135
PhHAL.2G227500	0.99184	0.00049264	0.477557	0.0549868	0.23231	0.26082	-0.043396	0.824648
PhHAL.2G227800	0.676348	0.081748	0.866967	0.00566966	3.25667	1.96e-66	1.01779	9.5e-25
PhHAL.2G228100	-2.12909	5.48e-25	-2.44808	2.08e-25	-1.54559	1.21e-12	-1.59433	1.3e-11
PhHAL.2G228400	0.550595	0.000312786	0.695563	9.41e-06	0.672889	3.11e-05	0.522328	0.00109079
PhHAL.2G228500	-2.82036	0.00837119	-1.93692	0.0228593	-2.17598	0.0100647	-2.15453	0.0246472
PhHAL.2G229000	-0.354802	8.42e-05	-0.550847	1.1e-08	-0.674918	9.52e-12	-0.955893	3.57e-21
PhHAL.2G229600	2.43018	0.12428	-2.09501	0.0833432	3.15047	1.91e-10	-0.665924	8.2e-06
PhHAL.2G230500	-2.13513	2.55e-07	-1.02907	0.000246817	-0.810218	0.000816814	-0.457345	0.0641318
PhHAL.2G231200	-1.26978	4.87e-20	-1.03495	1.79e-12	-0.86353	2.61e-08	-0.631804	0.000214166
PhHAL.2G231300	-1.47643	1.97e-45	-1.56687	9.76e-50	-1.00148	2.92e-21	-0.656466	5.71e-10
PhHAL.2G231800	-0.388159	0.192931	0.0500621	0.8723	-0.829232	0.00550374	-0.442635	0.107618
PhHAL.2G231900	0.511894	9.23e-15	0.574064	3.03e-18	0.346357	2.55e-07	0.67649	1.18e-24
PhHAL.2G232000	1.48195	3.68e-29	1.00357	1.17e-18	0.828231	1.41e-18	0.702344	1.05e-14
PhHAL.2G232400	-0.883484	1.24e-31	-0.935623	2.36e-40	-1.29748	1.11e-87	-1.06697	6.12e-59
PhHAL.2G233100	0.404754	0.0012019	0.270667	0.0347356	0.26153	0.0686905	0.827317	7.83e-08
PhHAL.2G233200	-0.772238	2.76e-06	-0.364997	0.0257112	0.510769	0.00127721	0.24528	0.109961
PhHAL.2G233400	-0.514127	3.37e-12	-0.299677	7.08e-05	-0.658928	8.41e-19	-0.341198	6.14e-06
PhHAL.2G234300	-0.586982	1.95e-07	-0.564665	1.12e-06	-0.74514	6.44e-10	-0.660415	4.55e-08
PhHAL.2G234400	-1.56519	0.000195916	-0.938712	0.00434749	-1.04499	2.96e-06	-0.832235	0.000178332
PhHAL.2G234800	0.814242	1.03e-05	1.04104	1.88e-09	1.19304	5.09e-15	1.69251	9.69e-30
PhHAL.2G236900	0.234142	0.425033	0.442225	0.116054	0.589442	0.030775	1.3915	3.24e-07
PhHAL.2G238000	-2.0334	0.00538578	-1.14113	0.0858348	-3.86723	1.15e-05	-3.26977	0.000199526
PhHAL.2G239500	-0.610321	1.49e-06	-0.922299	9.81e-12	-0.951219	8.58e-14	-0.487414	0.000178536
PhHAL.2G239600	0.421733	6.76e-05	0.528275	6.89e-07	0.3103	0.00301439	0.716216	1.57e-12
PhHAL.2G239900	0.080175	0.784577	0.503741	0.079535	1.0702	0.000187414	0.539772	0.0259553
PhHAL.2G240100	0.532252	7.01e-10	0.494411	1.55e-08	0.501599	1.41e-08	0.980233	8.02e-28
PhHAL.2G241700	2.88415	0.0416874	0.738109	0.165882	0.392491	0.284152	1.01815	0.00409647
PhHAL.2G242100	0.217506	0.0357131	0.0126072	0.911486	-0.0727877	0.494206	-0.888318	5.52e-20
PhHAL.2G243000	0.954687	1.62e-07	0.743275	6.73e-05	0.703587	5.04e-06	0.761111	9.89e-08
PhHAL.2G243100	-4.775	0.000410847	-4.21257	0.000250108	-1.86765	0.000268855	-2.74321	1.04e-05
PhHAL.2G244300	0.451033	0.00246033	0.7138	1.86e-06	0.484988	0.00133	0.823802	6.71e-08
PhHAL.2G245500	0.424336	9.19e-07	0.447334	3.37e-07	0.599495	3.54e-11	0.570154	3.92e-10
PhHAL.2G245700	0.197621	0.43992	-0.349396	0.125826	-1.25302	2.04e-09	-0.945319	4.59e-06
PhHAL.2G246100	1.4316	7.49e-38	1.14515	4.77e-25	1.16777	1.24e-26	0.924815	6.62e-18
PhHAL.2G246400	-0.470167	3.93e-07	-0.516344	4.57e-08	-0.594912	2.74e-10	-0.71908	4.66e-14
PhHAL.2G246500	1.65949	4.85e-15	0.913177	2.81e-05	1.4306	2.17e-10	0.896948	1.43e-05
PhHAL.2G246600	-1.23183	1.8e-23	-1.19196	2.01e-20	-0.893916	2.14e-11	-1.45985	5.63e-30
PhHAL.2G247200	-1.0455	0.000455017	-0.255332	0.312973	-0.840772	0.000298168	-0.907322	7.11e-05
PhHAL.2G247300	-1.39328	3.48e-05	-1.19255	0.000394424	-0.489554	0.153418	-1.53617	3.23e-06
PhHAL.2G247900	0.176734	0.0945517	-0.0425932	0.696505	0.0968267	0.383125	-0.93967	1.06e-22
PhHAL.2G248900	-1.02319	0.00168434	-1.38832	1.73e-05	-0.959547	0.00384663	-0.837597	0.0128377
PhHAL.2G249000	-1.61213	1.93e-19	-0.994648	2.78e-09	-1.43807	5.32e-20	-1.38115	2.07e-18
PhHAL.2G249300	-0.0114748	0.996294	-0.884924	0.649397	4.36072	0.00261732	1.4198	0.0758423
PhHAL.2G249500	-0.269885	0.229938	-0.626206	0.00490106	-0.0828562	0.723626	-0.300203	0.183244
PhHAL.2G250000	-0.875186	5.48e-20	-0.670038	1.98e-12	-0.0315931	0.755128	-0.0491502	0.610349
PhHAL.2G250200	0.433332	1.96e-05	0.609135	3.38e-09	0.620194	6.48e-10	0.849294	5.04e-17
PhHAL.2G250900	0.196421	0.0794153	-0.0429112	0.719786	-0.147001	0.260756	-0.633985	7.61e-06
PhHAL.2G251200	0.551927	2.72e-06	0.476604	5.19e-05	0.740852	4.74e-12	0.809679	9.91e-14
PhHAL.2G251400	1.38793	0.00314036	1.4706	0.00525439	1.40268	0.000616629	0.691763	0.0555592
PhHAL.2G251800	2.31532	1.05e-05	3.66934	2.27e-06	3.99549	0.000873042	3.71878	0.00636838
PhHAL.2G252000	-0.378857	0.000147393	-0.51861	1.83e-07	-0.410399	5.06e-05	-0.975649	9.73e-24
PhHAL.2G252200	-0.664507	0.0162059	-0.858618	0.00517329	-1.25334	0.000185026	-1.42904	5.12e-05
PhHAL.2G252400	-0.11771	0.744866	0.780988	0.00446901	0.780971	0.000153552	0.861901	1.07e-05
PhHAL.2G253000	1.32448	0.00296836	2.34972	7.88e-06	1.96853	0.00045007	1.7654	0.000739506
PhHAL.2G253200	1.31569	3.13e-33	1.38054	3.43e-36	1.8119	7.45e-62	1.31921	3.09e-34
PhHAL.2G253500	0.214758	0.148264	0.1994	0.187003	-0.356556	0.00800878	-0.737955	4.07e-09
PhHAL.2G253900	1.79138	2.57e-08	2.09242	1.54e-08	2.2605	5.56e-09	2.76077	1.25e-09
PhHAL.2G254600	1.697	1.36e-24	1.35152	2.36e-28	0.434691	3.2e-09	0.172519	0.0104918
PhHAL.2G255000	2.95927	2.09e-27	1.35504	6.88e-16	0.04811	0.749355	0.669514	3.97e-06
PhHAL.2G255300	0.57351	0.61165	-1.53964	0.00388032	-1.00068	0.0144655	-0.0913961	0.846351
PhHAL.2G255500	9.84767	2.03e-30	9.77507	5.95e-30	8.77459	4.01e-47	11.236	1.8e-20
PhHAL.2G255800	-0.0269413	0.875431	-0.0788481	0.604115	0.711376	2.13e-07	0.00154529	0.990637
PhHAL.2G256500	-0.527187	0.000176068	-0.0610458	0.678463	0.272765	0.0565728	-0.66013	9.99e-07
PhHAL.2G256700	-0.572747	3.02e-08	-0.370768	0.000362845	-0.344037	0.000845434	-0.61103	5.47e-10
PhHAL.2G256800	0.916485	5.78e-07	1.09644	2.84e-08	1.35701	1.47e-11	0.989991	1.72e-06
PhHAL.2G257000	0.990849	0.48669	-2.81907	0.0395611	7.28481	9.67e-12	0.508977	5.37e-05
PhHAL.2G257100	-0.0114779	0.996294	-0.884925	0.632962	6.33343	9.42e-07	-0.249758	0.46722
PhHAL.2G257300	-1.25752	0.00183874	-1.06106	0.00364134	-0.892458	0.00359263	-0.750722	0.00620542
PhHAL.2G257900	-1.59928	6.87e-35	-1.92217	5.58e-38	-1.65238	3.28e-28	-1.90001	1.63e-35
PhHAL.2G258300	1.64003	3.89e-11	2.16844	1.44e-15	2.47774	3.46e-16	2.6607	4.17e-20
PhHAL.2G258400	0.623115	9.69e-11	0.653459	2.25e-11	0.532674	3.77e-08	0.770198	1.86e-15
PhHAL.2G258500	-0.608116	1.56e-21	-0.622582	1.53e-21	-0.546868	2.74e-16	-0.494791	3.5e-13
PhHAL.2G259000	-3.32801	8.82e-10	-4.10751	9.54e-14	-7.05324	5.51e-26	-7.83378	1.36e-28
PhHAL.2G259200	-1.06016	2.85e-13	-0.902972	2.71e-11	-1.24694	4.01e-28	-1.79629	4.93e-66
PhHAL.2G259400	-0.895063	1.18e-11	-0.360124	0.012553	-0.0849471	0.546405	-0.779552	6.57e-12
PhHAL.2G259500	-0.154671	0.626084	-0.881588	0.0001	0.207956	0.254899	0.49842	0.00443895
PhHAL.2G259900	-0.886496	0.000929998	-1.43551	1.56e-06	-0.94343	0.000515585	-1.66147	4.83e-08
PhHAL.2G260100	0.374172	2.29e-06	0.512724	4.26e-11	0.295059	0.000145669	0.682934	1.22e-18
PhHAL.2G260200	0.0727885	0.67313	0.104391	0.532635	0.519737	0.000837096	0.602679	3.45e-05
PhHAL.2G261300	-0.344507	9.72e-11	-0.615838	2.77e-30	-0.559636	4.28e-23	-0.494565	1.17e-16
PhHAL.2G261500	-1.01286	0.498687	1.97351	0.201515	2.7993	0.000464616	3.9222	1.39e-06
PhHAL.2G261700	-0.683681	0.000621181	-0.094072	0.599405	-0.236276	0.0955535	0.586625	1.25e-05
PhHAL.2G261900	-0.330884	0.688669	0.601617	0.179311	0.124677	0.683565	-0.981893	0.000249398
PhHAL.2G262000	-1.74814	0.0217941	-0.635306	0.104708	-0.897318	0.0040107	-0.714002	0.015424
PhHAL.2G262200	-0.74402	6.17e-06	-0.155596	0.391936	0.694483	9.89e-06	0.669562	5.04e-06
PhHAL.2G263200	-0.0115142	0.996294	-1.50941	0.245713	-1.48647	0.00284712	-0.451233	0.241043
PhHAL.2G263300	0.232348	0.045045	0.623672	1.02e-07	0.33804	0.00639888	0.743929	1.69e-09
PhHAL.2G263700	1.76938	0.017571	1.88325	0.0067552	1.00152	0.0552589	1.10384	0.0223557
PhHAL.2G263900	0.86802	0.0577754	0.9702	0.0504518	0.102747	0.854192	-1.40781	0.00774933
PhHAL.2G264000	-3.08962	1.23e-06	-2.09102	6.28e-05	-2.34566	6.12e-12	-1.69621	3.62e-10
PhHAL.2G266000	-0.262619	0.0704941	-0.684119	1.16e-06	-0.376165	0.0078263	-0.618792	6.37e-06
PhHAL.2G266200	0.144045	0.636931	0.838817	0.00391201	0.879671	0.00185365	1.63251	3.17e-07
PhHAL.2G266300	-2.13435	6.11e-05	-2.27472	0.000400409	-1.04315	0.0412944	-1.21408	0.0249625
PhHAL.2G266400	-4.32108	3.81e-55	-3.14624	1.98e-31	-2.49326	2.38e-21	-2.73946	3.32e-27
PhHAL.2G266800	3.64824	0.0122795	2.95908	0.00409771	-0.457401	0.417231	0.166982	0.764162
PhHAL.2G267200	0.402046	0.000190771	0.968607	1.44e-20	0.732608	3.66e-13	0.609009	7.04e-10
PhHAL.2G267500	-1.17482	8.33e-12	-1.00205	4.83e-09	-0.302679	0.0820898	-0.0795971	0.643253
PhHAL.2G267700	0.452018	0.0981184	0.970046	4.33e-05	1.05619	5.55e-10	1.03668	7.85e-11
PhHAL.2G267800	0.902806	0.104352	0.787657	0.137488	1.30485	0.0352832	3.84026	5.06e-08
PhHAL.2G269200	0.908381	0.00138638	0.392361	0.156691	-0.261253	0.298841	-0.193393	0.419516
PhHAL.2G269600	0.493867	0.0111311	0.70544	0.00025277	0.786563	2.03e-05	1.3649	5.35e-14
PhHAL.2G270600	-0.0114824	0.996294	-0.884925	0.632615	3.85274	3.29e-07	1.61939	2.24e-06
PhHAL.2G270900	-3.86691	0.00512554	-2.80944	1.97e-06	-1.34324	5.17e-08	-0.112699	0.546957
PhHAL.2G271000	0.752125	3.03e-17	0.707111	6.75e-15	0.818277	7.95e-19	1.03462	3.62e-27
PhHAL.2G271100	-1.23741	0.0120734	-2.51449	1.66e-05	-3.01827	1.45e-07	-2.08783	4.82e-06
PhHAL.2G271200	2.02115	6.29e-98	2.1156	4.87e-109	1.25603	1.81e-44	0.983651	1.12e-28
PhHAL.2G272200	6.87172	9.62e-08	6.29785	1.19e-06	5.03541	9.41e-06	5.81779	5.08e-06
PhHAL.2G272300	6.91662	6.56e-08	6.72505	1.5e-07	6.62887	2.82e-07	6.65382	1.75e-07
PhHAL.2G272400	-0.552825	9.22e-08	-0.340241	0.00140219	-0.654827	3.33e-09	-0.419959	0.000206841
PhHAL.2G272500	1.21965	1.86e-20	0.879736	4.89e-12	0.706859	2.06e-08	0.703867	2.68e-08
PhHAL.2G274100	1.99766	4.72e-39	2.31867	4.01e-45	2.17127	5.24e-41	2.06991	1.2e-39
PhHAL.2G274400	0.641481	2.26e-22	0.625069	1.21e-22	0.53183	8e-18	0.405743	3.78e-11
PhHAL.2G274700	1.21711	0.00152381	0.60616	0.0624852	0.658529	0.0236531	0.0239365	0.932227
PhHAL.2G275300	-0.608919	3.75e-07	-0.324968	0.00806044	-0.335712	0.00705914	-0.828688	3.02e-12
PhHAL.2G275400	-1.19536	2.24e-24	-1.36797	5.62e-32	-1.33977	2.83e-33	-1.25109	6.15e-30
PhHAL.2G275500	0.887053	0.000848483	1.21918	6.44e-09	0.736806	0.000120437	0.941522	1.06e-06
PhHAL.2G275600	-1.03844	1.59e-07	-0.908771	3.55e-08	-0.61897	6.84e-05	-0.340496	0.0285695
PhHAL.2G275700	-1.6267	0.000236916	-1.20474	0.00185853	-1.64388	6.33e-07	-1.56838	1.76e-06
PhHAL.2G275800	0.781796	4.78e-21	0.751366	7.16e-20	0.475327	8.16e-09	1.09321	1.25e-40
PhHAL.2G276600	0.585791	0.714102	0.48622	0.604921	1.43941	0.0311528	1.2182	0.00835171
PhHAL.2G277000	-0.447728	0.000810186	-0.683595	3.45e-06	0.602086	9.05e-06	0.0858071	0.428518
PhHAL.2G277800	2.42932	0.130596	-1.77828	0.296034	2.18919	0.0072311	-0.436036	0.208435
PhHAL.2G278400	1.72687	0.019527	0.841758	0.0107118	1.27357	4.98e-09	1.56119	8.82e-14
PhHAL.2G279300	0.986374	0.232759	1.30031	0.0674106	1.55788	0.00654826	2.17036	8.73e-05
PhHAL.2G280200	0.815537	0.165536	1.05735	0.00356509	0.579653	0.0264615	0.782324	0.00126602
PhHAL.2G280300	1.31265	0.00127502	1.38196	6.42e-08	1.32467	4.45e-17	1.10883	4.37e-15
PhHAL.2G280700	-0.506876	0.0988403	-0.431375	0.0810065	0.435664	0.0193027	0.849841	9.48e-07
PhHAL.2G281200	0.736345	0.00926107	1.05291	0.000105032	-0.0470567	0.815466	0.0448622	0.811121
PhHAL.2G281400	-0.000474242	0.998236	0.548988	0.00134793	0.191447	0.226721	0.922762	1.83e-09
PhHAL.2G282000	0.652991	0.00587366	0.937278	6.14e-05	0.485151	0.0164043	1.16765	8.52e-09
PhHAL.2G282200	-1.53096	1.75e-06	-0.868923	0.0102051	-0.887347	0.00144177	-0.475706	0.0672577
PhHAL.2G282300	-0.277836	0.0751306	-0.366865	0.0182748	-0.130735	0.381747	-0.920174	2.82e-12
PhHAL.2G282400	-0.310459	0.0145619	-0.288728	0.0237152	-0.25325	0.0434605	-1.09339	2.11e-22
PhHAL.2G282700	0.727416	2.81e-26	0.449232	1.8e-12	0.319703	4.39e-07	0.444364	3.2e-12
PhHAL.2G282800	-2.8691	0.0582431	1.03865	0.571342	2.62918	4.44e-09	2.60435	8.84e-16
PhHAL.2G283000	1.385	2.06e-17	1.55963	5.8e-20	1.47568	3.76e-17	1.10175	9.36e-11
PhHAL.2G283800	-1.22075	6.49e-07	-0.523498	0.0604774	-0.472635	0.161148	-0.564554	0.163755
PhHAL.2G283900	0.477629	1.77e-07	0.500421	9.67e-09	0.361259	8.68e-06	0.659958	9.75e-18
PhHAL.2G285200	0.253097	0.196037	0.22258	0.283063	0.230327	0.337342	0.793708	0.00292681
PhHAL.2G285900	0.992334	0.501485	0.0780372	0.952529	-4.04176	2.63e-06	-3.6477	5.13e-07
PhHAL.2G286500	4.6331	1.15e-20	5.11546	2.51e-18	4.53842	2.24e-39	4.20032	6.96e-47
PhHAL.2G286600	-2.85105	2.49e-05	-3.19081	1.73e-15	-2.66149	4.67e-46	-2.73717	2.09e-48
PhHAL.2G287500	-2.51186	0.0105921	-0.854333	0.0254448	-1.72443	1.32e-12	-0.387516	0.0715776
PhHAL.2G287700	-0.907192	7.33e-26	-1.06226	2.17e-34	-0.657501	4.34e-14	-0.868704	4.33e-24
PhHAL.2G288300	0.376264	0.00300547	0.600521	1.65e-06	0.333821	0.00913728	0.695017	3.02e-08
PhHAL.2G288400	1.14694	1.01e-11	1.39717	3.42e-17	0.719182	8.3e-06	0.744263	5.83e-06
PhHAL.2G288700	-1.12117	1.32e-09	-0.912608	7.97e-06	-0.586754	0.00586638	-1.45041	9.93e-13
PhHAL.2G288800	-5.81707	5.13e-06	-5.75021	4.82e-06	0.258526	0.156433	0.572539	9.64e-05
PhHAL.2G289100	-0.497996	0.0363519	-0.740312	0.00337387	-0.400187	0.191557	-0.122333	0.678822
PhHAL.2G290000	-2.41706	3.15e-76	-2.33894	1.66e-71	-1.95987	1.47e-50	-2.23034	1.71e-64
PhHAL.2G290400	0.222414	0.165421	0.474534	0.00314145	0.558391	0.000367138	0.808617	7.84e-07
PhHAL.2G290500	-3.61069	0.00964775	-2.42665	0.00208825	-1.73543	0.00211132	-1.40125	0.0116059
PhHAL.2G290600	-0.918914	7.98e-11	-1.0068	3.62e-12	-0.749991	1.93e-06	-1.04396	1.12e-10
PhHAL.2G291100	0.374436	0.0237401	-0.0555999	0.756852	0.912176	1.82e-07	0.114858	0.487769
PhHAL.2G291300	2.09952	1.1e-62	1.78618	5.47e-47	1.25949	6.83e-37	1.45757	7.68e-52
PhHAL.2G291900	-1.25001	6.22e-06	-0.595431	0.015869	-0.762617	0.0016527	-0.361659	0.132709
PhHAL.2G292400	0.597863	1.55e-08	0.442356	3.3e-05	0.251272	0.0209656	0.576581	2.47e-07
PhHAL.2G292900	-0.650036	6.77e-10	-0.611685	8.95e-09	-0.376265	0.000396898	-0.797906	1.68e-15
PhHAL.2G293000	1.16602	8.98e-05	2.90105	8.33e-34	2.74159	6.91e-70	1.24205	2.4e-27
PhHAL.2G294000	-1.51452	5.4e-16	-0.798115	2.65e-05	0.0640219	0.718557	-0.782759	8.52e-09
PhHAL.2G294500	-3.5652	0.00040434	-3.34729	0.000177471	-4.13947	0.000473043	-4.57887	0.000539275
PhHAL.2G294700	-1.31171	2.39e-21	-1.55062	7.32e-26	-1.71458	4.85e-31	-1.98259	2.88e-41
PhHAL.2G295400	1.10737	0.00539928	2.15383	1.79e-05	0.399882	0.135223	0.94627	0.000111993
PhHAL.2G296400	0.27303	0.000741849	0.165915	0.0449242	0.352983	3.99e-05	0.777305	4.19e-18
PhHAL.2G296500	2.4504	0.0099424	1.75481	0.0165985	2.80923	0.00724472	3.47743	0.00354205
PhHAL.2G296600	0.389776	0.080343	0.896281	4.32e-06	0.479858	0.00588006	0.986161	3.67e-09
PhHAL.2G297200	-0.546316	0.00040277	-0.721007	8.04e-07	-0.761606	5.24e-08	-0.703852	3.14e-07
PhHAL.2G298000	-0.261795	0.541576	-0.461764	0.2482	-1.239	0.00180158	-1.31527	0.000372889
PhHAL.2G298600	-0.332814	0.560826	0.0774856	0.804705	-0.137953	0.341692	0.708389	6.62e-08
PhHAL.2G298700	-1.67707	0.00337301	-0.840031	0.232485	-0.498369	0.20361	-0.193069	0.592159
PhHAL.2G299000	0.383126	0.0195209	0.884752	4.08e-08	1.05133	3.04e-11	1.12897	3.81e-13
PhHAL.2G299700	-2.7812	3.74e-15	-3.33439	2.15e-13	-1.56914	2.46e-05	0.378008	0.193039
PhHAL.2G299800	-4.06395	1.8e-11	-2.67353	6.23e-06	-0.547468	0.259718	0.470417	0.229181
PhHAL.2G300100	2.39742	0.000801597	3.0048	0.00312414	0.123498	0.84897	1.48722	0.0171466
PhHAL.2G300200	0.136668	0.703616	-0.302821	0.365294	-1.06432	0.00106841	-0.778444	0.0145175
PhHAL.2G300500	0.185492	0.272076	0.612035	0.000206634	0.460665	0.0047049	0.748541	4.28e-06
PhHAL.2G300700	-0.361377	0.000593668	-0.487302	4.42e-06	-0.481756	4.57e-06	-0.901318	3.59e-19
PhHAL.2G301300	0.686806	4.1e-18	0.664124	1.09e-15	0.545213	1.8e-09	0.975093	1.65e-22
PhHAL.2G301500	0.276538	0.150317	0.522652	0.00581349	0.694485	0.000248121	0.97822	6.19e-07
PhHAL.2G301600	-0.528108	1.59e-09	-0.562343	3.17e-10	-0.644464	3.48e-13	-1.16201	2.36e-41
PhHAL.2G301700	-1.70822	0.00230966	-0.464314	0.17853	-0.280236	0.398012	-1.20288	8.38e-05
PhHAL.2G302000	-0.371383	0.661155	-1.07057	3.85e-06	-2.61157	6.94e-157	-3.33556	4.48e-261
PhHAL.2G302100	0.781555	2.12e-07	0.576485	0.000285849	1.09566	4.66e-11	1.03154	3.28e-09
PhHAL.2G302200	0.577073	5.34e-06	0.471652	0.000247431	0.912076	9.29e-13	1.23791	1.43e-19
PhHAL.2G303000	1.04762	4.99e-31	0.732751	5.29e-17	0.667102	2.75e-14	0.489111	2.14e-08
PhHAL.2G303100	-0.981625	0.010278	-0.3146	0.417344	0.446336	0.242562	-1.43275	7.31e-05
PhHAL.2G303400	0.504633	0.00014387	0.338962	0.0110319	0.31207	0.020281	0.741928	1.32e-08
PhHAL.2G303500	-3.00227	1.74e-56	-2.51099	5.3e-40	-2.25275	2.24e-32	-1.99037	1.77e-25
PhHAL.2G304900	1.09183	2.65e-20	0.524651	5.09e-07	0.186175	0.0301307	0.57114	5.98e-12
PhHAL.2G305000	1.05278	9e-08	1.13088	3.82e-08	1.36686	6.77e-11	0.451224	0.0200215
PhHAL.2G305100	2.2447	0.00431497	1.3966	0.0782105	2.13177	0.0176057	1.20873	0.104153
PhHAL.2G306300	-0.12754	0.146481	-0.270802	0.00179014	-0.139683	0.124501	-0.63037	1.43e-13
PhHAL.2G307300	-0.380519	0.0417136	-0.434076	0.0246269	0.102552	0.605196	-0.771592	7.07e-06
PhHAL.2G307600	1.47599	0.00226468	0.937072	0.00127485	0.658174	0.00171148	0.438478	0.0109871
PhHAL.2G307800	-1.71762	0.00150444	-1.84946	0.000857285	0.53493	0.351543	-0.692786	0.179637
PhHAL.2G308300	-1.33605	1.07e-10	-0.665359	0.00167937	-0.0567057	0.798247	-0.337339	0.0972895
PhHAL.2G308900	1.2633	1.18e-09	1.34495	1.66e-09	1.7104	1.37e-13	0.7368	0.000569106
PhHAL.2G309100	-0.371388	1.14e-06	-0.675838	3.92e-19	-0.46517	1.74e-09	-0.776736	1.75e-24
PhHAL.2G309200	-0.347923	0.50509	-0.747952	0.0106623	-0.99673	2.59e-11	-0.706954	5.91e-07
PhHAL.2G309300	1.41954	0.020907	0.0801995	0.861484	0.871471	0.00242159	1.40582	5.01e-07
PhHAL.2G309800	6.39843	1.28e-06	3.10989	5.52e-05	3.81262	0.0014227	3.47715	0.00325478
PhHAL.2G310100	-0.258875	0.00375307	-0.340048	0.000123756	-0.370691	3.15e-05	-0.765277	8.26e-19
PhHAL.2G310700	-1.10371	5.97e-05	-0.370997	0.0874977	-0.60644	0.00028002	-0.801773	2.96e-07
PhHAL.2G313000	-0.295999	6.26e-05	-0.293883	7.02e-05	-0.336629	5.2e-06	-0.621644	2.95e-18
PhHAL.2G313700	-1.30831	1.11e-24	-1.4499	7.67e-28	-1.66569	1.04e-36	-1.57718	1.16e-33
PhHAL.2G314100	-0.273208	0.0281824	-0.27312	0.0185031	-0.595819	1.44e-06	-1.23378	9.72e-25
PhHAL.2G314500	1.78769	0.00158368	2.0482	8.93e-06	3.25289	1.72e-12	4.17599	1.05e-14
PhHAL.2G315200	0.508878	0.0104182	0.53573	0.00680348	0.525679	0.00795139	1.06219	9.87e-08
PhHAL.2G315300	2.10309	0.0396916	3.10352	1.46e-06	0.474344	0.0974775	0.202254	0.496256
PhHAL.2G315500	0.215166	0.0361887	0.307663	0.00258542	0.364578	0.000417908	0.649033	6.53e-10
PhHAL.2G316000	0.719526	3.73e-31	0.624586	6.18e-24	0.532218	2.36e-18	0.754489	7.89e-34
PhHAL.2G316100	0.268612	0.336274	-0.856904	2.49e-05	-0.787772	8.91e-06	-0.768749	2.4e-06
PhHAL.2G316600	0.717808	0.0314656	1.02269	0.00554683	0.243326	0.514889	1.00085	0.00568914
PhHAL.2G316700	2.07854	9.07e-160	2.00199	5.47e-144	2.04149	2.68e-149	1.82551	5.22e-123
PhHAL.2G317500	-0.97325	0.635763	0.969335	0.598318	3.2616	0.00458542	2.22153	0.00722082
PhHAL.2G318100	3.7595	1.58e-07	2.86286	3.57e-14	2.08027	1.23e-23	1.34561	4.53e-15
PhHAL.2G318400	-0.441664	0.00111252	-0.158933	0.263797	-0.14326	0.297091	-0.729778	1.06e-09
PhHAL.2G318700	0.782107	1.32e-19	0.912647	1.88e-24	0.741804	1.12e-14	0.744869	6.16e-16
PhHAL.2G318800	-2.66311	8.93e-21	-2.06977	4.99e-13	-1.93113	2.75e-12	-1.08114	4.94e-05
PhHAL.2G318900	-0.4776	0.000379882	-0.385922	0.00440457	-0.607107	5.29e-06	-0.680796	8.42e-08
PhHAL.2G319200	-0.214321	0.0821809	-0.0835578	0.512074	0.00456979	0.974601	-0.597959	9.22e-07
PhHAL.2G319400	-0.108684	0.704412	0.10465	0.685829	1.21058	3.65e-06	1.27979	5.1e-07
PhHAL.2G319500	1.03915	3.64e-24	0.842744	4.95e-16	0.798251	2.45e-14	1.15874	6.36e-27
PhHAL.2G319700	-0.91274	2.14e-07	-1.01063	3.05e-08	-0.622587	0.00153505	-0.606594	0.00212661
PhHAL.2G319800	0.375001	0.00606225	0.652756	2.36e-06	0.439105	0.00123215	0.687374	3.49e-07
PhHAL.2G320400	0.210025	0.0871286	0.228021	0.0639067	0.065679	0.603142	0.75431	1.95e-09
PhHAL.2G320700	-1.15731	0.132905	-1.82071	0.0192741	-1.83174	0.00219366	-0.643686	0.310073
PhHAL.2G322700	-3.35539	6.47e-12	-2.5795	2.89e-07	-4.61021	8.4e-09	-3.8477	1.43e-17
PhHAL.2G323100	0.548196	0.135732	1.0192	0.00637364	1.2714	0.0018627	1.27355	0.00150114
PhHAL.2G323300	3.23757	0.00518689	1.95892	4.68e-11	0.345359	0.0828053	0.847235	9.54e-06
PhHAL.2G323600	-1.00541	3.4e-12	-1.15128	2.31e-14	-1.59596	1.39e-22	-1.53395	1.13e-22
PhHAL.2G324000	0.609287	1.35e-08	0.872565	2.69e-16	0.685276	5.87e-10	0.715559	8.93e-11
PhHAL.2G324700	0.567316	1.05e-09	0.649042	2.34e-12	0.65629	1.24e-13	0.794276	2.76e-21
PhHAL.2G324800	-1.2194	6.06e-21	-1.10249	2.11e-16	-1.46979	6.77e-22	-1.07593	1.53e-10
PhHAL.2G326200	0.98399	1.74e-05	0.450135	0.0366429	0.359846	0.108038	0.0981993	0.674794
PhHAL.2G326700	-2.02072	0.00227435	-1.70642	0.0279383	-2.04509	0.00142118	-1.321	0.0309334
PhHAL.2G328400	-0.194268	0.0787597	-0.35466	0.00157515	-0.342276	0.00480393	-0.667591	4.19e-09
PhHAL.2G328800	-0.245264	0.624796	0.493925	0.408617	1.16232	0.0177186	1.63903	0.000664265
PhHAL.2G329100	1.45601	0.182541	4.83173	0.000663397	2.65875	0.0168257	1.67455	0.0271145
PhHAL.2G329500	-0.708916	0.00712143	-0.526248	0.085497	-0.241963	0.353916	-0.460478	0.0422559
PhHAL.2G329600	0.251177	0.0884734	0.778039	1.95e-08	0.0995151	0.467303	0.0607529	0.648492
PhHAL.2G330100	-1.65018	1.46e-08	-0.204494	0.319853	-0.220553	0.159468	-0.0724821	0.653193
PhHAL.2G330700	-1.54311	3.99e-10	-0.733455	0.00150414	-0.201189	0.31857	-0.913634	8.94e-08
PhHAL.2G332500	-0.422353	1.62e-11	-0.622184	8.62e-24	-0.633567	2.75e-24	-0.567786	2.03e-19
PhHAL.2G333100	-0.918862	0.00580948	-0.0822173	0.81285	-1.03623	0.00170257	-1.77708	3.12e-08
PhHAL.2G333400	-0.466493	2.82e-12	-0.589806	1.35e-18	-0.59461	8.14e-19	-0.541733	1.55e-15
PhHAL.2G333500	1.57063	0.0223507	0.296535	0.65701	2.86856	0.000645272	2.38377	0.00243213
PhHAL.2G333700	0.262898	0.255557	0.340502	0.141001	0.824628	0.000466306	0.868688	0.000256612
PhHAL.2G334000	-0.389722	0.0756707	-0.250415	0.245855	-0.535626	0.0160483	0.648769	0.00606819
PhHAL.2G334100	-0.41296	1.22e-06	-0.234067	0.00731146	0.301019	0.000271774	1.39791	6.46e-78
PhHAL.2G334700	-0.806212	0.00011722	-0.4362	0.0474062	0.35269	0.0556587	0.0658125	0.698805
PhHAL.2G336300	-0.470599	0.000135438	-0.419359	0.00072065	-0.38449	0.00169822	-0.589461	7.81e-07
PhHAL.2G336600	0.242828	0.254379	0.520202	0.0171803	0.698806	0.00107879	0.636635	0.00371912
PhHAL.2G337800	0.228637	0.0207045	0.246304	0.0141849	0.247961	0.0188018	0.707458	5.48e-11
PhHAL.2G338300	0.416356	1.64e-06	0.640957	8.41e-14	0.292048	0.000903866	0.64766	6.41e-14
PhHAL.2G338400	0.294379	0.158862	0.848899	4.54e-05	1.75145	1.69e-25	1.00008	1.35e-11
PhHAL.2G339200	0.862176	0.00693914	0.873689	0.007875	0.176784	0.590705	1.0689	0.00241966
PhHAL.2G340100	0.62502	9.31e-13	0.573475	6.22e-11	0.405998	3.6e-06	0.403433	4.41e-06
PhHAL.2G340600	-1.44597	0.00748943	-0.761285	0.168182	0.945768	0.00227485	0.880716	0.000294506
PhHAL.2G341400	1.33614	0.0023789	0.988961	0.0233874	2.49356	9.88e-09	1.45201	0.000614494
PhHAL.2G341500	1.24449	6.27e-21	0.938754	2.07e-12	1.98257	7.56e-51	1.49214	1.2e-29
PhHAL.2G342000	-0.655624	4.6e-13	-0.577825	2.54e-10	-0.463842	4.59e-07	-1.04267	2.75e-32
PhHAL.2G342100	1.49651	1.03e-35	0.876908	1.48e-13	0.703662	3.05e-09	0.586119	5.63e-07
PhHAL.2G342200	0.80375	2.56e-26	0.511304	1.24e-11	0.553646	1.82e-13	0.938714	5.13e-35
PhHAL.2G342400	0.691199	0.00169573	1.14084	7.07e-07	1.43952	2.12e-10	1.34266	4.7e-09
PhHAL.2G342500	-0.38794	0.297782	0.409359	0.144947	-0.635819	0.00296315	-0.732639	0.000249659
PhHAL.2G342700	-0.51603	1.79e-08	-0.456508	1.07e-06	-0.299024	0.00136478	-0.856373	2.08e-24
PhHAL.2G343000	-0.973299	0.615772	-1.73073	0.164505	-0.408654	0.25381	-1.25229	4.54e-15
PhHAL.2G343300	0.400701	0.250012	1.08311	0.00065015	0.62494	0.0171921	1.387	1.95e-07
PhHAL.2G343500	-3.566	9.18e-20	-1.80665	7.01e-11	-0.267904	0.204875	0.17412	0.39795
PhHAL.2G343900	0.330383	0.582116	0.183145	0.561577	0.0311522	0.886382	0.900608	5.57e-06
PhHAL.2G344600	0.430664	4.59e-13	0.404204	1.41e-11	0.338908	3.45e-08	0.703559	9.69e-29
PhHAL.2G344800	-0.935678	3.72e-11	-0.71788	4.93e-07	-1.01908	1.54e-11	-1.00207	1.57e-10
PhHAL.2G345400	0.222764	0.0235716	0.127828	0.19968	0.634616	2.2e-11	0.0307171	0.749535
PhHAL.2G345600	-1.82306	1.11e-22	-2.07034	2.66e-23	-1.76391	4.38e-15	-2.11266	2.03e-22
PhHAL.2G345700	0.804293	0.0962599	1.25983	0.00343655	-0.719144	0.0423529	-1.78487	3.54e-07
PhHAL.2G346100	1.00946	2.79e-08	0.444906	0.00879726	0.390149	0.0133233	-0.151854	0.319156
PhHAL.2G346800	0.860242	2.26e-06	1.41829	1.74e-15	0.5046	0.00562458	1.01012	1.13e-08
PhHAL.2G347100	-2.45751	0.156292	-3.49228	0.00785855	-2.89372	0.0138383	-2.23585	0.0262639
PhHAL.2G347500	-0.929978	3.6e-88	-0.604284	1.34e-37	-0.84339	3.31e-71	-0.682605	1.52e-46
PhHAL.2G347700	-0.505999	1.14e-05	-0.675608	6.14e-09	-0.810621	2.12e-11	-0.412241	0.00124602
PhHAL.2G348000	1.1187	9.21e-05	0.552203	0.0655482	1.15524	0.000245039	1.39053	8.38e-08
PhHAL.2G348100	10.9024	4.68e-19	10.7973	1.02e-18	10.569	5.54e-18	10.3203	2.19e-17
PhHAL.2G348300	1.4218	0.000274143	0.80693	0.00321184	0.382699	0.121543	0.651697	0.00771196
PhHAL.2G349200	-0.715253	1.01e-08	-0.516884	3.33e-05	-0.541504	1.25e-05	-0.288276	0.0216867
PhHAL.2G349300	-5.01568	1.29e-07	-3.94019	2.16e-05	-8.28246	4.63e-08	-7.41065	7.87e-07
PhHAL.2G349400	0.838185	0.0309039	1.46518	0.000634499	2.14578	8.18e-06	1.55966	7.19e-05
PhHAL.2G349500	-0.941186	8.79e-09	-0.569849	7.3e-05	-0.491208	0.000174653	-0.167806	0.171857
PhHAL.2G349900	-0.856331	0.00131265	-0.617208	0.025374	-1.12998	0.000105744	-0.61774	0.0323442
PhHAL.2G350100	-1.34034	4.69e-13	-0.791626	9.53e-06	-0.360364	0.0382323	-0.338603	0.0461081
PhHAL.2G350500	1.55394	3.4e-22	1.26059	3.76e-17	1.4483	1.7e-25	1.11967	1.32e-16
PhHAL.2G350900	0.575753	2.87e-16	0.503686	1.46e-12	0.339116	4.13e-06	0.666737	1.18e-19
PhHAL.2G351300	-0.408002	0.0198516	-0.600622	0.000847171	-0.229468	0.24832	-0.722036	0.000121753
PhHAL.2G352400	0.424268	0.0183129	0.624345	0.000796889	0.761084	0.000110516	1.38548	7.99e-11
PhHAL.2G353700	-2.35644	0.000235318	-1.39119	0.0107493	-1.34717	0.0302464	-1.22076	0.0606831
PhHAL.2G353800	-0.400248	1.92e-06	-0.370235	1.52e-05	-0.343656	7.6e-05	-0.929792	6.03e-29
PhHAL.2G354400	0.853589	7.33e-21	0.760939	1.54e-16	0.825051	2.8e-19	0.549678	1.66e-09
PhHAL.2G355200	0.677979	2.8e-15	0.638244	3.91e-13	0.357633	4.1e-05	0.576827	8.19e-11
PhHAL.2G355300	1.39408	6.94e-07	-0.0597708	0.644345	-0.692053	1.54e-23	-0.468576	3.15e-12
PhHAL.2G355400	1.648	0.00147228	1.1403	3.76e-05	0.25255	0.291127	0.483207	0.0355308
PhHAL.2G355600	0.352394	0.00158327	0.645842	1.6e-08	0.528604	1.49e-06	0.81275	9.67e-14
PhHAL.2G355900	-0.115361	0.451123	0.400511	0.00411605	0.0643242	0.641145	0.744627	1.38e-08
PhHAL.2G356000	0.718613	4.14e-14	0.989998	2.98e-29	0.858096	1.44e-26	1.00566	3.41e-37
PhHAL.2G356100	1.22335	6.36e-37	1.37841	7.61e-43	1.14432	2.97e-27	1.18442	1.09e-24
PhHAL.2G356500	0.0290062	0.906967	0.532428	0.00353566	0.0374132	0.836049	0.75225	7.63e-06
PhHAL.2G357100	1.6113	2.01e-12	1.25621	8.44e-08	1.34024	3.06e-10	1.50388	2.32e-13
PhHAL.2G357400	-0.430655	1.22e-06	-0.652137	1.7e-13	-0.469886	9.35e-08	-0.492891	7.84e-09
PhHAL.2G357500	-0.215893	0.0314281	-0.213482	0.0344105	-0.465909	6.35e-06	-0.780302	3.32e-14
PhHAL.2G357700	-1.305	2.38e-35	-1.62033	6.11e-57	-1.55849	5.28e-53	-1.47904	5.62e-44
PhHAL.2G358000	-0.5171	5.63e-07	-0.680413	2.55e-11	-0.536428	1.97e-07	-0.694201	2.7e-11
PhHAL.2G358800	0.581704	7e-12	0.545609	1.93e-10	0.320568	0.000306994	0.594519	1.56e-11
PhHAL.2G358900	0.170406	0.0508548	-0.0387054	0.670816	0.0410663	0.666586	-0.59677	3.25e-12
PhHAL.2G359000	0.847533	1.42e-16	0.359188	0.00147515	0.786242	3.93e-13	0.880424	1.43e-14
PhHAL.2G359300	0.371633	0.0416178	0.789402	6.82e-06	0.312684	0.0405228	1.07897	5.56e-13
PhHAL.2G360400	-0.0638409	0.767552	-0.106879	0.611591	1.61405	1.41e-15	1.2172	2.01e-13
PhHAL.2G360600	-0.596491	1.18e-08	-0.60874	2.78e-09	-0.631374	4.2e-10	-0.267729	0.00944271
PhHAL.2G360700	0.204674	0.181555	0.149947	0.235372	0.783488	1.88e-18	1.25576	9.5e-48
PhHAL.2G361300	-0.865057	5.61e-39	-0.88658	2.72e-37	-1.03954	2.92e-41	-0.867148	7.93e-26
PhHAL.2G361500	-2.90728	3.72e-08	-1.69312	0.000427551	-1.90103	5.28e-05	-1.39868	0.00899819
PhHAL.2G361600	-0.717274	2.09e-14	-0.778933	2.63e-15	-0.903199	1.51e-16	-0.79527	1.31e-11
PhHAL.2G361800	-5.40063	6.57e-09	-4.37889	1.25e-07	-7.28025	1.23e-08	-6.56422	2.45e-07
PhHAL.2G362100	-0.500815	0.000101438	-0.894631	2.29e-12	-0.50623	9.22e-05	-0.197851	0.114846
PhHAL.2G362200	-0.869743	8.26e-15	-0.905314	2.08e-14	-0.866908	1.38e-12	-0.847951	2e-11
PhHAL.2G362500	-0.538501	3.19e-06	-0.537156	6.86e-06	-0.345294	0.00531587	-0.688225	4.17e-09
PhHAL.2G362800	-2.96286	2.03e-44	-2.63322	2.12e-34	-2.5768	7.99e-35	-1.77431	2.5e-18
PhHAL.2G363000	-0.569733	5.9e-05	-0.462168	0.00134285	-0.882526	5.8e-09	-0.257561	0.118498
PhHAL.2G363200	0.657594	5.55e-21	0.704519	1.62e-24	0.545116	1.02e-16	0.431932	9.48e-12
PhHAL.2G363700	-0.482054	0.000667333	-0.644706	7.53e-06	-0.344784	0.0158834	-0.512787	0.000340315
PhHAL.2G363900	-0.506888	2.88e-10	-0.634211	1.04e-14	-0.600808	2.22e-13	-0.637049	6.78e-15
PhHAL.2G364600	0.376864	0.0063508	0.960291	2.63e-11	0.667319	7.25e-08	0.78273	2.83e-12
PhHAL.2G365300	-2.11591	0.0686509	-4.86945	0.000601999	-2.59527	0.00602511	-2.84369	0.00377516
PhHAL.2G365700	0.78571	1.34e-10	0.833364	4.43e-14	0.413711	1.96e-05	0.2772	0.00333975
PhHAL.2G366200	-0.461396	3.69e-06	-0.463247	3.8e-06	-0.37332	0.000146868	-0.837654	4e-19
PhHAL.2G366700	-1.81869	9.03e-14	-0.778584	3.91e-05	-0.504525	0.000922831	-0.528315	0.000250163
PhHAL.2G367000	0.505387	4.43e-17	0.452949	5.8e-14	0.747021	9.82e-37	1.16745	2.09e-87
PhHAL.2G367700	-0.248091	0.115308	-0.550255	0.000287401	-0.611121	3.22e-05	-0.743521	3.67e-07
PhHAL.2G368000	-0.411656	6.22e-07	-0.48543	2.85e-09	-0.446338	3.14e-08	-0.974236	7.3e-37
PhHAL.2G368300	-0.652551	3.43e-19	-0.619405	4.44e-17	-0.386173	2.46e-07	-0.659634	9.43e-20
PhHAL.2G368500	-1.89557	2.22e-14	-1.78448	3.73e-14	-0.696381	0.000213853	-0.753052	8.4e-06
PhHAL.2G369000	-3.53633	2.45e-13	-2.77089	5.61e-13	-2.87268	6.77e-15	-2.10598	1.54e-14
PhHAL.2G369200	0.441375	1.18e-14	0.54667	3.78e-22	0.339042	1.5e-09	0.627942	4.15e-30
PhHAL.2G369700	-0.459714	5.28e-08	-0.341207	6.52e-05	-0.392122	2.64e-06	-0.615075	6.39e-14
PhHAL.2G370500	-2.16068	2.46e-05	-2.10758	0.000543011	-1.50925	0.0466397	-2.42055	9.43e-06
PhHAL.2G371100	1.1051	0.000160485	1.51162	7.78e-08	1.55819	1.62e-07	1.5011	2.01e-08
PhHAL.2G371200	-0.348106	0.171252	-0.153398	0.579844	0.452564	0.0699054	1.12032	1.34e-06
PhHAL.2G371400	-0.37183	0.256752	0.604371	0.0464598	0.993507	2.09e-06	0.658003	0.000506035
PhHAL.2G371600	-2.86746	0.0568672	-0.681847	0.187184	-0.625495	0.00301642	-0.32059	0.109832
PhHAL.2G372800	0.590396	1.69e-19	0.258675	7.36e-05	0.17967	0.00399085	0.300756	4.33e-07
PhHAL.2G373100	-0.621586	5.26e-08	-0.56625	8.06e-07	-0.337228	0.00374199	-1.08728	1.04e-22
PhHAL.2G374000	-0.118004	0.607621	0.289785	0.201555	0.710006	0.00146646	0.513114	0.0139827
PhHAL.2G374100	2.50106	6.66e-06	0.147879	0.801866	0.954122	0.0923389	0.259884	0.645999
PhHAL.2G374300	1.69694	3.4e-59	1.59844	6.38e-49	1.69794	2.55e-55	1.88263	1.03e-61
PhHAL.2G374600	0.24812	0.0667063	0.454565	0.000164548	0.477259	1.38e-05	0.66277	1.97e-09
PhHAL.2G374700	3.07259	0.0138196	4.78806	0.000425946	2.91792	0.000758238	2.72041	0.00345526
PhHAL.2G374900	0.421575	0.00696543	0.320321	0.0303225	0.478471	0.000549553	0.757653	3.78e-08
PhHAL.2G376200	-1.48452	5.11e-06	-1.00693	0.00193439	-0.596375	0.0851392	-1.56319	1.44e-05
PhHAL.2G376900	0.579549	7.62e-06	0.485464	9.92e-05	0.992755	1.83e-18	1.12191	2.69e-24
PhHAL.2G377200	-1.5963	7.52e-07	-1.03175	0.00315128	-0.529719	0.150533	-1.32465	5.01e-05
PhHAL.2G377700	-1.91998	2.23e-76	-2.13747	2.32e-90	-2.36459	2.49e-102	-2.24021	1.38e-101
PhHAL.2G378400	-0.345473	0.00549285	0.0549044	0.619428	-0.480879	1e-06	-0.898912	9.46e-21
PhHAL.2G379000	-0.820289	2.36e-05	-0.618321	0.00702864	-0.322669	0.262669	-0.815303	0.00714749
PhHAL.2G379300	-2.74384	1.57e-21	-2.28575	6.22e-15	-2.93646	3.71e-17	-2.9769	2.07e-14
PhHAL.2G380900	-0.215038	0.0621439	-0.758308	6.46e-12	-0.557663	2.26e-07	-0.640826	1.37e-09
PhHAL.2G381300	0.818018	6.97e-05	0.909532	8.12e-06	0.739227	0.000307963	1.45714	4.4e-13
PhHAL.2G381500	0.950265	0.623685	0.490665	0.375808	-1.54859	3.69e-13	-1.63888	2.92e-17
PhHAL.2G381900	4.54671	0.000656682	3.28543	6.21e-05	2.28616	3.23e-12	1.77428	9.95e-16
PhHAL.2G382300	-0.585071	3.47e-05	-0.653158	3.48e-06	-0.855459	1.52e-10	-0.53257	6.43e-05
PhHAL.2G382800	-7.01354	9.75e-06	-6.82532	1.62e-05	-1.789	0.0936701	-2.2161	0.0215218
PhHAL.2G382900	-0.0293698	0.901264	0.459637	0.0228429	0.756392	0.000248475	1.09498	2.72e-07
PhHAL.2G383000	-2.50857	0.000199439	-2.24383	0.000848399	-0.0328883	0.964754	-1.34484	0.0431936
PhHAL.2G383100	-0.62765	3.03e-34	-0.802456	4.33e-51	-0.669362	5.28e-31	-0.782683	2.6e-38
PhHAL.2G383300	0.319579	0.000718292	0.535192	9.27e-09	0.698756	2.71e-15	0.623529	3.34e-13
PhHAL.2G384200	0.592244	0.0624411	0.402223	0.0982246	0.0109032	0.95698	0.616942	0.000328994
PhHAL.2G385000	-0.0115465	0.996294	-1.77625	0.321484	-5.72571	5.42e-05	-6.72311	1.06e-06
PhHAL.2G385700	-2.59804	9.61e-07	-2.01701	0.000653745	-0.957161	0.106742	-1.0326	0.0656932
PhHAL.2G385900	5.80057	8.86e-06	2.0746	0.022397	0.545144	0.187796	0.335251	0.35755
PhHAL.2G386000	1.45306	0.124313	0.255776	0.616122	0.629423	0.0389338	1.20817	4.4e-05
PhHAL.2G386200	-0.586279	0.719578	0.0768627	0.96894	5.24532	0.000139567	1.51382	0.00665735
PhHAL.2G386300	3.43622	0.0188261	1.55602	0.32932	3.74149	0.00152225	1.65287	0.00016693
PhHAL.2G386600	-1.52485	0.00141812	-2.164	0.000919774	-0.841889	0.266627	-1.86587	0.0767704
PhHAL.2G386700	-1.83225	2.35e-42	-2.42777	6.46e-53	-3.31771	2.59e-54	-4.78919	6.19e-96
PhHAL.2G387300	0.950313	0.631418	3.9363	0.005924	1.58967	0.0129491	1.84448	0.0011287
PhHAL.2G387400	-2.52561	0.00192973	-1.37213	0.116279	3.05274	1.63e-05	1.07906	0.11721
PhHAL.2G387500	-0.744874	0.539825	-1.50971	0.0921109	1.83637	1.19e-14	1.15444	3.33e-17
PhHAL.2G387600	-0.0114739	0.996294	1.03866	0.568908	6.1429	5.27e-23	1.73946	1.47e-38
PhHAL.2G388100	-0.0146012	0.996294	-0.764677	0.434888	0.829889	0.294479	3.45911	2.07e-06
PhHAL.2G388300	-4.34268	4.68e-14	-4.2119	1.29e-14	-4.41928	1.1e-28	-3.9979	8.99e-39
PhHAL.2G388500	0.251637	0.0086932	0.391474	4.88e-05	0.619384	2.97e-10	0.726734	4.69e-14
PhHAL.2G388700	1.83432	1.79e-69	0.829242	7.67e-18	0.160194	0.100519	0.438874	3.19e-06
PhHAL.2G388800	0.960745	2.71e-10	1.09695	5.98e-14	0.618731	1.72e-05	0.829189	3.78e-09
PhHAL.2G388900	0.30879	0.00471618	0.639239	2.73e-09	0.202805	0.0686587	0.581555	1.33e-07
PhHAL.2G389300	0.330656	0.295797	0.519433	0.125244	1.36601	0.00180919	0.0977944	0.826199
PhHAL.2G389900	-4.19123	0.000490151	-1.56991	0.0423729	-2.012	0.0113446	0.882252	0.124339
PhHAL.2G390800	0.419775	1.58e-05	0.659043	7.59e-12	0.41135	2.71e-05	0.513455	1.39e-07
PhHAL.2G392500	-7.02871	5.85e-08	-6.60803	3.61e-07	-6.11424	3.18e-06	-5.79414	8.15e-06
PhHAL.2G393000	1.31095	6.85e-66	0.823688	1.46e-27	0.804251	1.18e-28	0.631351	8.75e-19
PhHAL.2G393400	-0.465944	0.0283049	-1.11256	5.12e-07	1.37746	2.28e-13	1.41118	1.89e-15
PhHAL.2G393600	-0.0114609	0.996294	-0.508941	0.731662	6.71458	1.32e-07	4.44867	8.1e-22
PhHAL.2G393700	-0.756572	2.32e-09	-0.794934	3.64e-10	-0.31021	0.0125949	-0.551537	1.12e-06
PhHAL.2G394200	-0.667205	0.00481662	-1.10415	7.9e-06	-0.638132	0.0153469	-0.269766	0.226963
PhHAL.2G394700	-0.786807	1.7e-14	-0.83293	7.99e-15	-0.653655	6.11e-09	-1.24844	5.28e-33
PhHAL.2G395100	1.08212	1.15e-05	1.10941	3.3e-06	0.831076	0.000179928	0.978384	1.21e-05
PhHAL.2G395400	-0.712786	9.41e-10	-0.578852	1.5e-06	-0.511257	1.65e-05	-1.05124	2.57e-21
PhHAL.2G395700	0.471915	7.96e-06	0.377084	0.000526779	0.586087	1.96e-07	0.892596	1.61e-14
PhHAL.2G396500	1.1087	3.15e-08	1.38838	5.72e-13	0.702986	0.000213884	1.06227	1.03e-08
PhHAL.2G396900	-1.65292	6.71e-06	-0.556138	0.119576	-0.501759	0.0880978	0.0989061	0.698889
PhHAL.2G397100	-1.22106	3.57e-08	-1.96013	7.78e-12	1.33783	3.53e-15	0.635505	2.8e-08
PhHAL.2G397600	0.11787	0.727866	0.45452	0.0874238	0.888856	0.000455591	1.03896	2.63e-05
PhHAL.2G397800	1.06072	1.29e-12	1.26272	2.5e-19	0.750451	1.5e-08	1.34342	1.4e-24
PhHAL.2G397900	-0.2123	0.0231256	-0.511148	1.71e-08	-0.419329	4.22e-06	-0.857569	3.49e-22
PhHAL.2G398000	-0.126147	0.432031	0.555334	0.000512414	0.0133827	0.9382	0.732349	1.6e-05
PhHAL.2G398100	-0.521092	0.000382436	-0.50869	0.000462152	-0.125766	0.344639	-0.725793	1.45e-10
PhHAL.2G398500	-0.728673	5.13e-12	-0.711907	1.54e-11	-0.665652	7.61e-10	-1.01401	1.02e-21
PhHAL.2G399000	-3.6735	0.0112278	-3.24631	0.0068464	-2.82319	2.58e-05	-1.22707	0.0162001
PhHAL.2G399300	0.519828	7.77e-05	0.29913	0.0305953	0.609133	9.13e-06	0.364564	0.00331483
PhHAL.2G399400	-0.354755	5.24e-05	-0.621273	2.03e-12	-0.414978	5.78e-06	-0.888102	1.75e-24
PhHAL.2G399900	-1.14232	0.00451815	-0.159769	0.44883	-0.539932	0.00640031	-0.107409	0.589425
PhHAL.2G401300	0.428285	0.0459746	0.571453	0.00832569	0.60605	0.00317098	0.884905	1.72e-05
PhHAL.2G402400	1.00417	9.26e-45	0.947826	3.67e-40	0.733111	1.02e-25	0.774993	1.14e-28
PhHAL.2G402700	-0.838586	3.6e-11	-0.38239	0.00273387	0.260308	0.04057	0.108096	0.388424
PhHAL.2G402800	0.0655799	0.827699	0.294029	0.342192	0.785007	0.000740509	0.202082	0.345634
PhHAL.2G403300	0.793264	0.00285035	1.10876	2e-05	-0.101763	0.681242	0.098697	0.687624
PhHAL.2G403800	0.795031	6.72e-55	0.513171	2e-23	0.591821	3.15e-31	0.554952	2.4e-28
PhHAL.2G403900	0.371048	0.0219412	0.584	7.29e-05	0.302808	0.0338969	0.920994	3.63e-11
PhHAL.2G404000	2.00751	0.135595	3.77802	0.0068885	4.50533	0.000179131	2.35873	0.000182378
PhHAL.2G404700	0.2199	0.0505293	0.54904	6.6e-07	0.237589	0.0368496	0.649339	3.18e-08
PhHAL.2G405500	-0.514016	1.29e-06	-0.210618	0.0530759	-0.404554	0.000236284	-0.885958	2.78e-17
PhHAL.2G406000	0.226486	0.410111	0.446993	0.120002	0.734156	0.00995404	0.69643	0.0176754
PhHAL.2G406300	-0.621901	0.000466052	-0.377041	0.0328059	-0.739422	1.29e-05	-0.460866	0.00759532
PhHAL.2G406700	0.619565	4.92e-14	0.468709	2.64e-09	0.0441981	0.554182	0.466825	2.86e-11
PhHAL.2G406900	0.194508	0.301696	0.842814	2.47e-06	0.61674	0.000701631	0.714078	8.26e-05
PhHAL.2G407400	-1.83767	0.00159101	-1.95415	0.00142981	-2.99255	7.26e-05	-1.46471	0.0273578
PhHAL.2G408100	-0.258176	0.117881	-0.353328	0.0329415	-0.683061	4.91e-05	0.171339	0.339992
PhHAL.2G408500	3.4468	6.07e-130	2.94742	4.52e-91	3.26822	8.25e-84	2.47272	6.19e-51
PhHAL.2G409000	-1.60308	6.94e-05	-1.05928	0.0102241	-0.970171	0.0131445	-1.56509	0.000221532
PhHAL.2G409200	1.84217	0.316294	1.93856	0.274062	2.80403	0.00272423	2.55709	0.0034938
PhHAL.2G409700	-0.413751	0.000143096	-0.604122	5.07e-08	-0.499123	1.18e-05	-0.437868	0.000107956
PhHAL.2G409800	-0.0139811	0.996294	-1.15115	0.148125	1.71319	2.84e-06	1.21814	3.79e-05
PhHAL.2G410700	-0.760345	4.34e-06	-0.502261	0.0019697	-0.460432	0.00329344	-0.815679	2.54e-08
PhHAL.2G410800	-0.833165	3.56e-09	-0.780174	3.26e-08	-0.51647	8.1e-06	-0.038454	0.732789
PhHAL.2G411000	1.35103	7.86e-09	1.39875	6.14e-10	0.110018	0.632608	0.469455	0.0308941
PhHAL.2G411100	0.570941	3.79e-21	0.618237	1.85e-24	0.363664	3.33e-09	0.759043	5.66e-36
PhHAL.2G412300	-0.708598	8.3e-06	-0.192867	0.244908	-0.437931	0.009043	-0.476554	0.00418433
PhHAL.2G413100	-2.64048	1.77e-36	-2.79769	6.71e-32	-1.95862	5.68e-17	-2.51674	5.6e-33
PhHAL.2G413200	0.675967	0.17481	1.75329	0.00215288	3.82329	5.16e-23	0.883587	1.87e-08
PhHAL.2G413400	-2.32247	0.0661973	-2.33782	0.0230536	0.212872	0.828111	-1.26424	0.00202773
PhHAL.2G413700	-0.765718	2.82e-07	-0.701724	3.39e-06	-0.859671	1.17e-08	-1.06369	1.37e-13
PhHAL.2G413900	-1.22774	1.13e-08	-1.05566	1.11e-06	-1.48901	3.71e-09	-1.34073	1.97e-07
PhHAL.2G414100	-0.518447	3.62e-06	-0.639427	1.79e-08	-0.365516	0.00175364	-1.12631	1.19e-24
PhHAL.2G414300	-0.725982	6.26e-14	-0.678481	2.4e-11	-0.667057	5.79e-12	-0.587307	1.11e-09
PhHAL.2G416400	-0.614986	4.66e-11	-0.439699	3.72e-06	-0.0888428	0.368909	-0.571725	5.38e-10
PhHAL.2G416600	-0.899792	0.63107	0.0875176	0.954947	-1.4985	0.0257882	-1.80119	0.0042241
PhHAL.2G417000	0.807904	2.74e-12	0.500683	1.94e-05	0.458141	0.000192598	1.00838	2e-15
PhHAL.2G417200	-0.770589	0.00933488	-0.309238	0.251336	-0.562602	0.0154272	-0.344925	0.121091
PhHAL.2G417400	0.234801	0.0219235	0.245334	0.018378	0.540607	3.49e-07	0.818628	9.18e-14
PhHAL.2G417500	0.39398	2.57e-05	0.445375	2.88e-06	0.350984	0.000324516	0.686282	1.39e-12
PhHAL.2G417900	-0.811729	0.000400351	-0.857904	0.000303732	-0.54529	0.0085193	-0.369208	0.0653285
PhHAL.2G418000	0.678046	2.99e-19	0.534743	3.67e-12	0.372752	2.62e-06	0.533188	1.2e-11
PhHAL.2G419000	-0.800195	0.0228617	-1.2557	0.00419595	-0.969538	0.0375312	-1.33602	0.00455459
PhHAL.2G419500	1.79874	0.0427013	1.49006	0.00437958	4.23176	4.12e-121	2.05514	1.47e-132
PhHAL.2G419900	0.277988	0.229579	0.240942	0.267503	0.412837	0.0390348	0.597709	0.0024035
PhHAL.2G420200	-0.607436	0.000299587	-0.297658	0.0603361	-0.627344	4.14e-05	0.0588914	0.71423
PhHAL.2G421000	-2.07539	0.023655	-1.34444	0.218187	-0.483714	0.324385	-1.76299	7.25e-07
PhHAL.2G421300	0.10726	0.582164	0.376704	0.0485707	0.231305	0.223385	1.1068	2.32e-08
PhHAL.2G422200	0.614191	6.56e-29	0.470721	1.66e-17	0.286581	3.9e-07	0.722788	1.86e-37
PhHAL.2G422700	-3.78329	2.72e-30	-3.41537	7.71e-25	-4.16589	1.48e-30	-4.50127	9.98e-38
PhHAL.2G422900	2.98972	4.51e-16	2.57979	1.53e-12	2.05585	1.02e-07	2.7785	3.44e-11
PhHAL.2G423300	-2.06862	1.08e-23	-1.90503	2.66e-19	-2.09085	1.51e-20	-2.30561	1.25e-27
PhHAL.2G423400	-0.411427	0.000734721	-0.236356	0.0564012	0.0586085	0.652973	-0.665878	1.47e-08
PhHAL.2G424600	-2.80475	6.01e-06	-2.88098	3.79e-10	-2.03802	2.26e-10	-2.83158	4.53e-24
PhHAL.2G424700	-1.30367	0.000130263	-1.38223	0.000133082	-0.970879	0.0122088	-0.85593	0.0590079
PhHAL.2G424800	-0.0115338	0.996294	-1.7188	0.00019259	-1.48711	3.22e-29	-1.29049	4.01e-24
PhHAL.2G424900	-0.0115261	0.996294	-4.36504	0.00105559	-0.673918	0.00397396	-0.279703	0.188854
PhHAL.2G425100	-0.0115267	0.996294	-2.09476	0.00265042	-0.955292	1.86e-13	-0.195368	0.10665
PhHAL.2G425300	-0.0115006	0.996294	0.0782631	0.919747	1.59754	7.71e-20	1.88135	1.33e-33
PhHAL.2G425600	-0.973325	0.616133	-4.57416	0.000383683	-2.98541	4.63e-36	-2.60135	2.93e-33
PhHAL.2G426000	3.64043	0.018089	4.23669	0.00430101	1.98283	0.0387895	1.22137	0.0926005
PhHAL.2G426200	-0.330622	4.18e-08	-0.420017	3.57e-12	-0.445977	4.21e-13	-0.663648	5.6e-28
PhHAL.2G426500	-1.65101	1.35e-08	-0.755576	0.0190135	-0.810372	0.0156533	-0.165095	0.643499
PhHAL.2G426600	-1.77223	8.02e-14	-1.69724	2.58e-12	-0.956725	5.82e-05	-0.95488	4.58e-05
PhHAL.2G426900	1.14932	8.2e-20	0.870836	2.91e-10	0.479496	0.000459978	0.615059	1.13e-06
PhHAL.2G427100	-0.752111	5.94e-11	-0.983505	7.82e-18	-0.752672	1.95e-12	-0.929197	3.16e-20
PhHAL.2G427200	-0.318347	1.31e-05	-0.323823	1.39e-05	-0.49202	3.03e-11	-0.764367	5.06e-26
PhHAL.2G427400	-0.380739	0.000900982	-0.370448	0.00112912	-0.688421	5.39e-10	-0.491037	7.84e-06
PhHAL.2G427600	0.817179	0.0644477	0.276598	0.500921	0.375626	0.293798	1.77258	5.45e-07
PhHAL.2G427700	-0.65812	0.144484	-0.328624	0.364178	0.488027	0.0122072	0.913437	2.76e-07
PhHAL.2G428100	6.07176	2e-05	5.02974	0.000522893	5.44351	0.000154123	4.87115	0.000668042
PhHAL.2G428200	3.06998	2.32e-111	3.10349	4.36e-112	2.27743	8.69e-82	2.32904	9.6e-89
PhHAL.2G428300	-0.578724	2.27e-11	-0.548256	4.76e-10	-0.666771	4.52e-14	-0.90012	3.1e-25
PhHAL.2G429900	-0.103168	0.264885	-0.331125	0.000202658	-0.456269	2.85e-07	-0.753685	2.47e-18
PhHAL.2G430300	0.437923	4.87e-05	0.597444	2.29e-08	0.370844	0.00064203	0.798369	6.08e-14
PhHAL.2G430600	0.250789	0.201735	0.607813	0.00144935	0.842776	1.53e-06	0.804462	8.56e-07
PhHAL.2G430900	-0.385144	0.0253786	-0.585411	0.000865226	-0.206462	0.247915	-0.0971752	0.607393
PhHAL.2G431300	-2.59806	0.000945595	-2.12832	0.00770535	-2.47536	6.86e-07	-1.70937	5.27e-07
PhHAL.2G431400	0.297215	0.00886588	0.771806	2.68e-12	0.42261	0.000177147	0.635552	8.8e-09
PhHAL.2G431600	0.097098	0.822817	-0.542686	0.166232	-0.900198	0.00158824	-0.482894	0.0408905
PhHAL.2G432000	-1.05733	4.12e-22	-0.730348	8.51e-11	-0.594853	8.5e-08	-0.514225	2.09e-06
PhHAL.2G432200	-0.121781	0.346039	-0.540012	1.48e-05	-0.558055	1.15e-05	-0.716717	1.62e-08
PhHAL.2G432600	0.655653	1.08e-06	0.162162	0.233143	0.46717	0.000786504	0.550863	5.61e-05
PhHAL.2G433600	0.364723	0.000117606	0.56328	1.67e-09	0.386353	4.78e-05	0.778483	6.47e-17
PhHAL.2G433900	-6.68995	1.28e-07	-8.27122	3.05e-11	-5.96493	1.33e-20	-4.89807	6.11e-20
PhHAL.2G434000	-0.78084	0.00808909	-1.1389	0.000197695	-0.897805	0.00313678	-1.37571	1.88e-05
PhHAL.2G434900	-1.30404	3.63e-21	-1.13447	4.48e-16	-1.17824	2.78e-17	-1.71328	1.77e-36
PhHAL.2G435100	-0.686159	9.21e-22	-0.573526	1.7e-15	-0.739358	4.51e-25	-0.491256	1.2e-11
PhHAL.2G435200	-0.425022	0.000178952	-0.686311	1.44e-09	-0.610712	7.91e-09	-0.764633	6.2e-15
PhHAL.2G435300	-0.0107879	0.996294	0.430886	0.471566	1.46941	1.08e-05	0.457029	0.0526111
PhHAL.2G435500	-0.0114918	0.996294	-0.884925	0.63076	2.95644	8.48e-05	0.0905713	0.709317
PhHAL.2G435600	3.54179	0.000266086	2.77721	1.42e-06	2.26869	2.34e-06	1.74036	2.62e-05
PhHAL.2G435700	-0.539622	5.92e-12	-0.714062	1.02e-18	-0.643621	1.69e-14	-0.642749	3.52e-14
PhHAL.2G436700	0.106545	0.177462	0.300219	8.99e-05	0.331585	4.48e-05	0.633829	1.01e-13
PhHAL.2G436900	-0.762034	9.63e-08	-0.571438	0.000119542	-0.881224	1.47e-08	-0.568732	0.000635592
PhHAL.2G437100	0.806577	5.47e-08	0.589951	0.000114166	0.652945	2.88e-05	0.534816	0.000547958
PhHAL.2G437300	0.971297	3.13e-12	0.815626	2.5e-08	0.538253	0.000151829	0.513206	0.000128195
PhHAL.2G437400	-0.514656	0.238772	-0.993932	0.000407666	-0.657777	0.000636715	-0.94346	7.42e-07
PhHAL.2G437600	-6.95356	3.11e-08	-4.42359	3.17e-10	-1.27413	1.65e-09	-1.10582	2.39e-09
PhHAL.2G437800	-0.531713	3.02e-13	-0.692402	1.38e-21	-0.243945	0.000795204	-0.414507	2.59e-09
PhHAL.2G437900	0.453709	4.1e-11	0.587838	8.05e-18	0.51994	5.04e-14	0.798551	1.85e-31
PhHAL.2G438200	-2.58545	1.49e-19	-1.7163	7.34e-11	-2.23572	1.42e-15	-2.57328	7.09e-17
PhHAL.2G438600	-0.381198	3.88e-07	-0.619004	6.85e-17	-0.501656	2.16e-11	-0.882685	1.47e-33
PhHAL.2G438700	-4.07277	3.75e-28	-5.86383	1.1e-20	-5.32976	1.18e-19	-5.7753	3.03e-17
PhHAL.2G439200	-0.650913	2.27e-06	-0.274889	0.058116	-0.232356	0.118	-0.119795	0.42748
PhHAL.2G439600	0.416473	0.0424878	0.520877	0.00732197	0.544045	0.00283376	0.924308	7.81e-08
PhHAL.2G439800	1.2633	0.00137396	1.20324	0.00393128	0.291993	0.393958	0.473787	0.109909
PhHAL.2G440000	1.37857	0.0580483	2.21135	0.00111878	1.82775	0.00056429	1.70076	0.000196677
PhHAL.2G440600	0.78967	6.52e-11	0.475713	7.79e-05	-0.390903	0.00116578	0.237558	0.0464909
PhHAL.2G440800	0.141367	0.542527	0.695999	0.00167811	0.264133	0.236775	0.253993	0.28099
PhHAL.2G440900	-2.55979	5.43e-65	-2.21145	5.13e-48	-1.89414	5.79e-35	-2.11026	3.78e-45
PhHAL.2G441200	1.23651	3.19e-15	1.1462	2.53e-10	1.49361	1.66e-09	1.31761	6.42e-06
PhHAL.2G442000	1.03595	0.106076	2.63916	2.93e-05	0.861026	0.0408122	1.13316	0.00764188
PhHAL.2G442200	0.657486	1.23e-14	0.451924	1.06e-07	0.353184	4.61e-05	0.556982	3.58e-10
PhHAL.2G443200	0.464218	2.22e-07	0.565327	2.21e-10	0.30305	0.000878568	0.859331	3.81e-22
PhHAL.2G443400	-0.616893	9.28e-09	-0.569148	3.82e-07	-0.608999	8.44e-08	-0.69764	2.53e-10
PhHAL.2G443500	0.146823	0.198259	0.218809	0.0564997	0.00193727	0.988396	0.848084	4.62e-11
PhHAL.2G443600	-0.472587	0.00220565	-0.58589	0.000319573	-0.478246	0.00443843	-0.111789	0.507172
PhHAL.2G444200	1.76676	4.13e-198	1.89658	3.93e-229	1.73714	1.87e-193	1.6856	3.81e-178
PhHAL.2G444700	-0.944126	4.16e-14	-0.624735	3.74e-08	-1.01774	3.06e-24	-0.6655	1.35e-11
PhHAL.2G445000	-0.440099	0.000390746	-0.679586	5.4e-09	-0.537367	6.83e-07	0.0137901	0.902041
PhHAL.2G445100	-3.98341	0.00310415	-0.833061	0.262791	-0.0522677	0.922657	0.24429	0.501374
PhHAL.2G445300	0.685443	6.8e-10	1.08263	1.47e-23	0.439647	6.08e-05	0.801632	6.57e-14
PhHAL.2G446000	-2.55112	2.78e-07	-1.48487	0.00536171	-0.773972	0.0754223	-0.695693	0.0578144
PhHAL.2G446100	-1.88224	0.00211076	-0.55714	0.234574	-1.18874	0.00149334	-0.480364	0.157671
PhHAL.2G446400	0.487456	4.43e-05	0.569159	3.3e-06	0.538598	3.09e-05	1.01262	1.31e-13
PhHAL.2G447100	2.54792	4.95e-06	1.28601	2.48e-14	0.276978	0.0265279	0.507525	2.26e-05
PhHAL.2G447200	0.754398	4.42e-23	0.478667	1.57e-10	0.153204	0.0354958	0.670713	1.53e-21
PhHAL.2G447300	-0.133465	0.861376	-0.416116	0.0430871	-0.627338	8.57e-06	-0.19744	0.152197
PhHAL.2G447500	1.00632	0.260416	1.66641	0.0580019	1.26235	0.0110127	1.26251	0.00303517
PhHAL.2G447600	-0.634676	0.00017169	-0.802727	2.18e-06	-0.730798	2.39e-05	-1.24089	9.26e-13
PhHAL.2G447700	-0.682404	0.000189272	-0.806348	2.06e-05	-0.776979	6.68e-05	-1.21107	2.43e-10
PhHAL.2G448300	0.702404	7.21e-08	0.803178	2.47e-09	0.692635	2.68e-06	0.762886	5.81e-07
PhHAL.2G448700	0.336747	0.0225619	0.147497	0.338005	0.918785	1.74e-09	0.192106	0.186022
PhHAL.2G448900	-0.458704	0.330508	-1.22877	0.0108485	-0.348258	0.23258	-0.883994	0.00045859
PhHAL.2G449100	0.713502	2.3e-07	0.434559	0.00136331	-0.305472	0.0066087	-0.154312	0.129614
PhHAL.2G450100	0.883112	0.625815	-0.510448	0.72715	5.33442	1.29e-14	2.09725	1.4e-33
PhHAL.2G450700	0.755505	7.97e-18	0.80982	5.31e-20	0.666	2.32e-13	0.65029	2.7e-12
PhHAL.2G451000	0.480531	1.96e-10	0.425537	1.17e-08	0.481773	4.24e-11	0.615567	1.63e-17
PhHAL.2G451300	0.615662	1.8e-23	0.709124	7.05e-32	0.496922	8.78e-18	-0.0145429	0.797253
PhHAL.2G452300	0.0374553	0.820956	0.438055	0.00256509	0.0692039	0.652399	1.01224	4.57e-12
PhHAL.2G452400	0.111337	0.325684	0.507395	2.84e-06	0.100103	0.367887	0.683757	6.19e-10
PhHAL.2G452900	-0.194766	0.0553267	-0.59761	3.15e-09	-0.441666	3.49e-05	-0.711599	8.28e-11
PhHAL.2G453100	-0.970571	9.53e-26	-1.18153	1.79e-36	-0.891362	5.05e-24	-0.437915	1.65e-07
PhHAL.2G453200	0.373105	2.62e-10	0.233146	9.24e-05	0.273581	9.9e-06	0.741944	7.39e-30
PhHAL.2G455100	0.120599	0.298155	-0.256766	0.0186352	-0.581068	2.01e-08	-0.892116	4.59e-19
PhHAL.2G456500	0.494723	8.07e-06	0.51682	9.85e-07	0.460061	3.48e-06	0.846146	5.06e-18
PhHAL.2G457600	-4.41502	2.87e-10	-3.9531	8.99e-18	-0.0589856	0.760115	2.06398	5.39e-42
PhHAL.2G459400	2.39819	1.87e-92	1.9985	2.88e-78	1.75143	5.58e-66	1.63215	9.99e-58
PhHAL.2G459500	0.727537	4.4e-12	0.825627	1.2e-14	0.626413	4.19e-15	0.763994	1.85e-23
PhHAL.2G459600	1.37049	0.0994284	1.046	1.15e-08	0.375767	0.00142923	0.219419	0.0456368
PhHAL.2G459800	-6.47695	3.95e-06	-5.36553	0.000163717	-3.70775	0.0113054	-4.01041	0.00611381
PhHAL.2G460700	-1.12748	0.00177782	-0.0411882	0.918373	-0.987763	0.00908186	-0.873247	0.0278005
PhHAL.2G460800	-0.592535	4.8e-10	-0.810282	1.29e-16	-0.936177	5.88e-19	-1.61085	3.9e-50
PhHAL.2G461300	0.438657	3.42e-07	0.465279	5.79e-08	0.248818	0.00440934	0.587701	3.97e-12
PhHAL.2G461400	-0.425797	0.0945418	0.066748	0.799469	-0.154863	0.550625	0.900312	0.000268607
PhHAL.2G462300	0.313083	0.00521781	0.141206	0.209706	0.704678	1.08e-10	0.06036	0.588318
PhHAL.2G462400	-0.104555	0.594693	0.781121	1.23e-05	0.991394	2.51e-08	1.53436	1.52e-17
PhHAL.2G463700	-9.58762	6.38e-15	-8.42958	8.33e-12	-5.00492	2.44e-30	-4.31542	1.1e-36
PhHAL.2G463900	0.563574	4.37e-12	0.752455	4.77e-20	0.993953	2.88e-34	0.749466	7.82e-21
PhHAL.2G464800	-0.615291	4.47e-11	-0.671392	4.8e-13	-0.945994	7.75e-28	-0.580244	6.83e-13
PhHAL.2G464900	0.23635	0.0528937	0.674011	2.97e-08	0.309629	0.0123982	0.42436	0.000524704
PhHAL.2G465100	0.0426549	0.710025	-0.158196	0.136499	-0.162077	0.141509	-0.976302	4.26e-21
PhHAL.2G466400	2.3932	0.0221493	0.356762	0.601731	2.29242	1.55e-05	3.14972	9.63e-10
PhHAL.2G466500	-0.0114927	0.996294	1.65713	0.198959	1.01153	0.00996643	0.414165	0.214589
PhHAL.2G466700	-0.0115106	0.996294	-1.40229	0.370462	1.15791	6.92e-05	-1.0608	1.22e-07
PhHAL.2G466800	-0.0115084	0.996294	-2.36548	0.126984	1.98496	3.11e-10	-0.544962	0.0025865
PhHAL.2G467000	0.778901	1.86e-06	0.629525	0.000138836	0.177261	0.3012	0.520326	0.0030386
PhHAL.2G467400	-0.010019	0.987593	0.455239	0.0775677	0.385474	0.0835585	0.63388	0.00326721
PhHAL.2G467600	1.22518	0.0984259	0.171544	0.802551	-0.938696	0.198552	-2.21875	0.00288651
PhHAL.2G467700	0.394475	0.000545555	0.520262	4.32e-06	0.576641	4.27e-07	0.975057	4.8e-18
PhHAL.2G468200	0.480169	2.08e-06	0.810679	4.46e-16	0.476862	2.89e-06	0.873146	3.38e-18
PhHAL.2G468600	0.500887	5.1e-07	0.63545	2.46e-10	0.523315	2.3e-07	0.756665	1.42e-13
PhHAL.2G468900	0.965764	1.69e-27	0.77095	1.43e-16	1.15507	4.41e-36	0.854958	6.66e-22
PhHAL.2G469000	0.550876	0.132905	1.62027	3.36e-08	0.634268	0.00333742	0.628189	0.00170298
PhHAL.2G469100	-3.18466	1.71e-08	-1.83423	0.00240424	-0.233761	0.681091	-2.04823	1.08e-06
PhHAL.2G469200	-1.80008	0.00102212	-1.31575	2.6e-05	-0.116267	0.603635	0.0124434	0.952486
PhHAL.2G470100	0.614975	6.67e-11	0.935305	3.6e-23	0.419763	8.82e-06	0.744319	1.48e-15
PhHAL.2G470500	-2.59076	0.037043	-1.51177	0.0455144	-4.71909	8.09e-07	-4.15043	5.76e-10
PhHAL.2G470900	-0.0115035	0.996294	-0.884924	0.63949	0.399977	0.76308	-2.10124	0.000216678
PhHAL.2G471100	0.805281	7.42e-06	1.04813	1.8e-08	0.958735	8.38e-07	1.30991	5.46e-11
PhHAL.2G471200	-0.773125	0.000575583	-1.21032	8.94e-08	-1.74732	1.41e-18	-1.91781	1.44e-24
PhHAL.2G471400	-1.05156	1.36e-07	-0.746855	0.000412418	-0.75242	0.00122334	-0.655679	0.00763153
PhHAL.2G471600	-0.849545	1.53e-14	-1.28745	1.03e-30	-0.483605	2.75e-06	-0.947267	1.56e-29
PhHAL.2G471700	0.148187	0.329956	0.646105	6.91e-06	0.391139	0.00774028	0.392902	0.00609687
PhHAL.2G472100	0.758606	3.63e-12	0.853709	9.31e-15	0.598898	1.57e-08	0.245375	0.0175767
PhHAL.2G472300	0.587233	7.25e-08	0.198607	0.074527	0.486399	1.48e-05	0.0544916	0.632245
PhHAL.2G472400	-0.635419	5.89e-08	-0.464317	6.7e-05	-0.144065	0.151742	0.0122508	0.900262
PhHAL.2G473100	0.95025	0.623877	-4.20972	0.00120779	-1.72368	4.17e-16	-1.48099	4.96e-13
PhHAL.2G473300	-4.96181	0.000304167	-2.62071	0.00174701	-0.647731	0.350899	-1.78884	0.0370577
PhHAL.2G473500	3.47519	4.71e-05	5.22742	3.6e-06	3.5784	3.6e-06	5.10657	4.82e-06
PhHAL.2G473800	-1.05669	0.046892	-0.969482	0.0434502	-1.17756	0.000482707	-1.17953	7.73e-05
PhHAL.2G474300	0.651091	6.1e-14	0.806248	1.04e-20	0.45836	1.91e-07	1.15104	1.89e-39
PhHAL.2G475900	0.223059	0.0543747	0.613692	5.41e-08	0.185108	0.100727	0.42262	0.000143907
PhHAL.2G476000	-0.0114683	0.996294	0.076868	0.968947	4.94756	0.000434419	1.61313	0.00848721
PhHAL.2G476200	-1.27385	0.0118234	-1.7025	0.00103052	-0.609835	0.0645949	0.0202484	0.945767
PhHAL.2G476700	-4.04117	9.96e-10	-3.14908	3.42e-06	-0.971638	0.00733452	-0.666551	0.00610064
PhHAL.2G476800	-4.85578	0.000474144	-2.63579	0.0709088	-1.99185	0.00933589	-1.91619	0.00516298
PhHAL.2G477600	0.385759	2.23e-10	0.476414	3.42e-15	0.306378	3.46e-07	0.690357	1.18e-30
PhHAL.2G477700	0.534991	1.17e-09	0.56509	1e-10	0.465004	8.98e-08	1.05403	8.61e-35
PhHAL.2G477900	-4.40039	2.85e-10	-5.20905	4.34e-09	-3.30966	1.17e-54	-2.9139	6.18e-61
PhHAL.2G478000	0.535868	1.08e-06	0.533231	1.31e-06	0.721112	5.18e-11	0.760004	3.39e-12
PhHAL.2G478300	-1.33909	7.3e-10	-1.17278	6.29e-07	0.509962	0.00673184	0.248018	0.115604
PhHAL.2G478400	-0.74417	6.02e-07	-0.724345	1.26e-06	-0.434483	0.00365802	-0.473121	0.00101286
PhHAL.2G478800	0.392125	0.162805	0.504104	0.00146661	0.494621	5.22e-05	0.585607	1.38e-07
PhHAL.2G479100	-0.807882	4.16e-06	-0.300059	0.0529556	-0.00392193	0.979711	0.147725	0.28643
PhHAL.2G479400	-1.56904	5.64e-12	-0.895537	4.79e-05	0.177482	0.32119	0.322335	0.0519757
PhHAL.2G479500	-0.332009	0.00330003	-0.876669	1.2e-14	-0.742804	1.42e-10	-0.63965	8.68e-08
PhHAL.2G479900	-1.36378	2.96e-07	-1.85492	3.48e-12	-2.01119	3.28e-13	-2.05905	7.73e-16
PhHAL.2G480000	-0.351437	0.000237607	-0.329882	0.000835521	-0.237335	0.021075	-0.664638	4.32e-12
PhHAL.2G480100	-4.19802	0.00313522	-1.82068	0.239991	1.45968	0.114413	0.686518	0.178805
PhHAL.2G480700	0.252151	0.039508	0.567933	1.91e-06	0.619624	2.25e-08	0.797404	2.67e-14
PhHAL.2G481000	-2.68434	3.6e-66	-2.76112	6.16e-76	-1.36695	7.78e-29	-0.624256	2.73e-07
PhHAL.2G481100	0.574234	6.19e-10	0.491745	1.2e-07	0.155669	0.0999613	0.593246	2.57e-10
PhHAL.2G481300	0.634194	3.4e-12	0.582975	6.66e-10	0.924859	5.17e-27	0.909919	3.86e-28
PhHAL.2G482000	4.16271	0.000883741	5.05653	0.000275333	5.43291	8.77e-05	5.87359	1.77e-05
PhHAL.2G482300	-1.45289	3.72e-14	-1.23442	1.55e-09	-0.974392	1.57e-05	-1.95026	1.58e-16
PhHAL.2G483500	-0.368736	0.0759486	-0.6236	0.00351941	-0.212501	0.308243	-0.161798	0.472726
PhHAL.2G483800	-0.6788	3.13e-29	-0.560843	1.76e-20	-0.412013	4.88e-12	-0.435646	1.21e-13
PhHAL.2G484100	1.20754	1.96e-27	0.793552	1.46e-12	1.22006	5.3e-29	1.01259	1.3e-21
PhHAL.2G484300	-0.157981	0.693337	0.590222	0.0427632	0.946844	9.34e-08	0.835823	9.59e-09
PhHAL.2G484900	0.988135	8.75e-15	0.726424	3.09e-08	1.0059	1.57e-13	0.715764	2.04e-07
PhHAL.2G485500	-0.561738	2.01e-22	-0.750942	7.51e-37	-0.571043	2.8e-20	-0.903284	1.27e-51
PhHAL.2G486000	-0.192586	0.0353925	-0.477069	8.05e-08	-0.252152	0.00538461	-0.597491	8.77e-12
PhHAL.2G486200	-2.48508	2.6e-26	-1.58334	1.12e-16	-1.99512	3.27e-33	-1.8811	1.99e-32
PhHAL.2G486500	-0.544371	4.46e-07	-0.527486	8.16e-07	-0.222001	0.0410517	-0.750153	4.28e-14
PhHAL.2G486800	0.608139	5.28e-20	0.51051	4.58e-14	0.308277	3.83e-06	0.537906	1.6e-15
PhHAL.3G000500	-0.0115044	0.996294	0.20146	0.768668	1.00711	2.91e-06	0.54356	0.00211963
PhHAL.3G002900	0.513695	2.05e-06	0.841913	3.53e-15	0.510142	5.17e-09	0.526723	3.23e-10
PhHAL.3G003800	0.643106	0.284584	2.21869	8.1e-07	1.12052	0.000343509	1.63127	2.78e-07
PhHAL.3G004000	-0.602603	2.24e-10	-0.429635	5.85e-06	-0.533013	2.61e-08	-0.331232	0.000711195
PhHAL.3G004100	-0.0401834	0.777394	0.0114329	0.937873	-0.184589	0.160238	-0.634444	4.79e-07
PhHAL.3G004400	-0.716801	0.0733911	-0.856323	7.14e-08	-0.558234	4.61e-06	0.122613	0.311853
PhHAL.3G004600	1.41253	1.97e-12	1.33938	4.21e-11	1.33868	3.02e-11	1.69013	1.33e-16
PhHAL.3G004800	-1.8451	4.36e-33	-1.73435	1.48e-26	-1.29583	4.36e-16	-1.84686	1.4e-37
PhHAL.3G005400	0.945907	4.38e-09	0.550946	0.000758381	0.876925	3.58e-08	0.45233	0.00414046
PhHAL.3G005800	3.62104	1.15e-35	3.55656	1.35e-27	3.5211	5.46e-25	3.24246	8.77e-25
PhHAL.3G006200	-0.771594	1.4e-49	-0.779299	3.49e-49	-0.82738	4.6e-53	-0.688603	2.54e-36
PhHAL.3G007400	2.00618	4.49e-58	1.86351	1.86e-50	1.69284	6.8e-43	1.39519	5.28e-30
PhHAL.3G007500	-0.856135	0.346498	-2.6561	1.57e-07	-0.216318	0.177361	0.540241	0.000267249
PhHAL.3G009200	0.017669	0.977936	-0.42831	0.141129	-0.746994	0.00698344	-0.744376	0.0057071
PhHAL.3G009300	-2.72839	8.88e-08	-2.20412	5.34e-33	-1.86551	1.21e-36	-1.42346	1.85e-22
PhHAL.3G009500	3.2776	1.92e-13	1.07894	2.88e-08	-0.575235	2.55e-06	-0.224929	0.056144
PhHAL.3G010700	2.53543	0.000244465	2.07598	4.79e-05	3.3992	1.06e-41	2.25065	5.69e-45
PhHAL.3G011600	1.98095	0.00440555	2.84556	0.000588239	2.08311	0.00377127	2.98341	0.000228113
PhHAL.3G011800	0.573787	0.00386421	0.524421	0.00232342	0.282832	0.0424592	0.861149	5.92e-11
PhHAL.3G013600	0.907739	1.19e-12	0.819196	3.95e-10	0.778692	4.52e-09	0.724701	8.26e-08
PhHAL.3G013700	0.968946	4.66e-07	1.50741	4.81e-13	1.05031	2.78e-07	1.47044	1.19e-10
PhHAL.3G014100	-5.26215	1.95e-06	-2.50715	1.68e-05	-2.63263	2.82e-07	-2.23589	5.05e-16
PhHAL.3G014300	-0.696402	6.1e-15	-1.08135	4.31e-33	-1.07177	5.8e-32	-0.976424	3.8e-26
PhHAL.3G014800	-0.0914271	0.570172	-0.020196	0.89948	0.768251	2.23e-08	1.30585	6.29e-29
PhHAL.3G017100	-0.889485	3.95e-33	-1.01986	7.04e-41	-1.17748	1.22e-50	-1.03059	1.97e-39
PhHAL.3G017200	1.73309	3.05e-07	2.12189	4.41e-08	1.86683	1.34e-05	1.84699	4.83e-06
PhHAL.3G017300	-0.263311	0.000356863	-0.577374	4.87e-16	-0.72477	2.53e-25	-0.531948	7.76e-14
PhHAL.3G018000	1.61315	4.54e-44	1.49185	5.41e-37	1.28553	1.47e-27	1.38221	1.04e-30
PhHAL.3G018400	2.85508	3.85e-65	2.63562	1.34e-57	2.24056	9.98e-46	2.74956	6.54e-56
PhHAL.3G018500	0.911153	3.12e-31	0.629473	1.1e-16	0.396396	1.06e-07	0.627688	6.85e-17
PhHAL.3G018800	0.700423	6.1e-07	0.875284	4.98e-10	0.65459	1.32e-06	0.686994	7e-07
PhHAL.3G019000	5.92651	1.08e-05	5.78583	1.76e-05	4.47459	0.00105015	5.68056	1.96e-05
PhHAL.3G019300	-0.220207	0.00119177	-0.403824	7.56e-10	-0.696879	4.13e-28	-0.826977	1.59e-39
PhHAL.3G019900	-0.325339	0.000105319	-0.596394	2.97e-13	-0.647834	3.91e-15	-0.97037	8.9e-33
PhHAL.3G020700	-0.951114	4.85e-23	-0.961315	1.32e-18	-0.242014	0.0451669	0.165752	0.142499
PhHAL.3G020800	-0.70817	0.00204955	-0.750805	0.00235019	-0.0606247	0.801777	-0.125282	0.609924
PhHAL.3G020900	-0.219725	0.0803491	-0.280745	0.0143269	-0.196015	0.0723132	-0.628457	1.25e-09
PhHAL.3G021000	0.926337	4.16e-20	1.18794	7.54e-32	0.916071	6.24e-19	1.22353	2.22e-32
PhHAL.3G021100	-0.719222	3.21e-07	-0.792063	1.12e-08	-0.588381	4.36e-06	-0.361801	0.003504
PhHAL.3G021200	0.602947	6.1e-11	0.188151	0.0457056	0.318955	0.000644812	0.118178	0.200521
PhHAL.3G021900	-0.52633	3.68e-07	-0.510016	1.03e-06	-0.789695	5.45e-14	-0.391304	0.000303526
PhHAL.3G022500	0.0340469	0.904219	0.341013	0.159924	0.391414	0.117456	0.834918	0.00108604
PhHAL.3G022600	-1.13643	2.39e-23	-1.30936	4.86e-30	-0.946084	1.32e-16	-1.22095	1.52e-28
PhHAL.3G023000	0.947676	3.12e-15	0.909901	1.11e-14	0.833374	1e-13	0.750453	3.92e-12
PhHAL.3G023800	-1.20724	0.000328923	-1.08302	0.00128755	-0.772642	0.0104774	-0.591214	0.0310312
PhHAL.3G024200	0.172577	0.358282	0.592047	0.00149347	0.64373	0.000420525	1.09686	2.63e-09
PhHAL.3G024700	-1.12133	0.0157053	-1.22564	0.0273782	1.03449	0.00702418	1.32663	9.26e-07
PhHAL.3G024900	0.0338487	0.827745	0.0864877	0.551899	0.594382	6.34e-05	0.583999	0.000114634
PhHAL.3G025200	-0.565733	0.000131614	-0.289698	0.0623488	-1.23013	4.54e-14	-0.867004	3.93e-07
PhHAL.3G025400	-1.73838	0.00166684	-1.8778	0.00604679	-1.74997	0.000940088	-2.12718	0.000197545
PhHAL.3G025500	0.836875	1.46e-08	0.528119	0.00027798	0.104527	0.448397	0.1222	0.321771
PhHAL.3G025600	0.432146	3.6e-07	0.478264	4.29e-08	0.467157	1.25e-07	0.590743	7.93e-11
PhHAL.3G026200	0.62962	4.09e-13	0.359645	6.9e-05	0.183276	0.0532363	0.169512	0.0856137
PhHAL.3G026700	0.200531	0.187138	0.249694	0.0938894	0.468654	0.00175642	0.77175	2.65e-07
PhHAL.3G027000	0.834405	0.00373819	0.673423	0.0244575	0.892977	0.00701873	0.154695	0.621701
PhHAL.3G027100	-0.456395	1.54e-05	-0.372342	0.00101932	-0.684395	1.36e-07	-0.0853595	0.562286
PhHAL.3G027200	-2.19339	0.00594312	-0.756679	0.457476	0.125034	0.889119	-1.23964	0.0559746
PhHAL.3G027400	1.22446	1.2e-23	1.18226	9.73e-24	0.795236	4.51e-12	0.942441	4.41e-17
PhHAL.3G028300	0.85867	1.71e-05	0.502889	0.000450529	0.452125	6.97e-05	1.04452	2.37e-22
PhHAL.3G028800	5.0256	9.33e-11	4.65147	3.2e-13	1.88953	2.11e-16	1.5728	4.49e-15
PhHAL.3G029200	-1.96605	7.53e-09	-1.00276	0.000385387	-0.0453604	0.85339	-0.160689	0.46618
PhHAL.3G029400	0.825676	0.00011297	0.438494	0.0503588	0.602072	0.00588712	0.636455	0.00629125
PhHAL.3G029700	-0.678759	2.76e-19	-1.10335	2.31e-52	-1.38448	1.77e-91	-1.11671	3.2e-56
PhHAL.3G030100	-0.724736	0.00216581	-1.30758	3.38e-09	-1.18133	3.74e-08	-1.51573	4.44e-17
PhHAL.3G032300	0.531345	0.000122841	0.215221	0.118117	0.655552	3.64e-07	0.419595	0.000909063
PhHAL.3G033100	0.716254	0.00600073	0.88239	0.00024236	0.40956	0.0736621	0.483796	0.0337392
PhHAL.3G033700	11.5235	2.28e-96	10.0219	1.02e-185	9.27672	1.58e-254	9.21131	2.04e-276
PhHAL.3G033800	0.447572	0.054785	0.32341	0.243745	0.437294	0.0293882	1.18991	3.51e-10
PhHAL.3G034300	-1.28044	0.00075963	-1.17012	0.00236038	-0.929329	0.0199946	-0.72158	0.0449145
PhHAL.3G034400	-1.03496	1.27e-11	-0.553624	0.000491635	-0.448414	0.00739797	-0.377218	0.0286074
PhHAL.3G034700	0.638056	0.00288267	0.72393	0.00274609	0.629461	0.00102052	0.702017	6.4e-05
PhHAL.3G035400	-1.40633	3.19e-06	-0.504928	0.0398843	-0.596088	0.00751841	-0.448544	0.0380893
PhHAL.3G035600	-0.579707	8.86e-05	-0.887417	6.48e-09	-0.0565353	0.702185	-0.0924782	0.503096
PhHAL.3G035700	-0.637051	6.25e-13	-0.934498	8.11e-24	-1.09207	1.29e-30	-1.68791	3.81e-71
PhHAL.3G036300	-1.00538	1.45e-11	-1.09039	1.03e-11	-1.1865	4.3e-12	-1.40847	2.21e-13
PhHAL.3G036400	-1.25833	1.37e-30	-1.5789	3.87e-40	-1.50328	3.46e-31	-1.30443	1.4e-19
PhHAL.3G036900	-0.969157	2.77e-10	-1.34445	1.69e-17	-1.04268	3.25e-10	-1.13266	1.36e-11
PhHAL.3G037000	-0.511288	7.98e-07	-0.962438	9.49e-20	-0.966612	2.34e-18	-1.0537	9.14e-20
PhHAL.3G037600	-0.961287	0.0111664	-1.08305	0.000318013	-1.29778	6.76e-06	-1.3921	1.87e-06
PhHAL.3G037800	0.486674	2.47e-23	0.405126	1.22e-16	0.224884	5.74e-06	0.724261	4.08e-51
PhHAL.3G037900	-0.819896	2.37e-05	-0.701586	0.000628773	-0.954122	1.29e-05	-0.912648	8.8e-05
PhHAL.3G038300	-0.68963	0.00406055	-0.632216	0.00902822	-0.532903	0.0272401	-0.0573773	0.817796
PhHAL.3G039500	-0.0115227	0.996294	-1.78028	0.293955	-2.20229	1.71e-08	-2.1211	1.73e-08
PhHAL.3G039600	0.0378978	0.926295	-0.102135	0.716278	-0.743695	0.00324413	-0.785684	1.59e-05
PhHAL.3G039900	0.431602	0.456131	-3.01785	3.63e-20	-1.87704	5.43e-120	-1.33924	9.5e-76
PhHAL.3G040200	0.589709	5.31e-11	0.580727	1.06e-10	0.357005	9.94e-05	0.678008	5.91e-14
PhHAL.3G040300	-0.119381	0.495198	-0.602163	0.000433872	-0.879326	3.63e-06	-2.48063	8.96e-39
PhHAL.3G040400	-0.571713	1.75e-09	-0.575014	1.41e-09	-0.734399	1.19e-14	-0.242121	0.0123354
PhHAL.3G040800	-0.822252	0.016235	-0.454856	0.209339	-1.29445	0.000133277	-0.72709	0.0442543
PhHAL.3G041000	0.953964	1.53e-26	1.04803	5.1e-33	0.856199	7.09e-24	1.12659	1.74e-40
PhHAL.3G042200	0.0942231	0.264368	0.115383	0.161698	0.148241	0.0836817	0.607221	2.1e-12
PhHAL.3G042300	0.833377	8.33e-16	1.22277	4.69e-37	1.3277	5.3e-53	1.09957	1.87e-39
PhHAL.3G042400	0.943823	7.59e-40	0.728851	6.18e-24	0.70265	3.15e-22	0.965884	9.58e-39
PhHAL.3G042600	-0.570249	1.41e-08	-1.35592	1.49e-37	-1.46803	9.67e-40	-1.92652	1.28e-60
PhHAL.3G042700	-0.468882	9.41e-06	-0.669867	2.46e-10	-0.592361	6.92e-08	-0.262931	0.0189854
PhHAL.3G044400	1.09924	0.0499322	2.14184	0.000171285	0.672873	0.0297133	0.811707	0.00227416
PhHAL.3G045100	0.670954	4.23e-05	1.01628	9.92e-10	0.706026	1.71e-05	1.10743	2.03e-11
[truncated: 5,846 more rows]

## Sheet: Table S3
Supplemental Table S3. Clustering analysis for genes with interaction effects, strictly additive genotype effects, strictly additive development effects, and independent genotype and development effects
# Int: genes with interaction effects.
# G_D: genes with both genotype and development effects independently.
# G: genes with strictly additive genotype effects.
# D: genes with strictly additive development effects.
Category	Gene_ID	Cluster number
Int	PhHAL.1G001000	Cluster 1
Int	PhHAL.1G001400	Cluster 1
Int	PhHAL.1G003400	Cluster 1
Int	PhHAL.1G006300	Cluster 1
Int	PhHAL.1G010300	Cluster 1
Int	PhHAL.1G014400	Cluster 1
Int	PhHAL.1G015600	Cluster 1
Int	PhHAL.1G017500	Cluster 1
Int	PhHAL.1G020700	Cluster 1
Int	PhHAL.1G021200	Cluster 1
Int	PhHAL.1G030000	Cluster 1
Int	PhHAL.1G031800	Cluster 1
Int	PhHAL.1G032100	Cluster 1
Int	PhHAL.1G037000	Cluster 1
Int	PhHAL.1G038000	Cluster 1
Int	PhHAL.1G042400	Cluster 1
Int	PhHAL.1G047400	Cluster 1
Int	PhHAL.1G050300	Cluster 1
Int	PhHAL.1G053400	Cluster 1
Int	PhHAL.1G054400	Cluster 1
Int	PhHAL.1G055600	Cluster 1
Int	PhHAL.1G059900	Cluster 1
Int	PhHAL.1G060900	Cluster 1
Int	PhHAL.1G073300	Cluster 1
Int	PhHAL.1G081600	Cluster 1
Int	PhHAL.1G082600	Cluster 1
Int	PhHAL.1G084100	Cluster 1
Int	PhHAL.1G085100	Cluster 1
Int	PhHAL.1G085600	Cluster 1
Int	PhHAL.1G088700	Cluster 1
Int	PhHAL.1G093500	Cluster 1
Int	PhHAL.1G097600	Cluster 1
Int	PhHAL.1G101800	Cluster 1
Int	PhHAL.1G106100	Cluster 1
Int	PhHAL.1G113800	Cluster 1
Int	PhHAL.1G114000	Cluster 1
Int	PhHAL.1G114800	Cluster 1
Int	PhHAL.1G121800	Cluster 1
Int	PhHAL.1G124100	Cluster 1
Int	PhHAL.1G125500	Cluster 1
Int	PhHAL.1G126600	Cluster 1
Int	PhHAL.1G127200	Cluster 1
Int	PhHAL.1G137900	Cluster 1
Int	PhHAL.1G141500	Cluster 1
Int	PhHAL.1G150000	Cluster 1
Int	PhHAL.1G151400	Cluster 1
Int	PhHAL.1G157800	Cluster 1
Int	PhHAL.1G163400	Cluster 1
Int	PhHAL.1G171400	Cluster 1
Int	PhHAL.1G191600	Cluster 1
Int	PhHAL.1G193100	Cluster 1
Int	PhHAL.1G241900	Cluster 1
Int	PhHAL.1G243100	Cluster 1
Int	PhHAL.1G244600	Cluster 1
Int	PhHAL.1G248500	Cluster 1
Int	PhHAL.1G253200	Cluster 1
Int	PhHAL.1G272500	Cluster 1
Int	PhHAL.1G275800	Cluster 1
Int	PhHAL.1G276700	Cluster 1
Int	PhHAL.1G278000	Cluster 1
Int	PhHAL.1G282000	Cluster 1
Int	PhHAL.1G283000	Cluster 1
Int	PhHAL.1G285000	Cluster 1
Int	PhHAL.1G285900	Cluster 1
Int	PhHAL.1G289100	Cluster 1
Int	PhHAL.1G290500	Cluster 1
Int	PhHAL.1G294200	Cluster 1
Int	PhHAL.1G296400	Cluster 1
Int	PhHAL.1G299900	Cluster 1
Int	PhHAL.1G306200	Cluster 1
Int	PhHAL.1G306400	Cluster 1
Int	PhHAL.1G309100	Cluster 1
Int	PhHAL.1G315300	Cluster 1
Int	PhHAL.1G316000	Cluster 1
Int	PhHAL.1G318300	Cluster 1
Int	PhHAL.1G322400	Cluster 1
Int	PhHAL.1G323300	Cluster 1
Int	PhHAL.1G325600	Cluster 1
Int	PhHAL.1G328800	Cluster 1
Int	PhHAL.1G338200	Cluster 1
Int	PhHAL.1G340400	Cluster 1
Int	PhHAL.1G345400	Cluster 1
Int	PhHAL.1G347500	Cluster 1
Int	PhHAL.1G348800	Cluster 1
Int	PhHAL.1G351400	Cluster 1
Int	PhHAL.1G363100	Cluster 1
Int	PhHAL.1G364900	Cluster 1
Int	PhHAL.1G365500	Cluster 1
Int	PhHAL.1G366300	Cluster 1
Int	PhHAL.1G368100	Cluster 1
Int	PhHAL.1G369700	Cluster 1
Int	PhHAL.1G373800	Cluster 1
Int	PhHAL.1G377200	Cluster 1
Int	PhHAL.1G377800	Cluster 1
Int	PhHAL.1G377900	Cluster 1
Int	PhHAL.1G390100	Cluster 1
Int	PhHAL.1G393300	Cluster 1
Int	PhHAL.1G393800	Cluster 1
Int	PhHAL.1G397300	Cluster 1
Int	PhHAL.1G399100	Cluster 1
Int	PhHAL.1G401300	Cluster 1
Int	PhHAL.1G402200	Cluster 1
Int	PhHAL.1G403100	Cluster 1
Int	PhHAL.1G407700	Cluster 1
Int	PhHAL.1G410900	Cluster 1
Int	PhHAL.1G411100	Cluster 1
Int	PhHAL.1G417100	Cluster 1
Int	PhHAL.1G422400	Cluster 1
Int	PhHAL.1G423800	Cluster 1
Int	PhHAL.1G427300	Cluster 1
Int	PhHAL.1G429600	Cluster 1
Int	PhHAL.1G436600	Cluster 1
Int	PhHAL.1G439400	Cluster 1
Int	PhHAL.1G443300	Cluster 1
Int	PhHAL.1G444200	Cluster 1
Int	PhHAL.1G445400	Cluster 1
Int	PhHAL.1G449500	Cluster 1
Int	PhHAL.1G452000	Cluster 1
Int	PhHAL.2G003300	Cluster 1
Int	PhHAL.2G006600	Cluster 1
Int	PhHAL.2G007300	Cluster 1
Int	PhHAL.2G024500	Cluster 1
Int	PhHAL.2G024600	Cluster 1
Int	PhHAL.2G027700	Cluster 1
Int	PhHAL.2G028100	Cluster 1
Int	PhHAL.2G033500	Cluster 1
Int	PhHAL.2G034000	Cluster 1
Int	PhHAL.2G034600	Cluster 1
Int	PhHAL.2G036400	Cluster 1
Int	PhHAL.2G036900	Cluster 1
Int	PhHAL.2G042300	Cluster 1
Int	PhHAL.2G047200	Cluster 1
Int	PhHAL.2G047800	Cluster 1
Int	PhHAL.2G053400	Cluster 1
Int	PhHAL.2G056000	Cluster 1
Int	PhHAL.2G059900	Cluster 1
Int	PhHAL.2G062600	Cluster 1
Int	PhHAL.2G066600	Cluster 1
Int	PhHAL.2G069800	Cluster 1
Int	PhHAL.2G070500	Cluster 1
Int	PhHAL.2G071300	Cluster 1
Int	PhHAL.2G073900	Cluster 1
Int	PhHAL.2G086900	Cluster 1
Int	PhHAL.2G088700	Cluster 1
Int	PhHAL.2G091100	Cluster 1
Int	PhHAL.2G092700	Cluster 1
Int	PhHAL.2G094700	Cluster 1
Int	PhHAL.2G099500	Cluster 1
Int	PhHAL.2G108800	Cluster 1
Int	PhHAL.2G109800	Cluster 1
Int	PhHAL.2G111300	Cluster 1
Int	PhHAL.2G121000	Cluster 1
Int	PhHAL.2G123600	Cluster 1
Int	PhHAL.2G128400	Cluster 1
Int	PhHAL.2G132900	Cluster 1
Int	PhHAL.2G134100	Cluster 1
Int	PhHAL.2G138700	Cluster 1
Int	PhHAL.2G168200	Cluster 1
Int	PhHAL.2G186000	Cluster 1
Int	PhHAL.2G196000	Cluster 1
Int	PhHAL.2G196300	Cluster 1
Int	PhHAL.2G209900	Cluster 1
Int	PhHAL.2G210700	Cluster 1
Int	PhHAL.2G213100	Cluster 1
Int	PhHAL.2G218300	Cluster 1
Int	PhHAL.2G223900	Cluster 1
Int	PhHAL.2G224300	Cluster 1
Int	PhHAL.2G232000	Cluster 1
Int	PhHAL.2G234800	Cluster 1
Int	PhHAL.2G239100	Cluster 1
Int	PhHAL.2G239200	Cluster 1
Int	PhHAL.2G243500	Cluster 1
Int	PhHAL.2G254700	Cluster 1
Int	PhHAL.2G255000	Cluster 1
Int	PhHAL.2G260000	Cluster 1
Int	PhHAL.2G266800	Cluster 1
Int	PhHAL.2G267200	Cluster 1
Int	PhHAL.2G271200	Cluster 1
Int	PhHAL.2G281400	Cluster 1
Int	PhHAL.2G282700	Cluster 1
Int	PhHAL.2G291300	Cluster 1
Int	PhHAL.2G293000	Cluster 1
Int	PhHAL.2G299000	Cluster 1
Int	PhHAL.2G300400	Cluster 1
Int	PhHAL.2G304900	Cluster 1
Int	PhHAL.2G306700	Cluster 1
Int	PhHAL.2G314500	Cluster 1
Int	PhHAL.2G315300	Cluster 1
Int	PhHAL.2G318100	Cluster 1
Int	PhHAL.2G323300	Cluster 1
Int	PhHAL.2G329600	Cluster 1
Int	PhHAL.2G334100	Cluster 1
Int	PhHAL.2G337600	Cluster 1
Int	PhHAL.2G338400	Cluster 1
Int	PhHAL.2G342100	Cluster 1
Int	PhHAL.2G345400	Cluster 1
Int	PhHAL.2G346100	Cluster 1
Int	PhHAL.2G346800	Cluster 1
Int	PhHAL.2G348600	Cluster 1
Int	PhHAL.2G355900	Cluster 1
Int	PhHAL.2G359300	Cluster 1
Int	PhHAL.2G360400	Cluster 1
Int	PhHAL.2G360700	Cluster 1
Int	PhHAL.2G362000	Cluster 1
Int	PhHAL.2G365700	Cluster 1
Int	PhHAL.2G369200	Cluster 1
Int	PhHAL.2G369900	Cluster 1
Int	PhHAL.2G371200	Cluster 1
Int	PhHAL.2G372800	Cluster 1
Int	PhHAL.2G376900	Cluster 1
Int	PhHAL.2G378300	Cluster 1
Int	PhHAL.2G388100	Cluster 1
Int	PhHAL.2G388700	Cluster 1
Int	PhHAL.2G393000	Cluster 1
Int	PhHAL.2G393400	Cluster 1
Int	PhHAL.2G393600	Cluster 1
Int	PhHAL.2G399100	Cluster 1
Int	PhHAL.2G403300	Cluster 1
Int	PhHAL.2G406700	Cluster 1
Int	PhHAL.2G408900	Cluster 1
Int	PhHAL.2G410200	Cluster 1
Int	PhHAL.2G411000	Cluster 1
Int	PhHAL.2G412700	Cluster 1
Int	PhHAL.2G423900	Cluster 1
Int	PhHAL.2G428200	Cluster 1
Int	PhHAL.2G433100	Cluster 1
Int	PhHAL.2G440600	Cluster 1
Int	PhHAL.2G445300	Cluster 1
Int	PhHAL.2G446300	Cluster 1
Int	PhHAL.2G447100	Cluster 1
Int	PhHAL.2G447200	Cluster 1
Int	PhHAL.2G451300	Cluster 1
Int	PhHAL.2G454900	Cluster 1
Int	PhHAL.2G459400	Cluster 1
Int	PhHAL.2G463800	Cluster 1
Int	PhHAL.2G467900	Cluster 1
Int	PhHAL.2G472100	Cluster 1
Int	PhHAL.3G010700	Cluster 1
Int	PhHAL.3G014600	Cluster 1
Int	PhHAL.3G018500	Cluster 1
Int	PhHAL.3G021200	Cluster 1
Int	PhHAL.3G023900	Cluster 1
Int	PhHAL.3G028300	Cluster 1
Int	PhHAL.3G028800	Cluster 1
Int	PhHAL.3G037800	Cluster 1
Int	PhHAL.3G041800	Cluster 1
Int	PhHAL.3G042300	Cluster 1
Int	PhHAL.3G042500	Cluster 1
Int	PhHAL.3G047500	Cluster 1
Int	PhHAL.3G052800	Cluster 1
Int	PhHAL.3G053700	Cluster 1
Int	PhHAL.3G054500	Cluster 1
Int	PhHAL.3G057400	Cluster 1
Int	PhHAL.3G057600	Cluster 1
Int	PhHAL.3G062000	Cluster 1
Int	PhHAL.3G062200	Cluster 1
Int	PhHAL.3G063700	Cluster 1
Int	PhHAL.3G063800	Cluster 1
Int	PhHAL.3G064200	Cluster 1
Int	PhHAL.3G066500	Cluster 1
Int	PhHAL.3G066600	Cluster 1
Int	PhHAL.3G067000	Cluster 1
Int	PhHAL.3G067900	Cluster 1
Int	PhHAL.3G072800	Cluster 1
Int	PhHAL.3G072900	Cluster 1
Int	PhHAL.3G077000	Cluster 1
Int	PhHAL.3G080400	Cluster 1
Int	PhHAL.3G094700	Cluster 1
Int	PhHAL.3G095800	Cluster 1
Int	PhHAL.3G098600	Cluster 1
Int	PhHAL.3G104600	Cluster 1
Int	PhHAL.3G104800	Cluster 1
Int	PhHAL.3G110000	Cluster 1
Int	PhHAL.3G119000	Cluster 1
Int	PhHAL.3G123700	Cluster 1
Int	PhHAL.3G127100	Cluster 1
Int	PhHAL.3G135900	Cluster 1
Int	PhHAL.3G136900	Cluster 1
Int	PhHAL.3G143400	Cluster 1
Int	PhHAL.3G144900	Cluster 1
Int	PhHAL.3G151100	Cluster 1
Int	PhHAL.3G152500	Cluster 1
Int	PhHAL.3G153200	Cluster 1
Int	PhHAL.3G153600	Cluster 1
Int	PhHAL.3G155200	Cluster 1
Int	PhHAL.3G158700	Cluster 1
Int	PhHAL.3G162000	Cluster 1
Int	PhHAL.3G164800	Cluster 1
Int	PhHAL.3G166200	Cluster 1
Int	PhHAL.3G169300	Cluster 1
Int	PhHAL.3G176500	Cluster 1
Int	PhHAL.3G192300	Cluster 1
Int	PhHAL.3G195100	Cluster 1
Int	PhHAL.3G199300	Cluster 1
Int	PhHAL.3G199800	Cluster 1
Int	PhHAL.3G200200	Cluster 1
Int	PhHAL.3G216100	Cluster 1
Int	PhHAL.3G218700	Cluster 1
Int	PhHAL.3G220400	Cluster 1
Int	PhHAL.3G228500	Cluster 1
Int	PhHAL.3G228600	Cluster 1
Int	PhHAL.3G230500	Cluster 1
Int	PhHAL.3G236800	Cluster 1
Int	PhHAL.3G239200	Cluster 1
Int	PhHAL.3G244600	Cluster 1
Int	PhHAL.3G245200	Cluster 1
Int	PhHAL.3G245400	Cluster 1
Int	PhHAL.3G249800	Cluster 1
Int	PhHAL.3G250100	Cluster 1
Int	PhHAL.3G250200	Cluster 1
Int	PhHAL.3G256500	Cluster 1
Int	PhHAL.3G260300	Cluster 1
Int	PhHAL.3G260500	Cluster 1
Int	PhHAL.3G269900	Cluster 1
Int	PhHAL.3G275200	Cluster 1
Int	PhHAL.3G277500	Cluster 1
Int	PhHAL.3G278600	Cluster 1
Int	PhHAL.3G279200	Cluster 1
Int	PhHAL.3G280700	Cluster 1
Int	PhHAL.3G286200	Cluster 1
Int	PhHAL.3G287000	Cluster 1
Int	PhHAL.3G288400	Cluster 1
Int	PhHAL.3G296000	Cluster 1
Int	PhHAL.3G298400	Cluster 1
Int	PhHAL.3G323100	Cluster 1
Int	PhHAL.3G332100	Cluster 1
Int	PhHAL.3G342400	Cluster 1
Int	PhHAL.3G351200	Cluster 1
Int	PhHAL.3G382000	Cluster 1
Int	PhHAL.3G399400	Cluster 1
Int	PhHAL.3G401100	Cluster 1
Int	PhHAL.3G406000	Cluster 1
Int	PhHAL.3G416000	Cluster 1
Int	PhHAL.3G419500	Cluster 1
Int	PhHAL.3G422100	Cluster 1
Int	PhHAL.3G425000	Cluster 1
Int	PhHAL.3G429300	Cluster 1
Int	PhHAL.3G432500	Cluster 1
Int	PhHAL.3G435300	Cluster 1
Int	PhHAL.3G437300	Cluster 1
Int	PhHAL.3G437600	Cluster 1
Int	PhHAL.3G439200	Cluster 1
Int	PhHAL.3G441900	Cluster 1
Int	PhHAL.3G449100	Cluster 1
Int	PhHAL.3G449700	Cluster 1
Int	PhHAL.3G450800	Cluster 1
Int	PhHAL.3G451300	Cluster 1
Int	PhHAL.3G460300	Cluster 1
Int	PhHAL.3G460400	Cluster 1
Int	PhHAL.3G463600	Cluster 1
Int	PhHAL.3G470600	Cluster 1
Int	PhHAL.3G474200	Cluster 1
Int	PhHAL.3G477300	Cluster 1
Int	PhHAL.3G477400	Cluster 1
Int	PhHAL.3G487100	Cluster 1
Int	PhHAL.4G001400	Cluster 1
Int	PhHAL.4G002200	Cluster 1
Int	PhHAL.4G003600	Cluster 1
Int	PhHAL.4G004000	Cluster 1
Int	PhHAL.4G004100	Cluster 1
Int	PhHAL.4G008100	Cluster 1
Int	PhHAL.4G017000	Cluster 1
Int	PhHAL.4G021000	Cluster 1
Int	PhHAL.4G021500	Cluster 1
Int	PhHAL.4G031200	Cluster 1
Int	PhHAL.4G039800	Cluster 1
Int	PhHAL.4G040500	Cluster 1
Int	PhHAL.4G040600	Cluster 1
Int	PhHAL.4G050600	Cluster 1
Int	PhHAL.4G052000	Cluster 1
Int	PhHAL.4G055400	Cluster 1
Int	PhHAL.4G055700	Cluster 1
Int	PhHAL.4G060600	Cluster 1
Int	PhHAL.4G061100	Cluster 1
Int	PhHAL.4G066000	Cluster 1
Int	PhHAL.4G068800	Cluster 1
Int	PhHAL.4G069400	Cluster 1
Int	PhHAL.4G078600	Cluster 1
Int	PhHAL.4G083600	Cluster 1
Int	PhHAL.4G094800	Cluster 1
Int	PhHAL.4G100500	Cluster 1
Int	PhHAL.4G102900	Cluster 1
Int	PhHAL.4G103300	Cluster 1
Int	PhHAL.4G103900	Cluster 1
Int	PhHAL.4G105600	Cluster 1
Int	PhHAL.4G107100	Cluster 1
Int	PhHAL.4G107800	Cluster 1
Int	PhHAL.4G108400	Cluster 1
Int	PhHAL.4G108800	Cluster 1
Int	PhHAL.4G111000	Cluster 1
Int	PhHAL.4G114100	Cluster 1
Int	PhHAL.4G119400	Cluster 1
Int	PhHAL.4G128300	Cluster 1
Int	PhHAL.4G129200	Cluster 1
Int	PhHAL.4G134500	Cluster 1
Int	PhHAL.4G178700	Cluster 1
Int	PhHAL.4G199200	Cluster 1
Int	PhHAL.4G223200	Cluster 1
Int	PhHAL.4G233100	Cluster 1
Int	PhHAL.4G236800	Cluster 1
Int	PhHAL.4G237000	Cluster 1
Int	PhHAL.4G248700	Cluster 1
Int	PhHAL.4G260100	Cluster 1
Int	PhHAL.4G264300	Cluster 1
Int	PhHAL.4G278500	Cluster 1
Int	PhHAL.4G279900	Cluster 1
Int	PhHAL.4G289900	Cluster 1
Int	PhHAL.4G295200	Cluster 1
Int	PhHAL.4G295300	Cluster 1
Int	PhHAL.4G297400	Cluster 1
Int	PhHAL.4G302300	Cluster 1
Int	PhHAL.4G305000	Cluster 1
Int	PhHAL.4G307100	Cluster 1
Int	PhHAL.4G308400	Cluster 1
Int	PhHAL.4G310500	Cluster 1
Int	PhHAL.4G316100	Cluster 1
Int	PhHAL.4G322100	Cluster 1
Int	PhHAL.4G322500	Cluster 1
Int	PhHAL.4G326300	Cluster 1
Int	PhHAL.4G335800	Cluster 1
Int	PhHAL.4G336000	Cluster 1
Int	PhHAL.4G346000	Cluster 1
Int	PhHAL.4G346500	Cluster 1
Int	PhHAL.4G348800	Cluster 1
Int	PhHAL.4G354300	Cluster 1
Int	PhHAL.4G356300	Cluster 1
Int	PhHAL.4G357800	Cluster 1
Int	PhHAL.4G364200	Cluster 1
Int	PhHAL.4G369600	Cluster 1
Int	PhHAL.4G370900	Cluster 1
Int	PhHAL.5G000200	Cluster 1
Int	PhHAL.5G003600	Cluster 1
Int	PhHAL.5G003800	Cluster 1
Int	PhHAL.5G004200	Cluster 1
Int	PhHAL.5G009500	Cluster 1
Int	PhHAL.5G011000	Cluster 1
Int	PhHAL.5G013100	Cluster 1
Int	PhHAL.5G014400	Cluster 1
Int	PhHAL.5G014500	Cluster 1
Int	PhHAL.5G022500	Cluster 1
Int	PhHAL.5G023800	Cluster 1
Int	PhHAL.5G026500	Cluster 1
Int	PhHAL.5G032900	Cluster 1
Int	PhHAL.5G033300	Cluster 1
Int	PhHAL.5G035700	Cluster 1
Int	PhHAL.5G039600	Cluster 1
Int	PhHAL.5G040100	Cluster 1
Int	PhHAL.5G040500	Cluster 1
Int	PhHAL.5G042300	Cluster 1
Int	PhHAL.5G050500	Cluster 1
Int	PhHAL.5G050600	Cluster 1
Int	PhHAL.5G052800	Cluster 1
Int	PhHAL.5G054000	Cluster 1
Int	PhHAL.5G057400	Cluster 1
Int	PhHAL.5G058200	Cluster 1
Int	PhHAL.5G060200	Cluster 1
Int	PhHAL.5G067200	Cluster 1
Int	PhHAL.5G069500	Cluster 1
Int	PhHAL.5G075700	Cluster 1
Int	PhHAL.5G078300	Cluster 1
Int	PhHAL.5G089200	Cluster 1
Int	PhHAL.5G089600	Cluster 1
Int	PhHAL.5G089800	Cluster 1
Int	PhHAL.5G103300	Cluster 1
Int	PhHAL.5G104400	Cluster 1
Int	PhHAL.5G108100	Cluster 1
Int	PhHAL.5G109200	Cluster 1
Int	PhHAL.5G113300	Cluster 1
Int	PhHAL.5G114300	Cluster 1
Int	PhHAL.5G123000	Cluster 1
Int	PhHAL.5G123300	Cluster 1
Int	PhHAL.5G123600	Cluster 1
Int	PhHAL.5G126900	Cluster 1
Int	PhHAL.5G136000	Cluster 1
Int	PhHAL.5G138500	Cluster 1
Int	PhHAL.5G143400	Cluster 1
Int	PhHAL.5G144800	Cluster 1
Int	PhHAL.5G144900	Cluster 1
Int	PhHAL.5G145700	Cluster 1
Int	PhHAL.5G149400	Cluster 1
Int	PhHAL.5G154100	Cluster 1
Int	PhHAL.5G154200	Cluster 1
Int	PhHAL.5G156500	Cluster 1
Int	PhHAL.5G159000	Cluster 1
Int	PhHAL.5G164300	Cluster 1
Int	PhHAL.5G164500	Cluster 1
Int	PhHAL.5G165500	Cluster 1
Int	PhHAL.5G166300	Cluster 1
Int	PhHAL.5G169500	Cluster 1
Int	PhHAL.5G170600	Cluster 1
Int	PhHAL.5G171800	Cluster 1
Int	PhHAL.5G185400	Cluster 1
Int	PhHAL.5G188900	Cluster 1
Int	PhHAL.5G189100	Cluster 1
Int	PhHAL.5G190800	Cluster 1
Int	PhHAL.5G190900	Cluster 1
Int	PhHAL.5G195200	Cluster 1
Int	PhHAL.5G195400	Cluster 1
Int	PhHAL.5G203500	Cluster 1
Int	PhHAL.5G204000	Cluster 1
Int	PhHAL.5G206000	Cluster 1
Int	PhHAL.5G216700	Cluster 1
Int	PhHAL.5G220700	Cluster 1
Int	PhHAL.5G226000	Cluster 1
Int	PhHAL.5G230000	Cluster 1
Int	PhHAL.5G233300	Cluster 1
Int	PhHAL.5G235200	Cluster 1
Int	PhHAL.5G236400	Cluster 1
Int	PhHAL.5G237400	Cluster 1
Int	PhHAL.5G241700	Cluster 1
Int	PhHAL.5G244900	Cluster 1
Int	PhHAL.5G255600	Cluster 1
Int	PhHAL.5G264600	Cluster 1
Int	PhHAL.5G265100	Cluster 1
Int	PhHAL.5G267500	Cluster 1
Int	PhHAL.5G271700	Cluster 1
Int	PhHAL.5G274700	Cluster 1
Int	PhHAL.5G276000	Cluster 1
Int	PhHAL.5G278900	Cluster 1
Int	PhHAL.5G282500	Cluster 1
Int	PhHAL.5G286500	Cluster 1
Int	PhHAL.5G289200	Cluster 1
Int	PhHAL.5G342800	Cluster 1
Int	PhHAL.5G347100	Cluster 1
Int	PhHAL.5G351500	Cluster 1
Int	PhHAL.5G352500	Cluster 1
Int	PhHAL.5G356500	Cluster 1
Int	PhHAL.5G367300	Cluster 1
Int	PhHAL.5G372400	Cluster 1
Int	PhHAL.5G385400	Cluster 1
Int	PhHAL.5G385900	Cluster 1
Int	PhHAL.5G386200	Cluster 1
Int	PhHAL.5G387200	Cluster 1
Int	PhHAL.5G391800	Cluster 1
Int	PhHAL.5G398400	Cluster 1
Int	PhHAL.5G411900	Cluster 1
Int	PhHAL.5G413400	Cluster 1
Int	PhHAL.5G423200	Cluster 1
Int	PhHAL.5G425200	Cluster 1
Int	PhHAL.5G426800	Cluster 1
Int	PhHAL.5G440800	Cluster 1
Int	PhHAL.5G443600	Cluster 1
Int	PhHAL.5G447600	Cluster 1
Int	PhHAL.5G449700	Cluster 1
Int	PhHAL.5G461600	Cluster 1
Int	PhHAL.5G462700	Cluster 1
Int	PhHAL.5G467300	Cluster 1
Int	PhHAL.5G474700	Cluster 1
Int	PhHAL.5G479000	Cluster 1
Int	PhHAL.5G490800	Cluster 1
Int	PhHAL.5G497700	Cluster 1
Int	PhHAL.5G499600	Cluster 1
Int	PhHAL.5G504600	Cluster 1
Int	PhHAL.5G513000	Cluster 1
Int	PhHAL.5G516000	Cluster 1
Int	PhHAL.5G524200	Cluster 1
Int	PhHAL.5G531200	Cluster 1
Int	PhHAL.5G531700	Cluster 1
Int	PhHAL.5G534300	Cluster 1
Int	PhHAL.5G535700	Cluster 1
Int	PhHAL.5G537300	Cluster 1
Int	PhHAL.5G537700	Cluster 1
Int	PhHAL.5G538300	Cluster 1
Int	PhHAL.5G541200	Cluster 1
Int	PhHAL.5G543700	Cluster 1
Int	PhHAL.6G004900	Cluster 1
Int	PhHAL.6G005000	Cluster 1
Int	PhHAL.6G008200	Cluster 1
Int	PhHAL.6G011000	Cluster 1
Int	PhHAL.6G011600	Cluster 1
Int	PhHAL.6G011700	Cluster 1
Int	PhHAL.6G012300	Cluster 1
Int	PhHAL.6G014900	Cluster 1
Int	PhHAL.6G020600	Cluster 1
Int	PhHAL.6G028500	Cluster 1
Int	PhHAL.6G037300	Cluster 1
Int	PhHAL.6G041700	Cluster 1
Int	PhHAL.6G044200	Cluster 1
Int	PhHAL.6G051500	Cluster 1
Int	PhHAL.6G052300	Cluster 1
Int	PhHAL.6G054400	Cluster 1
Int	PhHAL.6G058800	Cluster 1
Int	PhHAL.6G067000	Cluster 1
Int	PhHAL.6G067600	Cluster 1
Int	PhHAL.6G072100	Cluster 1
Int	PhHAL.6G080400	Cluster 1
Int	PhHAL.6G082400	Cluster 1
Int	PhHAL.6G086900	Cluster 1
Int	PhHAL.6G095600	Cluster 1
Int	PhHAL.6G115100	Cluster 1
Int	PhHAL.6G116300	Cluster 1
Int	PhHAL.6G118300	Cluster 1
Int	PhHAL.6G118400	Cluster 1
Int	PhHAL.6G127700	Cluster 1
Int	PhHAL.6G145100	Cluster 1
Int	PhHAL.6G148500	Cluster 1
Int	PhHAL.6G170700	Cluster 1
Int	PhHAL.6G170900	Cluster 1
Int	PhHAL.6G173100	Cluster 1
Int	PhHAL.6G184500	Cluster 1
Int	PhHAL.6G191000	Cluster 1
Int	PhHAL.6G194300	Cluster 1
Int	PhHAL.6G200800	Cluster 1
Int	PhHAL.6G201000	Cluster 1
Int	PhHAL.6G206500	Cluster 1
Int	PhHAL.6G206700	Cluster 1
Int	PhHAL.6G207900	Cluster 1
Int	PhHAL.6G210900	Cluster 1
Int	PhHAL.6G244000	Cluster 1
Int	PhHAL.6G251600	Cluster 1
Int	PhHAL.6G255400	Cluster 1
Int	PhHAL.6G259800	Cluster 1
Int	PhHAL.6G260000	Cluster 1
Int	PhHAL.6G262500	Cluster 1
Int	PhHAL.6G266700	Cluster 1
Int	PhHAL.6G267000	Cluster 1
Int	PhHAL.6G267800	Cluster 1
Int	PhHAL.6G270400	Cluster 1
Int	PhHAL.6G275300	Cluster 1
Int	PhHAL.6G285500	Cluster 1
Int	PhHAL.6G290400	Cluster 1
Int	PhHAL.6G291600	Cluster 1
Int	PhHAL.6G294900	Cluster 1
Int	PhHAL.7G003200	Cluster 1
Int	PhHAL.7G006800	Cluster 1
Int	PhHAL.7G020200	Cluster 1
Int	PhHAL.7G021000	Cluster 1
Int	PhHAL.7G049200	Cluster 1
Int	PhHAL.7G069200	Cluster 1
Int	PhHAL.7G082800	Cluster 1
Int	PhHAL.7G083900	Cluster 1
Int	PhHAL.7G100100	Cluster 1
Int	PhHAL.7G107600	Cluster 1
Int	PhHAL.7G111200	Cluster 1
Int	PhHAL.7G113300	Cluster 1
Int	PhHAL.7G116800	Cluster 1
Int	PhHAL.7G125600	Cluster 1
Int	PhHAL.7G137800	Cluster 1
Int	PhHAL.7G140000	Cluster 1
Int	PhHAL.7G153900	Cluster 1
Int	PhHAL.7G154000	Cluster 1
Int	PhHAL.7G157700	Cluster 1
Int	PhHAL.7G158600	Cluster 1
Int	PhHAL.7G158700	Cluster 1
Int	PhHAL.7G166100	Cluster 1
Int	PhHAL.7G169000	Cluster 1
Int	PhHAL.7G169600	Cluster 1
Int	PhHAL.7G187500	Cluster 1
Int	PhHAL.7G190300	Cluster 1
Int	PhHAL.7G194500	Cluster 1
Int	PhHAL.7G209700	Cluster 1
Int	PhHAL.7G214000	Cluster 1
Int	PhHAL.7G221500	Cluster 1
Int	PhHAL.7G223900	Cluster 1
Int	PhHAL.7G227700	Cluster 1
Int	PhHAL.7G228300	Cluster 1
Int	PhHAL.7G228400	Cluster 1
Int	PhHAL.7G233300	Cluster 1
Int	PhHAL.7G239900	Cluster 1
Int	PhHAL.7G241000	Cluster 1
Int	PhHAL.7G241500	Cluster 1
Int	PhHAL.7G246000	Cluster 1
Int	PhHAL.7G248900	Cluster 1
Int	PhHAL.7G263100	Cluster 1
Int	PhHAL.7G270700	Cluster 1
Int	PhHAL.7G271300	Cluster 1
Int	PhHAL.7G279900	Cluster 1
Int	PhHAL.7G281600	Cluster 1
Int	PhHAL.7G282200	Cluster 1
Int	PhHAL.7G285100	Cluster 1
Int	PhHAL.7G285300	Cluster 1
Int	PhHAL.7G286400	Cluster 1
Int	PhHAL.7G295200	Cluster 1
Int	PhHAL.7G296700	Cluster 1
Int	PhHAL.7G305800	Cluster 1
Int	PhHAL.7G306200	Cluster 1
Int	PhHAL.7G306300	Cluster 1
Int	PhHAL.7G311400	Cluster 1
Int	PhHAL.7G312200	Cluster 1
Int	PhHAL.7G315400	Cluster 1
Int	PhHAL.7G316900	Cluster 1
Int	PhHAL.7G317200	Cluster 1
Int	PhHAL.7G332300	Cluster 1
Int	PhHAL.7G333500	Cluster 1
Int	PhHAL.7G334500	Cluster 1
Int	PhHAL.7G335600	Cluster 1
Int	PhHAL.7G344800	Cluster 1
Int	PhHAL.8G006500	Cluster 1
Int	PhHAL.8G011700	Cluster 1
Int	PhHAL.8G012400	Cluster 1
Int	PhHAL.8G023200	Cluster 1
Int	PhHAL.8G034800	Cluster 1
Int	PhHAL.8G036300	Cluster 1
Int	PhHAL.8G042000	Cluster 1
Int	PhHAL.8G043900	Cluster 1
Int	PhHAL.8G044500	Cluster 1
Int	PhHAL.8G047600	Cluster 1
Int	PhHAL.8G049000	Cluster 1
Int	PhHAL.8G058600	Cluster 1
Int	PhHAL.8G066000	Cluster 1
Int	PhHAL.8G069500	Cluster 1
Int	PhHAL.8G072000	Cluster 1
Int	PhHAL.8G076000	Cluster 1
Int	PhHAL.8G077100	Cluster 1
Int	PhHAL.8G077600	Cluster 1
Int	PhHAL.8G101400	Cluster 1
Int	PhHAL.8G118700	Cluster 1
Int	PhHAL.8G122100	Cluster 1
Int	PhHAL.8G143200	Cluster 1
Int	PhHAL.8G153300	Cluster 1
Int	PhHAL.8G153500	Cluster 1
Int	PhHAL.8G181900	Cluster 1
Int	PhHAL.8G183600	Cluster 1
Int	PhHAL.8G185600	Cluster 1
Int	PhHAL.8G188100	Cluster 1
Int	PhHAL.8G189700	Cluster 1
Int	PhHAL.8G189800	Cluster 1
Int	PhHAL.8G212900	Cluster 1
Int	PhHAL.8G222000	Cluster 1
Int	PhHAL.8G224300	Cluster 1
Int	PhHAL.8G225500	Cluster 1
Int	PhHAL.8G225900	Cluster 1
Int	PhHAL.8G229500	Cluster 1
Int	PhHAL.8G230300	Cluster 1
Int	PhHAL.8G234600	Cluster 1
Int	PhHAL.8G235000	Cluster 1
Int	PhHAL.8G235600	Cluster 1
Int	PhHAL.8G237500	Cluster 1
Int	PhHAL.8G245800	Cluster 1
Int	PhHAL.8G248300	Cluster 1
Int	PhHAL.8G251100	Cluster 1
Int	PhHAL.8G256000	Cluster 1
Int	PhHAL.8G258800	Cluster 1
Int	PhHAL.8G260700	Cluster 1
Int	PhHAL.8G262400	Cluster 1
Int	PhHAL.8G263700	Cluster 1
Int	PhHAL.8G263900	Cluster 1
Int	PhHAL.9G000600	Cluster 1
Int	PhHAL.9G005400	Cluster 1
Int	PhHAL.9G006000	Cluster 1
Int	PhHAL.9G008100	Cluster 1
Int	PhHAL.9G010800	Cluster 1
Int	PhHAL.9G018300	Cluster 1
Int	PhHAL.9G019500	Cluster 1
Int	PhHAL.9G021700	Cluster 1
Int	PhHAL.9G022700	Cluster 1
Int	PhHAL.9G023000	Cluster 1
Int	PhHAL.9G023400	Cluster 1
Int	PhHAL.9G023800	Cluster 1
Int	PhHAL.9G028600	Cluster 1
Int	PhHAL.9G032600	Cluster 1
Int	PhHAL.9G035500	Cluster 1
Int	PhHAL.9G036300	Cluster 1
Int	PhHAL.9G042000	Cluster 1
Int	PhHAL.9G042100	Cluster 1
Int	PhHAL.9G043100	Cluster 1
Int	PhHAL.9G049700	Cluster 1
Int	PhHAL.9G049800	Cluster 1
Int	PhHAL.9G054900	Cluster 1
Int	PhHAL.9G062900	Cluster 1
Int	PhHAL.9G063100	Cluster 1
Int	PhHAL.9G063200	Cluster 1
Int	PhHAL.9G064200	Cluster 1
Int	PhHAL.9G069200	Cluster 1
Int	PhHAL.9G069400	Cluster 1
Int	PhHAL.9G078400	Cluster 1
Int	PhHAL.9G084800	Cluster 1
Int	PhHAL.9G089300	Cluster 1
Int	PhHAL.9G090900	Cluster 1
Int	PhHAL.9G092000	Cluster 1
Int	PhHAL.9G092200	Cluster 1
Int	PhHAL.9G095200	Cluster 1
Int	PhHAL.9G097100	Cluster 1
Int	PhHAL.9G099800	Cluster 1
Int	PhHAL.9G109000	Cluster 1
Int	PhHAL.9G112800	Cluster 1
Int	PhHAL.9G113200	Cluster 1
Int	PhHAL.9G115600	Cluster 1
Int	PhHAL.9G115800	Cluster 1
Int	PhHAL.9G120000	Cluster 1
Int	PhHAL.9G122000	Cluster 1
Int	PhHAL.9G128000	Cluster 1
Int	PhHAL.9G128300	Cluster 1
Int	PhHAL.9G137900	Cluster 1
Int	PhHAL.9G140500	Cluster 1
Int	PhHAL.9G144600	Cluster 1
Int	PhHAL.9G145800	Cluster 1
Int	PhHAL.9G147400	Cluster 1
Int	PhHAL.9G157600	Cluster 1
Int	PhHAL.9G161500	Cluster 1
Int	PhHAL.9G165100	Cluster 1
Int	PhHAL.9G166000	Cluster 1
Int	PhHAL.9G166300	Cluster 1
Int	PhHAL.9G169200	Cluster 1
Int	PhHAL.9G169600	Cluster 1
Int	PhHAL.9G171400	Cluster 1
Int	PhHAL.9G172400	Cluster 1
Int	PhHAL.9G180100	Cluster 1
Int	PhHAL.9G183200	Cluster 1
Int	PhHAL.9G185000	Cluster 1
Int	PhHAL.9G186900	Cluster 1
Int	PhHAL.9G190800	Cluster 1
Int	PhHAL.9G192600	Cluster 1
Int	PhHAL.9G193800	Cluster 1
Int	PhHAL.9G197400	Cluster 1
Int	PhHAL.9G204100	Cluster 1
Int	PhHAL.9G211100	Cluster 1
Int	PhHAL.9G211200	Cluster 1
Int	PhHAL.9G229800	Cluster 1
Int	PhHAL.9G237000	Cluster 1
Int	PhHAL.9G240300	Cluster 1
Int	PhHAL.9G246600	Cluster 1
Int	PhHAL.9G250000	Cluster 1
Int	PhHAL.9G251700	Cluster 1
Int	PhHAL.9G257800	Cluster 1
Int	PhHAL.9G260200	Cluster 1
Int	PhHAL.9G277600	Cluster 1
Int	PhHAL.9G303900	Cluster 1
Int	PhHAL.9G321000	Cluster 1
Int	PhHAL.9G322900	Cluster 1
Int	PhHAL.9G341100	Cluster 1
Int	PhHAL.9G345700	Cluster 1
Int	PhHAL.9G355700	Cluster 1
Int	PhHAL.9G363000	Cluster 1
Int	PhHAL.9G372900	Cluster 1
Int	PhHAL.9G380200	Cluster 1
Int	PhHAL.9G387300	Cluster 1
Int	PhHAL.9G387500	Cluster 1
Int	PhHAL.9G396300	Cluster 1
Int	PhHAL.9G406100	Cluster 1
Int	PhHAL.9G406300	Cluster 1
Int	PhHAL.9G411700	Cluster 1
Int	PhHAL.9G413100	Cluster 1
Int	PhHAL.9G414600	Cluster 1
Int	PhHAL.9G432400	Cluster 1
Int	PhHAL.9G432500	Cluster 1
Int	PhHAL.9G436700	Cluster 1
Int	PhHAL.9G439700	Cluster 1
Int	PhHAL.9G443300	Cluster 1
Int	PhHAL.9G447300	Cluster 1
Int	PhHAL.9G453300	Cluster 1
Int	PhHAL.9G454600	Cluster 1
Int	PhHAL.9G457900	Cluster 1
Int	PhHAL.9G461200	Cluster 1
Int	PhHAL.9G484800	Cluster 1
Int	PhHAL.9G487200	Cluster 1
Int	PhHAL.9G488900	Cluster 1
Int	PhHAL.9G495700	Cluster 1
Int	PhHAL.9G497700	Cluster 1
Int	PhHAL.9G510600	Cluster 1
Int	PhHAL.9G513100	Cluster 1
Int	PhHAL.9G518100	Cluster 1
Int	PhHAL.9G519200	Cluster 1
Int	PhHAL.9G519700	Cluster 1
Int	PhHAL.9G521700	Cluster 1
Int	PhHAL.9G522400	Cluster 1
Int	PhHAL.9G525200	Cluster 1
Int	PhHAL.9G526100	Cluster 1
Int	PhHAL.9G530500	Cluster 1
Int	PhHAL.9G530600	Cluster 1
Int	PhHAL.9G531600	Cluster 1
Int	PhHAL.9G535500	Cluster 1
Int	PhHAL.9G538300	Cluster 1
Int	PhHAL.9G538500	Cluster 1
Int	PhHAL.9G539900	Cluster 1
Int	PhHAL.9G540900	Cluster 1
Int	PhHAL.9G544100	Cluster 1
Int	PhHAL.9G544300	Cluster 1
Int	PhHAL.9G547600	Cluster 1
Int	PhHAL.9G552600	Cluster 1
Int	PhHAL.9G555000	Cluster 1
Int	PhHAL.9G565000	Cluster 1
Int	PhHAL.9G567500	Cluster 1
Int	PhHAL.9G570400	Cluster 1
Int	PhHAL.9G573600	Cluster 1
Int	PhHAL.9G575000	Cluster 1
Int	PhHAL.9G581000	Cluster 1
Int	PhHAL.9G593300	Cluster 1
Int	PhHAL.9G596200	Cluster 1
Int	PhHAL.9G596300	Cluster 1
Int	PhHAL.9G597100	Cluster 1
Int	PhHAL.9G622700	Cluster 1
Int	PhHAL.9G624200	Cluster 1
Int	PhHAL.9G630100	Cluster 1
Int	PhHAL.9G631600	Cluster 1
Int	PhHAL.9G631900	Cluster 1
Int	PhHAL.9G633200	Cluster 1
Int	PhHAL.9G634200	Cluster 1
Int	PhHAL.9G634300	Cluster 1
Int	PhHAL.9G636400	Cluster 1
Int	PhHAL.9G639100	Cluster 1
Int	PhHAL.9G640000	Cluster 1
Int	PhHAL.9G645400	Cluster 1
Int	PhHAL.9G646400	Cluster 1
Int	PhHAL.9G650900	Cluster 1
Int	PhHAL.1G002100	Cluster 2
Int	PhHAL.1G004000	Cluster 2
Int	PhHAL.1G009200	Cluster 2
Int	PhHAL.1G017200	Cluster 2
Int	PhHAL.1G019700	Cluster 2
Int	PhHAL.1G020900	Cluster 2
Int	PhHAL.1G025600	Cluster 2
Int	PhHAL.1G032300	Cluster 2
Int	PhHAL.1G032600	Cluster 2
Int	PhHAL.1G035600	Cluster 2
Int	PhHAL.1G035700	Cluster 2
Int	PhHAL.1G035800	Cluster 2
Int	PhHAL.1G046800	Cluster 2
Int	PhHAL.1G048800	Cluster 2
Int	PhHAL.1G050400	Cluster 2
Int	PhHAL.1G052700	Cluster 2
Int	PhHAL.1G054200	Cluster 2
Int	PhHAL.1G055900	Cluster 2
Int	PhHAL.1G056700	Cluster 2
Int	PhHAL.1G060300	Cluster 2
Int	PhHAL.1G061600	Cluster 2
Int	PhHAL.1G070000	Cluster 2
Int	PhHAL.1G070600	Cluster 2
Int	PhHAL.1G071500	Cluster 2
Int	PhHAL.1G072800	Cluster 2
Int	PhHAL.1G087600	Cluster 2
Int	PhHAL.1G089500	Cluster 2
Int	PhHAL.1G092400	Cluster 2
Int	PhHAL.1G094900	Cluster 2
Int	PhHAL.1G095100	Cluster 2
Int	PhHAL.1G095800	Cluster 2
Int	PhHAL.1G096700	Cluster 2
Int	PhHAL.1G098100	Cluster 2
Int	PhHAL.1G102500	Cluster 2
Int	PhHAL.1G106300	Cluster 2
Int	PhHAL.1G106900	Cluster 2
Int	PhHAL.1G108200	Cluster 2
Int	PhHAL.1G113000	Cluster 2
Int	PhHAL.1G119400	Cluster 2
Int	PhHAL.1G136200	Cluster 2
Int	PhHAL.1G142600	Cluster 2
Int	PhHAL.1G145400	Cluster 2
Int	PhHAL.1G155500	Cluster 2
Int	PhHAL.1G177900	Cluster 2
Int	PhHAL.1G184700	Cluster 2
Int	PhHAL.1G216900	Cluster 2
Int	PhHAL.1G233200	Cluster 2
Int	PhHAL.1G234600	Cluster 2
Int	PhHAL.1G234700	Cluster 2
Int	PhHAL.1G237600	Cluster 2
Int	PhHAL.1G239800	Cluster 2
Int	PhHAL.1G240500	Cluster 2
Int	PhHAL.1G242700	Cluster 2
Int	PhHAL.1G245600	Cluster 2
Int	PhHAL.1G247800	Cluster 2
Int	PhHAL.1G248800	Cluster 2
Int	PhHAL.1G258200	Cluster 2
Int	PhHAL.1G264300	Cluster 2
Int	PhHAL.1G264600	Cluster 2
Int	PhHAL.1G264700	Cluster 2
Int	PhHAL.1G265500	Cluster 2
Int	PhHAL.1G267000	Cluster 2
Int	PhHAL.1G273500	Cluster 2
Int	PhHAL.1G274100	Cluster 2
Int	PhHAL.1G274400	Cluster 2
Int	PhHAL.1G278200	Cluster 2
Int	PhHAL.1G279300	Cluster 2
Int	PhHAL.1G282800	Cluster 2
Int	PhHAL.1G288000	Cluster 2
Int	PhHAL.1G288600	Cluster 2
Int	PhHAL.1G288700	Cluster 2
Int	PhHAL.1G291600	Cluster 2
Int	PhHAL.1G293600	Cluster 2
Int	PhHAL.1G296500	Cluster 2
Int	PhHAL.1G297300	Cluster 2
Int	PhHAL.1G301700	Cluster 2
Int	PhHAL.1G305900	Cluster 2
Int	PhHAL.1G306800	Cluster 2
Int	PhHAL.1G307000	Cluster 2
Int	PhHAL.1G307600	Cluster 2
Int	PhHAL.1G308200	Cluster 2
Int	PhHAL.1G309300	Cluster 2
Int	PhHAL.1G310800	Cluster 2
Int	PhHAL.1G314100	Cluster 2
Int	PhHAL.1G314200	Cluster 2
Int	PhHAL.1G315900	Cluster 2
Int	PhHAL.1G317700	Cluster 2
Int	PhHAL.1G321100	Cluster 2
Int	PhHAL.1G324900	Cluster 2
Int	PhHAL.1G326300	Cluster 2
Int	PhHAL.1G327100	Cluster 2
Int	PhHAL.1G329600	Cluster 2
Int	PhHAL.1G331800	Cluster 2
Int	PhHAL.1G332200	Cluster 2
Int	PhHAL.1G335900	Cluster 2
Int	PhHAL.1G337400	Cluster 2
Int	PhHAL.1G344200	Cluster 2
Int	PhHAL.1G350000	Cluster 2
Int	PhHAL.1G350500	Cluster 2
Int	PhHAL.1G350900	Cluster 2
Int	PhHAL.1G351200	Cluster 2
Int	PhHAL.1G353700	Cluster 2
Int	PhHAL.1G357100	Cluster 2
Int	PhHAL.1G357200	Cluster 2
Int	PhHAL.1G358100	Cluster 2
Int	PhHAL.1G358900	Cluster 2
Int	PhHAL.1G361500	Cluster 2
Int	PhHAL.1G363700	Cluster 2
Int	PhHAL.1G364600	Cluster 2
Int	PhHAL.1G367300	Cluster 2
Int	PhHAL.1G368200	Cluster 2
Int	PhHAL.1G368400	Cluster 2
Int	PhHAL.1G368800	Cluster 2
Int	PhHAL.1G371200	Cluster 2
Int	PhHAL.1G374500	Cluster 2
Int	PhHAL.1G374600	Cluster 2
Int	PhHAL.1G376200	Cluster 2
Int	PhHAL.1G387100	Cluster 2
Int	PhHAL.1G388400	Cluster 2
Int	PhHAL.1G390400	Cluster 2
Int	PhHAL.1G391900	Cluster 2
Int	PhHAL.1G392600	Cluster 2
Int	PhHAL.1G392900	Cluster 2
Int	PhHAL.1G394500	Cluster 2
Int	PhHAL.1G395600	Cluster 2
Int	PhHAL.1G398300	Cluster 2
Int	PhHAL.1G400000	Cluster 2
Int	PhHAL.1G406100	Cluster 2
Int	PhHAL.1G410400	Cluster 2
Int	PhHAL.1G412500	Cluster 2
Int	PhHAL.1G414800	Cluster 2
Int	PhHAL.1G415500	Cluster 2
Int	PhHAL.1G417500	Cluster 2
Int	PhHAL.1G423000	Cluster 2
Int	PhHAL.1G424000	Cluster 2
Int	PhHAL.1G425600	Cluster 2
Int	PhHAL.1G425900	Cluster 2
Int	PhHAL.1G428900	Cluster 2
Int	PhHAL.1G431400	Cluster 2
Int	PhHAL.1G433500	Cluster 2
Int	PhHAL.1G436800	Cluster 2
Int	PhHAL.1G439700	Cluster 2
Int	PhHAL.1G440200	Cluster 2
Int	PhHAL.1G442700	Cluster 2
Int	PhHAL.1G442900	Cluster 2
Int	PhHAL.1G446000	Cluster 2
Int	PhHAL.1G447100	Cluster 2
Int	PhHAL.1G450500	Cluster 2
Int	PhHAL.1G451200	Cluster 2
Int	PhHAL.1G452700	Cluster 2
Int	PhHAL.2G000400	Cluster 2
Int	PhHAL.2G001500	Cluster 2
Int	PhHAL.2G002300	Cluster 2
Int	PhHAL.2G004500	Cluster 2
Int	PhHAL.2G005300	Cluster 2
Int	PhHAL.2G020800	Cluster 2
Int	PhHAL.2G022500	Cluster 2
Int	PhHAL.2G024900	Cluster 2
Int	PhHAL.2G025000	Cluster 2
Int	PhHAL.2G025700	Cluster 2
Int	PhHAL.2G030000	Cluster 2
Int	PhHAL.2G030500	Cluster 2
Int	PhHAL.2G031600	Cluster 2
Int	PhHAL.2G037000	Cluster 2
Int	PhHAL.2G040400	Cluster 2
Int	PhHAL.2G048400	Cluster 2
Int	PhHAL.2G050400	Cluster 2
Int	PhHAL.2G051000	Cluster 2
Int	PhHAL.2G052500	Cluster 2
Int	PhHAL.2G054100	Cluster 2
Int	PhHAL.2G058900	Cluster 2
Int	PhHAL.2G060500	Cluster 2
Int	PhHAL.2G061100	Cluster 2
Int	PhHAL.2G062100	Cluster 2
Int	PhHAL.2G064100	Cluster 2
Int	PhHAL.2G072500	Cluster 2
Int	PhHAL.2G074800	Cluster 2
Int	PhHAL.2G079800	Cluster 2
Int	PhHAL.2G089200	Cluster 2
Int	PhHAL.2G089400	Cluster 2
Int	PhHAL.2G091500	Cluster 2
Int	PhHAL.2G091700	Cluster 2
Int	PhHAL.2G100500	Cluster 2
Int	PhHAL.2G100600	Cluster 2
Int	PhHAL.2G105100	Cluster 2
Int	PhHAL.2G108400	Cluster 2
Int	PhHAL.2G109200	Cluster 2
Int	PhHAL.2G121100	Cluster 2
Int	PhHAL.2G124000	Cluster 2
Int	PhHAL.2G125300	Cluster 2
Int	PhHAL.2G126500	Cluster 2
Int	PhHAL.2G130900	Cluster 2
Int	PhHAL.2G141800	Cluster 2
Int	PhHAL.2G193200	Cluster 2
Int	PhHAL.2G194400	Cluster 2
Int	PhHAL.2G202500	Cluster 2
Int	PhHAL.2G214000	Cluster 2
Int	PhHAL.2G219500	Cluster 2
Int	PhHAL.2G220500	Cluster 2
Int	PhHAL.2G223400	Cluster 2
Int	PhHAL.2G223500	Cluster 2
Int	PhHAL.2G224900	Cluster 2
Int	PhHAL.2G226300	Cluster 2
Int	PhHAL.2G227400	Cluster 2
Int	PhHAL.2G227800	Cluster 2
Int	PhHAL.2G228900	Cluster 2
Int	PhHAL.2G229600	Cluster 2
Int	PhHAL.2G230500	Cluster 2
Int	PhHAL.2G233200	Cluster 2
Int	PhHAL.2G237900	Cluster 2
Int	PhHAL.2G243800	Cluster 2
Int	PhHAL.2G246000	Cluster 2
Int	PhHAL.2G250000	Cluster 2
Int	PhHAL.2G253500	Cluster 2
Int	PhHAL.2G254600	Cluster 2
Int	PhHAL.2G255800	Cluster 2
Int	PhHAL.2G256400	Cluster 2
Int	PhHAL.2G256500	Cluster 2
Int	PhHAL.2G257000	Cluster 2
Int	PhHAL.2G257100	Cluster 2
Int	PhHAL.2G259200	Cluster 2
Int	PhHAL.2G259400	Cluster 2
Int	PhHAL.2G259500	Cluster 2
Int	PhHAL.2G261700	Cluster 2
Int	PhHAL.2G261900	Cluster 2
Int	PhHAL.2G262200	Cluster 2
Int	PhHAL.2G267500	Cluster 2
Int	PhHAL.2G269100	Cluster 2
Int	PhHAL.2G269200	Cluster 2
Int	PhHAL.2G270900	Cluster 2
Int	PhHAL.2G277000	Cluster 2
Int	PhHAL.2G277800	Cluster 2
Int	PhHAL.2G278600	Cluster 2
Int	PhHAL.2G280700	Cluster 2
Int	PhHAL.2G280800	Cluster 2
Int	PhHAL.2G281200	Cluster 2
Int	PhHAL.2G281700	Cluster 2
Int	PhHAL.2G282300	Cluster 2
Int	PhHAL.2G285900	Cluster 2
Int	PhHAL.2G287200	Cluster 2
Int	PhHAL.2G287500	Cluster 2
Int	PhHAL.2G288800	Cluster 2
Int	PhHAL.2G294000	Cluster 2
Int	PhHAL.2G296700	Cluster 2
Int	PhHAL.2G298600	Cluster 2
Int	PhHAL.2G299800	Cluster 2
Int	PhHAL.2G302000	Cluster 2
Int	PhHAL.2G303100	Cluster 2
Int	PhHAL.2G305900	Cluster 2
Int	PhHAL.2G306900	Cluster 2
Int	PhHAL.2G308300	Cluster 2
Int	PhHAL.2G316100	Cluster 2
Int	PhHAL.2G318400	Cluster 2
Int	PhHAL.2G318500	Cluster 2
Int	PhHAL.2G321300	Cluster 2
Int	PhHAL.2G323500	Cluster 2
Int	PhHAL.2G329200	Cluster 2
Int	PhHAL.2G330100	Cluster 2
Int	PhHAL.2G330700	Cluster 2
Int	PhHAL.2G334400	Cluster 2
Int	PhHAL.2G334700	Cluster 2
Int	PhHAL.2G334900	Cluster 2
Int	PhHAL.2G336900	Cluster 2
Int	PhHAL.2G340600	Cluster 2
Int	PhHAL.2G342300	Cluster 2
Int	PhHAL.2G343500	Cluster 2
Int	PhHAL.2G345700	Cluster 2
Int	PhHAL.2G348800	Cluster 2
Int	PhHAL.2G349500	Cluster 2
Int	PhHAL.2G350100	Cluster 2
Int	PhHAL.2G352300	Cluster 2
Int	PhHAL.2G355300	Cluster 2
Int	PhHAL.2G358500	Cluster 2
Int	PhHAL.2G365800	Cluster 2
Int	PhHAL.2G366700	Cluster 2
Int	PhHAL.2G368000	Cluster 2
Int	PhHAL.2G370000	Cluster 2
Int	PhHAL.2G371400	Cluster 2
Int	PhHAL.2G374500	Cluster 2
Int	PhHAL.2G377500	Cluster 2
Int	PhHAL.2G378400	Cluster 2
Int	PhHAL.2G380600	Cluster 2
Int	PhHAL.2G381500	Cluster 2
Int	PhHAL.2G382800	Cluster 2
Int	PhHAL.2G384300	Cluster 2
Int	PhHAL.2G385900	Cluster 2
Int	PhHAL.2G387400	Cluster 2
Int	PhHAL.2G387500	Cluster 2
Int	PhHAL.2G387600	Cluster 2
Int	PhHAL.2G389900	Cluster 2
Int	PhHAL.2G391300	Cluster 2
Int	PhHAL.2G395600	Cluster 2
Int	PhHAL.2G396900	Cluster 2
Int	PhHAL.2G397100	Cluster 2
Int	PhHAL.2G398600	Cluster 2
Int	PhHAL.2G399700	Cluster 2
Int	PhHAL.2G402700	Cluster 2
Int	PhHAL.2G403000	Cluster 2
Int	PhHAL.2G403500	Cluster 2
Int	PhHAL.2G406800	Cluster 2
Int	PhHAL.2G409800	Cluster 2
Int	PhHAL.2G410000	Cluster 2
Int	PhHAL.2G410800	Cluster 2
Int	PhHAL.2G413200	Cluster 2
Int	PhHAL.2G419500	Cluster 2
Int	PhHAL.2G425100	Cluster 2
Int	PhHAL.2G426800	Cluster 2
Int	PhHAL.2G427700	Cluster 2
Int	PhHAL.2G429700	Cluster 2
Int	PhHAL.2G432700	Cluster 2
Int	PhHAL.2G435500	Cluster 2
Int	PhHAL.2G437600	Cluster 2
Int	PhHAL.2G437800	Cluster 2
Int	PhHAL.2G445000	Cluster 2
Int	PhHAL.2G445100	Cluster 2
Int	PhHAL.2G447900	Cluster 2
Int	PhHAL.2G449100	Cluster 2
Int	PhHAL.2G449400	Cluster 2
Int	PhHAL.2G450100	Cluster 2
Int	PhHAL.2G455100	Cluster 2
Int	PhHAL.2G455500	Cluster 2
Int	PhHAL.2G457600	Cluster 2
Int	PhHAL.2G459600	Cluster 2
Int	PhHAL.2G461600	Cluster 2
Int	PhHAL.2G462300	Cluster 2
Int	PhHAL.2G466700	Cluster 2
Int	PhHAL.2G466800	Cluster 2
Int	PhHAL.2G468300	Cluster 2
Int	PhHAL.2G469200	Cluster 2
Int	PhHAL.2G471600	Cluster 2
Int	PhHAL.2G472400	Cluster 2
Int	PhHAL.2G475000	Cluster 2
Int	PhHAL.2G475400	Cluster 2
Int	PhHAL.2G476500	Cluster 2
Int	PhHAL.2G476700	Cluster 2
Int	PhHAL.2G477500	Cluster 2
Int	PhHAL.2G478300	Cluster 2
Int	PhHAL.2G479100	Cluster 2
Int	PhHAL.2G479400	Cluster 2
Int	PhHAL.2G480100	Cluster 2
Int	PhHAL.2G481000	Cluster 2
Int	PhHAL.2G485200	Cluster 2
Int	PhHAL.3G003600	Cluster 2
Int	PhHAL.3G004400	Cluster 2
Int	PhHAL.3G007500	Cluster 2
Int	PhHAL.3G007700	Cluster 2
Int	PhHAL.3G008400	Cluster 2
Int	PhHAL.3G009300	Cluster 2
Int	PhHAL.3G009500	Cluster 2
Int	PhHAL.3G014800	Cluster 2
Int	PhHAL.3G018900	Cluster 2
Int	PhHAL.3G024700	Cluster 2
Int	PhHAL.3G025500	Cluster 2
Int	PhHAL.3G026500	Cluster 2
Int	PhHAL.3G029200	Cluster 2
Int	PhHAL.3G032600	Cluster 2
Int	PhHAL.3G035600	Cluster 2
Int	PhHAL.3G039900	Cluster 2
Int	PhHAL.3G046800	Cluster 2
Int	PhHAL.3G047100	Cluster 2
Int	PhHAL.3G047600	Cluster 2
Int	PhHAL.3G048600	Cluster 2
Int	PhHAL.3G050200	Cluster 2
Int	PhHAL.3G056500	Cluster 2
Int	PhHAL.3G056800	Cluster 2
Int	PhHAL.3G058000	Cluster 2
Int	PhHAL.3G059100	Cluster 2
Int	PhHAL.3G062700	Cluster 2
Int	PhHAL.3G062800	Cluster 2
Int	PhHAL.3G064100	Cluster 2
Int	PhHAL.3G069400	Cluster 2
Int	PhHAL.3G069600	Cluster 2
Int	PhHAL.3G069700	Cluster 2
Int	PhHAL.3G070600	Cluster 2
Int	PhHAL.3G076000	Cluster 2
Int	PhHAL.3G076400	Cluster 2
Int	PhHAL.3G076900	Cluster 2
Int	PhHAL.3G078400	Cluster 2
Int	PhHAL.3G083900	Cluster 2
Int	PhHAL.3G084000	Cluster 2
Int	PhHAL.3G084300	Cluster 2
Int	PhHAL.3G084400	Cluster 2
Int	PhHAL.3G084500	Cluster 2
Int	PhHAL.3G085000	Cluster 2
Int	PhHAL.3G085800	Cluster 2
Int	PhHAL.3G087100	Cluster 2
Int	PhHAL.3G090800	Cluster 2
Int	PhHAL.3G092000	Cluster 2
Int	PhHAL.3G093600	Cluster 2
Int	PhHAL.3G094200	Cluster 2
Int	PhHAL.3G095900	Cluster 2
Int	PhHAL.3G097200	Cluster 2
Int	PhHAL.3G102500	Cluster 2
Int	PhHAL.3G103700	Cluster 2
Int	PhHAL.3G103800	Cluster 2
Int	PhHAL.3G106400	Cluster 2
Int	PhHAL.3G108100	Cluster 2
Int	PhHAL.3G108300	Cluster 2
Int	PhHAL.3G109800	Cluster 2
Int	PhHAL.3G113400	Cluster 2
Int	PhHAL.3G116500	Cluster 2
Int	PhHAL.3G121400	Cluster 2
Int	PhHAL.3G121800	Cluster 2
Int	PhHAL.3G122300	Cluster 2
Int	PhHAL.3G123300	Cluster 2
Int	PhHAL.3G123800	Cluster 2
Int	PhHAL.3G124000	Cluster 2
Int	PhHAL.3G134600	Cluster 2
Int	PhHAL.3G135000	Cluster 2
Int	PhHAL.3G135300	Cluster 2
Int	PhHAL.3G135500	Cluster 2
Int	PhHAL.3G136000	Cluster 2
Int	PhHAL.3G140100	Cluster 2
Int	PhHAL.3G141600	Cluster 2
Int	PhHAL.3G142900	Cluster 2
Int	PhHAL.3G143700	Cluster 2
Int	PhHAL.3G145000	Cluster 2
Int	PhHAL.3G145500	Cluster 2
Int	PhHAL.3G152700	Cluster 2
Int	PhHAL.3G154000	Cluster 2
Int	PhHAL.3G155500	Cluster 2
Int	PhHAL.3G155700	Cluster 2
Int	PhHAL.3G156300	Cluster 2
Int	PhHAL.3G157900	Cluster 2
Int	PhHAL.3G160000	Cluster 2
Int	PhHAL.3G161200	Cluster 2
Int	PhHAL.3G163300	Cluster 2
Int	PhHAL.3G164700	Cluster 2
Int	PhHAL.3G168200	Cluster 2
Int	PhHAL.3G170900	Cluster 2
Int	PhHAL.3G173000	Cluster 2
Int	PhHAL.3G173500	Cluster 2
Int	PhHAL.3G174900	Cluster 2
Int	PhHAL.3G176200	Cluster 2
Int	PhHAL.3G176700	Cluster 2
Int	PhHAL.3G177100	Cluster 2
Int	PhHAL.3G177900	Cluster 2
Int	PhHAL.3G181300	Cluster 2
Int	PhHAL.3G181600	Cluster 2
Int	PhHAL.3G186200	Cluster 2
Int	PhHAL.3G190200	Cluster 2
Int	PhHAL.3G193100	Cluster 2
Int	PhHAL.3G194100	Cluster 2
Int	PhHAL.3G197100	Cluster 2
Int	PhHAL.3G197700	Cluster 2
Int	PhHAL.3G197900	Cluster 2
Int	PhHAL.3G200400	Cluster 2
Int	PhHAL.3G211700	Cluster 2
Int	PhHAL.3G215600	Cluster 2
Int	PhHAL.3G219200	Cluster 2
Int	PhHAL.3G220600	Cluster 2
Int	PhHAL.3G222000	Cluster 2
Int	PhHAL.3G226600	Cluster 2
Int	PhHAL.3G228200	Cluster 2
Int	PhHAL.3G229400	Cluster 2
Int	PhHAL.3G230400	Cluster 2
Int	PhHAL.3G232400	Cluster 2
Int	PhHAL.3G238000	Cluster 2
Int	PhHAL.3G240700	Cluster 2
Int	PhHAL.3G241400	Cluster 2
Int	PhHAL.3G243900	Cluster 2
Int	PhHAL.3G246100	Cluster 2
Int	PhHAL.3G246500	Cluster 2
Int	PhHAL.3G247800	Cluster 2
Int	PhHAL.3G248000	Cluster 2
Int	PhHAL.3G249900	Cluster 2
Int	PhHAL.3G251900	Cluster 2
Int	PhHAL.3G253000	Cluster 2
Int	PhHAL.3G258500	Cluster 2
Int	PhHAL.3G259800	Cluster 2
Int	PhHAL.3G262700	Cluster 2
Int	PhHAL.3G263300	Cluster 2
Int	PhHAL.3G266600	Cluster 2
Int	PhHAL.3G269200	Cluster 2
Int	PhHAL.3G269800	Cluster 2
Int	PhHAL.3G270000	Cluster 2
Int	PhHAL.3G271900	Cluster 2
Int	PhHAL.3G272200	Cluster 2
Int	PhHAL.3G273800	Cluster 2
Int	PhHAL.3G275100	Cluster 2
Int	PhHAL.3G278700	Cluster 2
Int	PhHAL.3G280000	Cluster 2
Int	PhHAL.3G282300	Cluster 2
Int	PhHAL.3G284100	Cluster 2
Int	PhHAL.3G285200	Cluster 2
Int	PhHAL.3G287100	Cluster 2
Int	PhHAL.3G289200	Cluster 2
Int	PhHAL.3G290100	Cluster 2
Int	PhHAL.3G291700	Cluster 2
Int	PhHAL.3G292100	Cluster 2
Int	PhHAL.3G295500	Cluster 2
Int	PhHAL.3G298700	Cluster 2
Int	PhHAL.3G299500	Cluster 2
Int	PhHAL.3G305400	Cluster 2
Int	PhHAL.3G309700	Cluster 2
Int	PhHAL.3G310000	Cluster 2
Int	PhHAL.3G313200	Cluster 2
Int	PhHAL.3G316000	Cluster 2
Int	PhHAL.3G319800	Cluster 2
Int	PhHAL.3G319900	Cluster 2
Int	PhHAL.3G323600	Cluster 2
Int	PhHAL.3G326800	Cluster 2
Int	PhHAL.3G353800	Cluster 2
Int	PhHAL.3G358600	Cluster 2
Int	PhHAL.3G365600	Cluster 2
Int	PhHAL.3G374600	Cluster 2
Int	PhHAL.3G377200	Cluster 2
Int	PhHAL.3G393600	Cluster 2
Int	PhHAL.3G395200	Cluster 2
Int	PhHAL.3G400400	Cluster 2
Int	PhHAL.3G403800	Cluster 2
Int	PhHAL.3G403900	Cluster 2
Int	PhHAL.3G404700	Cluster 2
Int	PhHAL.3G406800	Cluster 2
Int	PhHAL.3G409300	Cluster 2
Int	PhHAL.3G417100	Cluster 2
Int	PhHAL.3G417400	Cluster 2
Int	PhHAL.3G418200	Cluster 2
Int	PhHAL.3G418600	Cluster 2
Int	PhHAL.3G418900	Cluster 2
Int	PhHAL.3G420400	Cluster 2
Int	PhHAL.3G423400	Cluster 2
Int	PhHAL.3G430100	Cluster 2
Int	PhHAL.3G431000	Cluster 2
Int	PhHAL.3G443800	Cluster 2
Int	PhHAL.3G445500	Cluster 2
Int	PhHAL.3G446100	Cluster 2
Int	PhHAL.3G449000	Cluster 2
Int	PhHAL.3G452600	Cluster 2
Int	PhHAL.3G452800	Cluster 2
Int	PhHAL.3G453400	Cluster 2
Int	PhHAL.3G458700	Cluster 2
Int	PhHAL.3G463000	Cluster 2
Int	PhHAL.3G467100	Cluster 2
Int	PhHAL.3G469300	Cluster 2
Int	PhHAL.3G469700	Cluster 2
Int	PhHAL.3G475200	Cluster 2
Int	PhHAL.3G476200	Cluster 2
Int	PhHAL.3G476900	Cluster 2
Int	PhHAL.3G478100	Cluster 2
Int	PhHAL.3G480500	Cluster 2
Int	PhHAL.3G480800	Cluster 2
Int	PhHAL.3G481100	Cluster 2
Int	PhHAL.3G481600	Cluster 2
Int	PhHAL.3G485000	Cluster 2
Int	PhHAL.3G486300	Cluster 2
Int	PhHAL.3G487500	Cluster 2
Int	PhHAL.3G489700	Cluster 2
Int	PhHAL.4G000700	Cluster 2
Int	PhHAL.4G002400	Cluster 2
Int	PhHAL.4G004500	Cluster 2
Int	PhHAL.4G004600	Cluster 2
Int	PhHAL.4G004900	Cluster 2
Int	PhHAL.4G009500	Cluster 2
Int	PhHAL.4G010800	Cluster 2
Int	PhHAL.4G011400	Cluster 2
Int	PhHAL.4G011600	Cluster 2
Int	PhHAL.4G012500	Cluster 2
Int	PhHAL.4G012600	Cluster 2
Int	PhHAL.4G013900	Cluster 2
Int	PhHAL.4G025700	Cluster 2
Int	PhHAL.4G029700	Cluster 2
Int	PhHAL.4G033100	Cluster 2
Int	PhHAL.4G046400	Cluster 2
Int	PhHAL.4G047500	Cluster 2
Int	PhHAL.4G047900	Cluster 2
Int	PhHAL.4G054800	Cluster 2
Int	PhHAL.4G054900	Cluster 2
Int	PhHAL.4G056700	Cluster 2
Int	PhHAL.4G062100	Cluster 2
Int	PhHAL.4G066500	Cluster 2
Int	PhHAL.4G067400	Cluster 2
Int	PhHAL.4G068300	Cluster 2
Int	PhHAL.4G069100	Cluster 2
Int	PhHAL.4G070500	Cluster 2
Int	PhHAL.4G074100	Cluster 2
Int	PhHAL.4G076300	Cluster 2
Int	PhHAL.4G078300	Cluster 2
Int	PhHAL.4G078700	Cluster 2
Int	PhHAL.4G086900	Cluster 2
Int	PhHAL.4G087600	Cluster 2
Int	PhHAL.4G096200	Cluster 2
Int	PhHAL.4G097600	Cluster 2
Int	PhHAL.4G097800	Cluster 2
Int	PhHAL.4G100200	Cluster 2
Int	PhHAL.4G100300	Cluster 2
Int	PhHAL.4G100400	Cluster 2
Int	PhHAL.4G101200	Cluster 2
Int	PhHAL.4G101400	Cluster 2
Int	PhHAL.4G109800	Cluster 2
Int	PhHAL.4G111300	Cluster 2
Int	PhHAL.4G111500	Cluster 2
Int	PhHAL.4G112600	Cluster 2
Int	PhHAL.4G113700	Cluster 2
Int	PhHAL.4G118800	Cluster 2
Int	PhHAL.4G119000	Cluster 2
Int	PhHAL.4G120100	Cluster 2
Int	PhHAL.4G126200	Cluster 2
Int	PhHAL.4G135700	Cluster 2
Int	PhHAL.4G144900	Cluster 2
Int	PhHAL.4G170800	Cluster 2
Int	PhHAL.4G176800	Cluster 2
Int	PhHAL.4G190800	Cluster 2
Int	PhHAL.4G193000	Cluster 2
Int	PhHAL.4G193300	Cluster 2
Int	PhHAL.4G196500	Cluster 2
Int	PhHAL.4G197200	Cluster 2
Int	PhHAL.4G214700	Cluster 2
Int	PhHAL.4G224000	Cluster 2
Int	PhHAL.4G235400	Cluster 2
Int	PhHAL.4G236300	Cluster 2
Int	PhHAL.4G236600	Cluster 2
Int	PhHAL.4G239800	Cluster 2
Int	PhHAL.4G240100	Cluster 2
Int	PhHAL.4G245700	Cluster 2
Int	PhHAL.4G251000	Cluster 2
Int	PhHAL.4G257800	Cluster 2
Int	PhHAL.4G258200	Cluster 2
Int	PhHAL.4G261300	Cluster 2
Int	PhHAL.4G261400	Cluster 2
Int	PhHAL.4G262500	Cluster 2
Int	PhHAL.4G262700	Cluster 2
Int	PhHAL.4G267500	Cluster 2
Int	PhHAL.4G268600	Cluster 2
Int	PhHAL.4G269700	Cluster 2
Int	PhHAL.4G270500	Cluster 2
Int	PhHAL.4G270600	Cluster 2
Int	PhHAL.4G273500	Cluster 2
Int	PhHAL.4G275500	Cluster 2
Int	PhHAL.4G277100	Cluster 2
Int	PhHAL.4G278100	Cluster 2
Int	PhHAL.4G278600	Cluster 2
Int	PhHAL.4G280300	Cluster 2
Int	PhHAL.4G280900	Cluster 2
Int	PhHAL.4G283600	Cluster 2
Int	PhHAL.4G288600	Cluster 2
Int	PhHAL.4G290400	Cluster 2
Int	PhHAL.4G290600	Cluster 2
Int	PhHAL.4G293100	Cluster 2
Int	PhHAL.4G296600	Cluster 2
Int	PhHAL.4G298400	Cluster 2
Int	PhHAL.4G301200	Cluster 2
Int	PhHAL.4G302000	Cluster 2
Int	PhHAL.4G305700	Cluster 2
Int	PhHAL.4G306400	Cluster 2
Int	PhHAL.4G307200	Cluster 2
Int	PhHAL.4G308300	Cluster 2
Int	PhHAL.4G311700	Cluster 2
Int	PhHAL.4G312600	Cluster 2
Int	PhHAL.4G319000	Cluster 2
Int	PhHAL.4G320900	Cluster 2
Int	PhHAL.4G325700	Cluster 2
Int	PhHAL.4G326200	Cluster 2
Int	PhHAL.4G329100	Cluster 2
Int	PhHAL.4G329600	Cluster 2
Int	PhHAL.4G331000	Cluster 2
Int	PhHAL.4G331900	Cluster 2
Int	PhHAL.4G332200	Cluster 2
Int	PhHAL.4G341400	Cluster 2
Int	PhHAL.4G342300	Cluster 2
Int	PhHAL.4G343900	Cluster 2
Int	PhHAL.4G345300	Cluster 2
Int	PhHAL.4G355200	Cluster 2
Int	PhHAL.4G356800	Cluster 2
Int	PhHAL.4G356900	Cluster 2
Int	PhHAL.4G358300	Cluster 2
Int	PhHAL.4G362900	Cluster 2
Int	PhHAL.4G369500	Cluster 2
Int	PhHAL.4G370300	Cluster 2
Int	PhHAL.4G371700	Cluster 2
Int	PhHAL.5G002000	Cluster 2
Int	PhHAL.5G002800	Cluster 2
Int	PhHAL.5G004000	Cluster 2
Int	PhHAL.5G006700	Cluster 2
Int	PhHAL.5G011700	Cluster 2
Int	PhHAL.5G012000	Cluster 2
Int	PhHAL.5G014800	Cluster 2
Int	PhHAL.5G016000	Cluster 2
Int	PhHAL.5G017000	Cluster 2
Int	PhHAL.5G021900	Cluster 2
Int	PhHAL.5G022200	Cluster 2
Int	PhHAL.5G022400	Cluster 2
Int	PhHAL.5G023100	Cluster 2
Int	PhHAL.5G025500	Cluster 2
Int	PhHAL.5G029800	Cluster 2
Int	PhHAL.5G030200	Cluster 2
Int	PhHAL.5G030400	Cluster 2
Int	PhHAL.5G030500	Cluster 2
Int	PhHAL.5G033000	Cluster 2
Int	PhHAL.5G036200	Cluster 2
Int	PhHAL.5G036300	Cluster 2
Int	PhHAL.5G036800	Cluster 2
Int	PhHAL.5G037000	Cluster 2
Int	PhHAL.5G043100	Cluster 2
Int	PhHAL.5G043400	Cluster 2
Int	PhHAL.5G044000	Cluster 2
Int	PhHAL.5G045300	Cluster 2
Int	PhHAL.5G045700	Cluster 2
Int	PhHAL.5G046600	Cluster 2
Int	PhHAL.5G047300	Cluster 2
Int	PhHAL.5G047500	Cluster 2
Int	PhHAL.5G048500	Cluster 2
Int	PhHAL.5G048800	Cluster 2
Int	PhHAL.5G051400	Cluster 2
Int	PhHAL.5G053700	Cluster 2
Int	PhHAL.5G055400	Cluster 2
Int	PhHAL.5G056600	Cluster 2
Int	PhHAL.5G058100	Cluster 2
Int	PhHAL.5G058700	Cluster 2
Int	PhHAL.5G059800	Cluster 2
Int	PhHAL.5G060500	Cluster 2
Int	PhHAL.5G061200	Cluster 2
Int	PhHAL.5G061600	Cluster 2
Int	PhHAL.5G062000	Cluster 2
Int	PhHAL.5G063200	Cluster 2
Int	PhHAL.5G065100	Cluster 2
Int	PhHAL.5G066100	Cluster 2
Int	PhHAL.5G067100	Cluster 2
Int	PhHAL.5G070100	Cluster 2
Int	PhHAL.5G072700	Cluster 2
Int	PhHAL.5G074800	Cluster 2
Int	PhHAL.5G076400	Cluster 2
Int	PhHAL.5G076800	Cluster 2
Int	PhHAL.5G077900	Cluster 2
Int	PhHAL.5G078000	Cluster 2
Int	PhHAL.5G079100	Cluster 2
Int	PhHAL.5G079200	Cluster 2
Int	PhHAL.5G079600	Cluster 2
Int	PhHAL.5G085000	Cluster 2
Int	PhHAL.5G086200	Cluster 2
Int	PhHAL.5G090200	Cluster 2
Int	PhHAL.5G090600	Cluster 2
Int	PhHAL.5G091700	Cluster 2
Int	PhHAL.5G091900	Cluster 2
Int	PhHAL.5G094200	Cluster 2
Int	PhHAL.5G095700	Cluster 2
Int	PhHAL.5G095800	Cluster 2
Int	PhHAL.5G096100	Cluster 2
Int	PhHAL.5G100600	Cluster 2
Int	PhHAL.5G101100	Cluster 2
Int	PhHAL.5G101400	Cluster 2
Int	PhHAL.5G104200	Cluster 2
Int	PhHAL.5G108400	Cluster 2
Int	PhHAL.5G110100	Cluster 2
Int	PhHAL.5G112700	Cluster 2
Int	PhHAL.5G112800	Cluster 2
Int	PhHAL.5G115500	Cluster 2
Int	PhHAL.5G116200	Cluster 2
Int	PhHAL.5G116300	Cluster 2
Int	PhHAL.5G117600	Cluster 2
Int	PhHAL.5G121000	Cluster 2
Int	PhHAL.5G121100	Cluster 2
Int	PhHAL.5G121400	Cluster 2
Int	PhHAL.5G121600	Cluster 2
Int	PhHAL.5G128100	Cluster 2
Int	PhHAL.5G128300	Cluster 2
Int	PhHAL.5G129000	Cluster 2
Int	PhHAL.5G129300	Cluster 2
Int	PhHAL.5G131100	Cluster 2
Int	PhHAL.5G131200	Cluster 2
Int	PhHAL.5G132600	Cluster 2
Int	PhHAL.5G132700	Cluster 2
Int	PhHAL.5G134500	Cluster 2
Int	PhHAL.5G135900	Cluster 2
Int	PhHAL.5G138000	Cluster 2
Int	PhHAL.5G139000	Cluster 2
Int	PhHAL.5G139600	Cluster 2
Int	PhHAL.5G145000	Cluster 2
Int	PhHAL.5G149000	Cluster 2
Int	PhHAL.5G149100	Cluster 2
Int	PhHAL.5G150000	Cluster 2
Int	PhHAL.5G150100	Cluster 2
Int	PhHAL.5G151200	Cluster 2
Int	PhHAL.5G152400	Cluster 2
Int	PhHAL.5G152600	Cluster 2
Int	PhHAL.5G153900	Cluster 2
Int	PhHAL.5G154000	Cluster 2
Int	PhHAL.5G155900	Cluster 2
Int	PhHAL.5G157700	Cluster 2
Int	PhHAL.5G157900	Cluster 2
Int	PhHAL.5G158100	Cluster 2
Int	PhHAL.5G158200	Cluster 2
Int	PhHAL.5G164900	Cluster 2
Int	PhHAL.5G165700	Cluster 2
Int	PhHAL.5G165800	Cluster 2
Int	PhHAL.5G165900	Cluster 2
Int	PhHAL.5G169200	Cluster 2
Int	PhHAL.5G175600	Cluster 2
Int	PhHAL.5G179000	Cluster 2
Int	PhHAL.5G182700	Cluster 2
Int	PhHAL.5G183100	Cluster 2
Int	PhHAL.5G186700	Cluster 2
Int	PhHAL.5G189900	Cluster 2
Int	PhHAL.5G191400	Cluster 2
Int	PhHAL.5G192700	Cluster 2
Int	PhHAL.5G194900	Cluster 2
Int	PhHAL.5G196300	Cluster 2
Int	PhHAL.5G198200	Cluster 2
Int	PhHAL.5G198800	Cluster 2
Int	PhHAL.5G199300	Cluster 2
Int	PhHAL.5G199800	Cluster 2
Int	PhHAL.5G204800	Cluster 2
Int	PhHAL.5G206100	Cluster 2
Int	PhHAL.5G207600	Cluster 2
Int	PhHAL.5G208500	Cluster 2
Int	PhHAL.5G211900	Cluster 2
Int	PhHAL.5G212700	Cluster 2
Int	PhHAL.5G213400	Cluster 2
Int	PhHAL.5G214700	Cluster 2
Int	PhHAL.5G215200	Cluster 2
Int	PhHAL.5G215400	Cluster 2
Int	PhHAL.5G215700	Cluster 2
Int	PhHAL.5G217000	Cluster 2
Int	PhHAL.5G221200	Cluster 2
Int	PhHAL.5G222600	Cluster 2
Int	PhHAL.5G223300	Cluster 2
Int	PhHAL.5G223700	Cluster 2
Int	PhHAL.5G223800	Cluster 2
Int	PhHAL.5G225900	Cluster 2
Int	PhHAL.5G231900	Cluster 2
Int	PhHAL.5G232000	Cluster 2
Int	PhHAL.5G233100	Cluster 2
Int	PhHAL.5G233800	Cluster 2
Int	PhHAL.5G233900	Cluster 2
Int	PhHAL.5G234200	Cluster 2
Int	PhHAL.5G240800	Cluster 2
Int	PhHAL.5G243200	Cluster 2
Int	PhHAL.5G247700	Cluster 2
Int	PhHAL.5G247800	Cluster 2
Int	PhHAL.5G247900	Cluster 2
Int	PhHAL.5G248100	Cluster 2
Int	PhHAL.5G252700	Cluster 2
Int	PhHAL.5G265700	Cluster 2
Int	PhHAL.5G269100	Cluster 2
Int	PhHAL.5G270300	Cluster 2
Int	PhHAL.5G273700	Cluster 2
Int	PhHAL.5G276600	Cluster 2
Int	PhHAL.5G285500	Cluster 2
Int	PhHAL.5G294400	Cluster 2
Int	PhHAL.5G294900	Cluster 2
Int	PhHAL.5G315600	Cluster 2
Int	PhHAL.5G321100	Cluster 2
Int	PhHAL.5G328000	Cluster 2
Int	PhHAL.5G340500	Cluster 2
Int	PhHAL.5G341400	Cluster 2
Int	PhHAL.5G344200	Cluster 2
Int	PhHAL.5G344500	Cluster 2
Int	PhHAL.5G346800	Cluster 2
Int	PhHAL.5G354500	Cluster 2
Int	PhHAL.5G354900	Cluster 2
Int	PhHAL.5G357000	Cluster 2
Int	PhHAL.5G377900	Cluster 2
Int	PhHAL.5G382800	Cluster 2
Int	PhHAL.5G384800	Cluster 2
Int	PhHAL.5G386100	Cluster 2
Int	PhHAL.5G393700	Cluster 2
Int	PhHAL.5G395000	Cluster 2
Int	PhHAL.5G396800	Cluster 2
Int	PhHAL.5G402000	Cluster 2
Int	PhHAL.5G404600	Cluster 2
Int	PhHAL.5G404700	Cluster 2
Int	PhHAL.5G406300	Cluster 2
Int	PhHAL.5G406700	Cluster 2
Int	PhHAL.5G408600	Cluster 2
Int	PhHAL.5G412300	Cluster 2
Int	PhHAL.5G416300	Cluster 2
Int	PhHAL.5G418600	Cluster 2
Int	PhHAL.5G419700	Cluster 2
Int	PhHAL.5G423500	Cluster 2
Int	PhHAL.5G424500	Cluster 2
Int	PhHAL.5G429900	Cluster 2
Int	PhHAL.5G430400	Cluster 2
Int	PhHAL.5G434800	Cluster 2
Int	PhHAL.5G438100	Cluster 2
Int	PhHAL.5G439200	Cluster 2
Int	PhHAL.5G440200	Cluster 2
Int	PhHAL.5G440400	Cluster 2
Int	PhHAL.5G441200	Cluster 2
Int	PhHAL.5G443200	Cluster 2
Int	PhHAL.5G443300	Cluster 2
Int	PhHAL.5G447500	Cluster 2
Int	PhHAL.5G452000	Cluster 2
Int	PhHAL.5G452600	Cluster 2
Int	PhHAL.5G452800	Cluster 2
Int	PhHAL.5G453600	Cluster 2
Int	PhHAL.5G454900	Cluster 2
Int	PhHAL.5G470800	Cluster 2
Int	PhHAL.5G471500	Cluster 2
Int	PhHAL.5G471600	Cluster 2
Int	PhHAL.5G473200	Cluster 2
Int	PhHAL.5G474800	Cluster 2
Int	PhHAL.5G477400	Cluster 2
Int	PhHAL.5G477500	Cluster 2
Int	PhHAL.5G483900	Cluster 2
Int	PhHAL.5G489800	Cluster 2
Int	PhHAL.5G491000	Cluster 2
Int	PhHAL.5G492200	Cluster 2
Int	PhHAL.5G492400	Cluster 2
Int	PhHAL.5G494600	Cluster 2
Int	PhHAL.5G495600	Cluster 2
Int	PhHAL.5G495800	Cluster 2
Int	PhHAL.5G498100	Cluster 2
Int	PhHAL.5G501000	Cluster 2
Int	PhHAL.5G501300	Cluster 2
Int	PhHAL.5G504700	Cluster 2
Int	PhHAL.5G507400	Cluster 2
Int	PhHAL.5G508500	Cluster 2
Int	PhHAL.5G508700	Cluster 2
Int	PhHAL.5G509600	Cluster 2
Int	PhHAL.5G510100	Cluster 2
Int	PhHAL.5G513300	Cluster 2
Int	PhHAL.5G515200	Cluster 2
Int	PhHAL.5G516300	Cluster 2
Int	PhHAL.5G521200	Cluster 2
Int	PhHAL.5G525500	Cluster 2
Int	PhHAL.5G525900	Cluster 2
Int	PhHAL.5G529400	Cluster 2
Int	PhHAL.5G531800	Cluster 2
Int	PhHAL.5G535400	Cluster 2
Int	PhHAL.5G535500	Cluster 2
Int	PhHAL.5G536200	Cluster 2
Int	PhHAL.5G539000	Cluster 2
Int	PhHAL.5G540400	Cluster 2
Int	PhHAL.5G540700	Cluster 2
Int	PhHAL.5G542200	Cluster 2
Int	PhHAL.5G542800	Cluster 2
Int	PhHAL.5G544000	Cluster 2
Int	PhHAL.5G545000	Cluster 2
Int	PhHAL.6G012800	Cluster 2
Int	PhHAL.6G013300	Cluster 2
Int	PhHAL.6G014700	Cluster 2
Int	PhHAL.6G015000	Cluster 2
Int	PhHAL.6G019000	Cluster 2
Int	PhHAL.6G020000	Cluster 2
Int	PhHAL.6G021200	Cluster 2
Int	PhHAL.6G027000	Cluster 2
Int	PhHAL.6G028000	Cluster 2
Int	PhHAL.6G029400	Cluster 2
Int	PhHAL.6G031600	Cluster 2
Int	PhHAL.6G032400	Cluster 2
Int	PhHAL.6G035000	Cluster 2
Int	PhHAL.6G036000	Cluster 2
Int	PhHAL.6G038100	Cluster 2
Int	PhHAL.6G038600	Cluster 2
Int	PhHAL.6G039900	Cluster 2
Int	PhHAL.6G044400	Cluster 2
Int	PhHAL.6G048400	Cluster 2
Int	PhHAL.6G057400	Cluster 2
Int	PhHAL.6G062800	Cluster 2
Int	PhHAL.6G065600	Cluster 2
Int	PhHAL.6G077400	Cluster 2
Int	PhHAL.6G079400	Cluster 2
Int	PhHAL.6G079800	Cluster 2
Int	PhHAL.6G080200	Cluster 2
Int	PhHAL.6G080300	Cluster 2
Int	PhHAL.6G082300	Cluster 2
Int	PhHAL.6G086300	Cluster 2
Int	PhHAL.6G087700	Cluster 2
Int	PhHAL.6G089200	Cluster 2
Int	PhHAL.6G090100	Cluster 2
Int	PhHAL.6G117000	Cluster 2
Int	PhHAL.6G128400	Cluster 2
Int	PhHAL.6G137700	Cluster 2
Int	PhHAL.6G146900	Cluster 2
Int	PhHAL.6G151700	Cluster 2
Int	PhHAL.6G162800	Cluster 2
Int	PhHAL.6G163700	Cluster 2
Int	PhHAL.6G164600	Cluster 2
Int	PhHAL.6G167700	Cluster 2
Int	PhHAL.6G168700	Cluster 2
Int	PhHAL.6G173000	Cluster 2
Int	PhHAL.6G173900	Cluster 2
Int	PhHAL.6G175400	Cluster 2
Int	PhHAL.6G176000	Cluster 2
Int	PhHAL.6G177100	Cluster 2
Int	PhHAL.6G180100	Cluster 2
Int	PhHAL.6G180300	Cluster 2
Int	PhHAL.6G182400	Cluster 2
Int	PhHAL.6G184800	Cluster 2
Int	PhHAL.6G190900	Cluster 2
Int	PhHAL.6G194900	Cluster 2
Int	PhHAL.6G199400	Cluster 2
Int	PhHAL.6G200200	Cluster 2
Int	PhHAL.6G201800	Cluster 2
Int	PhHAL.6G205900	Cluster 2
Int	PhHAL.6G210400	Cluster 2
Int	PhHAL.6G210600	Cluster 2
Int	PhHAL.6G210800	Cluster 2
Int	PhHAL.6G212700	Cluster 2
Int	PhHAL.6G214900	Cluster 2
Int	PhHAL.6G218300	Cluster 2
Int	PhHAL.6G224000	Cluster 2
Int	PhHAL.6G230800	Cluster 2
Int	PhHAL.6G231400	Cluster 2
Int	PhHAL.6G231600	Cluster 2
Int	PhHAL.6G233800	Cluster 2
Int	PhHAL.6G240100	Cluster 2
Int	PhHAL.6G240300	Cluster 2
Int	PhHAL.6G240700	Cluster 2
Int	PhHAL.6G244600	Cluster 2
Int	PhHAL.6G246700	Cluster 2
Int	PhHAL.6G253800	Cluster 2
Int	PhHAL.6G255500	Cluster 2
Int	PhHAL.6G256900	Cluster 2
Int	PhHAL.6G264600	Cluster 2
Int	PhHAL.6G266000	Cluster 2
Int	PhHAL.6G268400	Cluster 2
Int	PhHAL.6G268900	Cluster 2
Int	PhHAL.6G269100	Cluster 2
Int	PhHAL.6G270800	Cluster 2
Int	PhHAL.6G271500	Cluster 2
Int	PhHAL.6G273500	Cluster 2
Int	PhHAL.6G273600	Cluster 2
Int	PhHAL.6G274000	Cluster 2
Int	PhHAL.6G275100	Cluster 2
Int	PhHAL.6G277400	Cluster 2
Int	PhHAL.6G277700	Cluster 2
Int	PhHAL.6G278600	Cluster 2
Int	PhHAL.6G278700	Cluster 2
Int	PhHAL.6G279600	Cluster 2
Int	PhHAL.6G281400	Cluster 2
Int	PhHAL.6G288600	Cluster 2
Int	PhHAL.6G289200	Cluster 2
Int	PhHAL.6G291300	Cluster 2
Int	PhHAL.6G292900	Cluster 2
Int	PhHAL.6G294000	Cluster 2
Int	PhHAL.7G008100	Cluster 2
Int	PhHAL.7G012800	Cluster 2
Int	PhHAL.7G013600	Cluster 2
Int	PhHAL.7G014600	Cluster 2
Int	PhHAL.7G017800	Cluster 2
Int	PhHAL.7G019900	Cluster 2
Int	PhHAL.7G024900	Cluster 2
Int	PhHAL.7G033200	Cluster 2
Int	PhHAL.7G063100	Cluster 2
Int	PhHAL.7G063200	Cluster 2
Int	PhHAL.7G066800	Cluster 2
Int	PhHAL.7G067300	Cluster 2
Int	PhHAL.7G071000	Cluster 2
Int	PhHAL.7G084300	Cluster 2
Int	PhHAL.7G084400	Cluster 2
Int	PhHAL.7G084700	Cluster 2
Int	PhHAL.7G084900	Cluster 2
Int	PhHAL.7G085400	Cluster 2
Int	PhHAL.7G087300	Cluster 2
Int	PhHAL.7G088600	Cluster 2
Int	PhHAL.7G092900	Cluster 2
Int	PhHAL.7G093400	Cluster 2
Int	PhHAL.7G094700	Cluster 2
Int	PhHAL.7G096600	Cluster 2
Int	PhHAL.7G100900	Cluster 2
Int	PhHAL.7G105600	Cluster 2
Int	PhHAL.7G107700	Cluster 2
Int	PhHAL.7G109700	Cluster 2
Int	PhHAL.7G113600	Cluster 2
Int	PhHAL.7G117900	Cluster 2
Int	PhHAL.7G119300	Cluster 2
Int	PhHAL.7G124400	Cluster 2
Int	PhHAL.7G124900	Cluster 2
Int	PhHAL.7G128100	Cluster 2
Int	PhHAL.7G128300	Cluster 2
Int	PhHAL.7G129000	Cluster 2
Int	PhHAL.7G129500	Cluster 2
Int	PhHAL.7G129800	Cluster 2
Int	PhHAL.7G136100	Cluster 2
Int	PhHAL.7G141400	Cluster 2
Int	PhHAL.7G143700	Cluster 2
Int	PhHAL.7G144200	Cluster 2
Int	PhHAL.7G145100	Cluster 2
Int	PhHAL.7G145700	Cluster 2
Int	PhHAL.7G146300	Cluster 2
Int	PhHAL.7G148200	Cluster 2
Int	PhHAL.7G153200	Cluster 2
Int	PhHAL.7G155400	Cluster 2
Int	PhHAL.7G159800	Cluster 2
Int	PhHAL.7G161100	Cluster 2
Int	PhHAL.7G162200	Cluster 2
Int	PhHAL.7G162900	Cluster 2
Int	PhHAL.7G163900	Cluster 2
Int	PhHAL.7G166400	Cluster 2
Int	PhHAL.7G167300	Cluster 2
Int	PhHAL.7G172800	Cluster 2
Int	PhHAL.7G173900	Cluster 2
Int	PhHAL.7G180600	Cluster 2
Int	PhHAL.7G181400	Cluster 2
Int	PhHAL.7G184500	Cluster 2
Int	PhHAL.7G186000	Cluster 2
Int	PhHAL.7G188800	Cluster 2
Int	PhHAL.7G194600	Cluster 2
Int	PhHAL.7G200500	Cluster 2
Int	PhHAL.7G201900	Cluster 2
Int	PhHAL.7G203500	Cluster 2
Int	PhHAL.7G203600	Cluster 2
Int	PhHAL.7G206300	Cluster 2
Int	PhHAL.7G207100	Cluster 2
Int	PhHAL.7G209500	Cluster 2
Int	PhHAL.7G211900	Cluster 2
Int	PhHAL.7G212300	Cluster 2
Int	PhHAL.7G212700	Cluster 2
[truncated: 16,242 more rows]

## Sheet: Table S4
Supplemental Table S4. Gene Ontology enrichment analysis for different clusters of genes with interaction effects, strictly additive development effects, and independent genotype and development effects.
# Int: genes with interaction effects.
# G_D: genes with both genotype and development effects independently.
# D: genes with strictly additive development effects.
Category	Class	GO_Name	GO_ID	GO_Level	P_value	EnrichmentScore	HitsGenesCountsInSelectedSet	HitsGenesCountsInBackground	AllGenesCountsInSelectedSet	AllGenesCountsInBackground	GenesOfSelectedSetInGOterm	corrected.p.value.BH.method.	Cluster
Int	Biological process	photosynthesis	GO:0015979	4	1.55e-06	3.51591	19	125	397	9183	PhHAL.3G164800,PhHAL.1G390100,PhHAL.6G118300,PhHAL.2G355900,PhHAL.2G365700,PhHAL.3G474200,PhHAL.8G058600,PhHAL.8G069500,PhHAL.1G114800,PhHAL.2G346800,PhHAL.6G086900,PhHAL.3G437600,PhHAL.3G166200,PhHAL.9G169600,PhHAL.5G089200,PhHAL.4G008100,PhHAL.2G003300,PhHAL.6G005000,PhHAL.3G382000,	0.00400484	c1
Int	Biological process	photosynthesis, light reaction	GO:0019684	5	9.48e-06	3.94919	14	82	397	9183	PhHAL.1G390100,PhHAL.6G118300,PhHAL.2G355900,PhHAL.2G365700,PhHAL.8G058600,PhHAL.8G069500,PhHAL.1G114800,PhHAL.2G346800,PhHAL.6G086900,PhHAL.3G437600,PhHAL.3G166200,PhHAL.9G169600,PhHAL.4G008100,PhHAL.2G003300,	0.0081698	c1
Int	Biological process	response to cytokinin	GO:0009735	6	6.66e-06	2.89137	22	176	397	9183	PhHAL.1G390100,PhHAL.6G067000,PhHAL.1G125500,PhHAL.9G484800,PhHAL.8G058600,PhHAL.4G279900,PhHAL.1G316000,PhHAL.5G159000,PhHAL.5G204000,PhHAL.9G049800,PhHAL.4G003600,PhHAL.2G123600,PhHAL.5G035700,PhHAL.3G166200,PhHAL.9G497700,PhHAL.9G634200,PhHAL.3G104600,PhHAL.4G105600,PhHAL.5G264600,PhHAL.2G255000,PhHAL.9G049700,PhHAL.1G393800,	0.00861046	c1
Int	Biological process	organic hydroxy compound biosynthetic process	GO:1901617	5	3.11e-05	2.87247	19	153	397	9183	PhHAL.4G004100,PhHAL.8G263700,PhHAL.4G052000,PhHAL.5G089800,PhHAL.8G188100,PhHAL.2G337600,PhHAL.3G066500,PhHAL.1G422400,PhHAL.9G581000,PhHAL.1G171400,PhHAL.5G467300,PhHAL.5G244900,PhHAL.1G021200,PhHAL.2G232000,PhHAL.4G069400,PhHAL.7G317200,PhHAL.8G183600,PhHAL.6G251600,PhHAL.5G443600,	0.0100577	c1
Int	Biological process	generation of precursor metabolites and energy	GO:0006091	4	1.77e-05	2.52522	25	229	397	9183	PhHAL.2G196300,PhHAL.5G164500,PhHAL.7G116800,PhHAL.1G390100,PhHAL.5G413400,PhHAL.3G042300,PhHAL.6G118300,PhHAL.2G355900,PhHAL.2G365700,PhHAL.8G058600,PhHAL.8G069500,PhHAL.1G114800,PhHAL.2G346800,PhHAL.6G086900,PhHAL.3G437600,PhHAL.3G166200,PhHAL.9G019500,PhHAL.9G169600,PhHAL.5G050600,PhHAL.9G042000,PhHAL.5G264600,PhHAL.9G113200,PhHAL.4G008100,PhHAL.2G003300,PhHAL.5G089600,	0.0114637	c1
Int	Biological process	steroid biosynthetic process	GO:0006694	6	4.43e-05	4.6262	10	50	397	9183	PhHAL.4G004100,PhHAL.8G263700,PhHAL.5G089800,PhHAL.8G188100,PhHAL.1G422400,PhHAL.1G171400,PhHAL.5G467300,PhHAL.5G244900,PhHAL.6G251600,PhHAL.5G443600,	0.0127274	c1
Int	Biological process	plastid translation	GO:0032544	9	5.48e-05	10.5141	5	11	397	9183	PhHAL.7G020200,PhHAL.4G040600,PhHAL.9G180100,PhHAL.7G169600,PhHAL.6G011700,	0.0141772	c1
Int	Biological process	intracellular pH reduction	GO:0051452	12	3.1e-05	11.5655	5	10	397	9183	PhHAL.3G041800,PhHAL.9G540900,PhHAL.5G265100,PhHAL.8G042000,PhHAL.5G103300,	0.0160339	c1
Int	Biological process	tetrapyrrole biosynthetic process	GO:0033014	6	0.000104	4.20563	10	55	397	9183	PhHAL.4G021500,PhHAL.8G101400,PhHAL.5G237400,PhHAL.9G193800,PhHAL.9G484800,PhHAL.1G021200,PhHAL.6G086900,PhHAL.7G241500,PhHAL.1G340400,PhHAL.4G105600,	0.0192036	c1
Int	Biological process	small molecule metabolic process	GO:0044281	3	0.000132	1.53767	70	1053	397	9183	PhHAL.2G239100,PhHAL.2G196300,PhHAL.1G407700,PhHAL.6G291600,PhHAL.6G012300,PhHAL.5G164500,PhHAL.1G278000,PhHAL.7G116800,PhHAL.4G052000,PhHAL.2G337600,PhHAL.5G413400,PhHAL.1G290500,PhHAL.9G063100,PhHAL.3G042300,PhHAL.5G398400,PhHAL.9G303900,PhHAL.8G044500,PhHAL.3G066500,PhHAL.3G425000,PhHAL.1G422400,PhHAL.9G581000,PhHAL.9G436700,PhHAL.1G306400,PhHAL.5G054000,PhHAL.1G021200,PhHAL.5G220700,PhHAL.2G2…	0.022822	c1
Int	Biological process	ion transmembrane transport	GO:0034220	6	1.63e-07	1.92641	65	537	577	9183	PhHAL.7G145100,PhHAL.5G539000,PhHAL.9G614700,PhHAL.2G413200,PhHAL.2G220500,PhHAL.9G578500,PhHAL.5G150100,PhHAL.2G255800,PhHAL.2G277800,PhHAL.4G341400,PhHAL.1G431400,PhHAL.4G224000,PhHAL.1G071500,PhHAL.4G113700,PhHAL.3G417400,PhHAL.2G025700,PhHAL.2G001500,PhHAL.1G264600,PhHAL.9G161600,PhHAL.1G274400,PhHAL.7G207100,PhHAL.6G065600,PhHAL.7G276000,PhHAL.5G045300,PhHAL.7G214600,PhHAL.2G299800,PhHAL.4G0…	0.000161	c2
Int	Biological process	response to bacterium	GO:0009617	6	3.16e-07	2.09193	51	388	577	9183	PhHAL.5G036200,PhHAL.2G469200,PhHAL.2G125300,PhHAL.1G070000,PhHAL.3G069600,PhHAL.8G248100,PhHAL.9G381400,PhHAL.6G163700,PhHAL.5G540400,PhHAL.6G210400,PhHAL.9G448200,PhHAL.3G326800,PhHAL.9G407900,PhHAL.4G113700,PhHAL.2G257100,PhHAL.9G161600,PhHAL.9G423600,PhHAL.5G145000,PhHAL.9G515700,PhHAL.7G300400,PhHAL.4G190800,PhHAL.3G269200,PhHAL.7G307000,PhHAL.9G492800,PhHAL.4G301200,PhHAL.7G088600,PhHAL.5G1…	0.000233	c2
Int	Biological process	response to oxygen-containing compound	GO:1901700	4	1.66e-06	1.48493	124	1329	577	9183	PhHAL.9G498500,PhHAL.8G032700,PhHAL.8G052300,PhHAL.3G009300,PhHAL.5G036200,PhHAL.2G469200,PhHAL.9G431600,PhHAL.5G151200,PhHAL.4G283600,PhHAL.1G350900,PhHAL.3G467100,PhHAL.5G477500,PhHAL.1G070000,PhHAL.9G381400,PhHAL.6G163700,PhHAL.5G540400,PhHAL.9G393600,PhHAL.6G210400,PhHAL.5G060500,PhHAL.9G312800,PhHAL.9G448200,PhHAL.3G326800,PhHAL.9G407900,PhHAL.4G113700,PhHAL.4G096200,PhHAL.2G025700,PhHAL.7G2…	0.000817	c2
Int	Biological process	response to external stimulus	GO:0009605	3	1.09e-05	1.47638	109	1175	577	9183	PhHAL.9G498500,PhHAL.8G032700,PhHAL.9G580800,PhHAL.5G036200,PhHAL.2G469200,PhHAL.2G125300,PhHAL.1G293600,PhHAL.5G477500,PhHAL.1G070000,PhHAL.3G069600,PhHAL.7G117900,PhHAL.8G248100,PhHAL.9G381400,PhHAL.6G255500,PhHAL.6G163700,PhHAL.5G540400,PhHAL.1G431400,PhHAL.6G210400,PhHAL.9G448200,PhHAL.3G326800,PhHAL.9G407900,PhHAL.4G113700,PhHAL.6G266000,PhHAL.2G025700,PhHAL.7G291700,PhHAL.9G132000,PhHAL.2G0…	0.00322875	c2
Int	Biological process	response to stimulus	GO:0050896	2	2.81e-05	1.17792	313	4229	577	9183	PhHAL.6G292900,PhHAL.4G326200,PhHAL.9G498500,PhHAL.5G509600,PhHAL.8G032700,PhHAL.9G543400,PhHAL.8G052300,PhHAL.5G051400,PhHAL.3G009300,PhHAL.9G580800,PhHAL.9G154600,PhHAL.5G036200,PhHAL.9G428400,PhHAL.3G056500,PhHAL.5G212700,PhHAL.2G469200,PhHAL.2G125300,PhHAL.5G012000,PhHAL.3G272200,PhHAL.1G293600,PhHAL.9G431600,PhHAL.3G197700,PhHAL.5G151200,PhHAL.4G283600,PhHAL.1G350900,PhHAL.3G467100,PhHAL.6G2…	0.00637273	c2
Int	Biological process	response to endogenous stimulus	GO:0009719	3	0.000115	1.37978	116	1338	577	9183	PhHAL.9G498500,PhHAL.5G509600,PhHAL.8G032700,PhHAL.8G052300,PhHAL.5G051400,PhHAL.3G009300,PhHAL.5G036200,PhHAL.2G469200,PhHAL.3G272200,PhHAL.9G431600,PhHAL.3G197700,PhHAL.4G283600,PhHAL.1G350900,PhHAL.5G477500,PhHAL.1G070000,PhHAL.7G117900,PhHAL.9G381400,PhHAL.6G255500,PhHAL.6G163700,PhHAL.5G540400,PhHAL.6G210400,PhHAL.5G060500,PhHAL.9G312800,PhHAL.9G448200,PhHAL.3G326800,PhHAL.4G113700,PhHAL.4G0…	0.0169497	c2
Int	Biological process	defense response	GO:0006952	4	0.000139	1.53193	72	748	577	9183	PhHAL.9G498500,PhHAL.5G036200,PhHAL.2G469200,PhHAL.2G125300,PhHAL.1G293600,PhHAL.5G477500,PhHAL.3G069600,PhHAL.8G248100,PhHAL.9G381400,PhHAL.6G163700,PhHAL.5G540400,PhHAL.6G210400,PhHAL.9G448200,PhHAL.3G326800,PhHAL.9G407900,PhHAL.4G113700,PhHAL.6G266000,PhHAL.7G291700,PhHAL.9G413800,PhHAL.2G257100,PhHAL.9G161600,PhHAL.9G423600,PhHAL.5G145000,PhHAL.9G515700,PhHAL.7G300400,PhHAL.4G190800,PhHAL.5G0…	0.0186275	c2
Int	Biological process	response to biotic stimulus	GO:0009607	3	0.000206	1.46992	81	877	577	9183	PhHAL.9G498500,PhHAL.8G032700,PhHAL.5G036200,PhHAL.2G469200,PhHAL.2G125300,PhHAL.1G293600,PhHAL.5G477500,PhHAL.1G070000,PhHAL.3G069600,PhHAL.8G248100,PhHAL.9G381400,PhHAL.6G163700,PhHAL.5G540400,PhHAL.6G210400,PhHAL.9G448200,PhHAL.3G326800,PhHAL.9G407900,PhHAL.4G113700,PhHAL.6G266000,PhHAL.9G413800,PhHAL.2G257100,PhHAL.9G161600,PhHAL.9G423600,PhHAL.5G145000,PhHAL.9G515700,PhHAL.7G300400,PhHAL.4G1…	0.0225462	c2
Int	Biological process	cell communication	GO:0007154	3	0.000248	1.35226	117	1377	577	9183	PhHAL.4G326200,PhHAL.9G543400,PhHAL.5G051400,PhHAL.9G580800,PhHAL.9G154600,PhHAL.5G036200,PhHAL.5G012000,PhHAL.3G272200,PhHAL.1G293600,PhHAL.9G431600,PhHAL.5G151200,PhHAL.5G477500,PhHAL.7G117900,PhHAL.9G381400,PhHAL.6G255500,PhHAL.6G163700,PhHAL.5G540400,PhHAL.1G431400,PhHAL.6G210400,PhHAL.6G089200,PhHAL.9G312800,PhHAL.9G448200,PhHAL.9G588500,PhHAL.3G326800,PhHAL.4G054800,PhHAL.3G008400,PhHAL.2G0…	0.0228301	c2
Int	Biological process	biological process involved in interspecies interaction between organisms	GO:0044419	2	0.000259	1.4516	83	910	577	9183	PhHAL.9G498500,PhHAL.8G032700,PhHAL.5G036200,PhHAL.2G469200,PhHAL.2G125300,PhHAL.1G293600,PhHAL.5G477500,PhHAL.1G070000,PhHAL.3G069600,PhHAL.8G248100,PhHAL.9G381400,PhHAL.6G163700,PhHAL.5G540400,PhHAL.6G210400,PhHAL.9G448200,PhHAL.3G326800,PhHAL.9G407900,PhHAL.4G113700,PhHAL.6G266000,PhHAL.9G413800,PhHAL.2G257100,PhHAL.9G161600,PhHAL.9G423600,PhHAL.5G145000,PhHAL.9G515700,PhHAL.5G443300,PhHAL.7G3…	0.0231352	c2
Int	Biological process	plant-type cell wall organization or biogenesis	GO:0071669	4	0.000229	2.07588	27	207	577	9183	PhHAL.9G498500,PhHAL.6G014700,PhHAL.5G212700,PhHAL.7G254500,PhHAL.9G219400,PhHAL.5G070100,PhHAL.4G096200,PhHAL.3G247800,PhHAL.2G259500,PhHAL.2G105100,PhHAL.5G158100,PhHAL.9G081500,PhHAL.3G215600,PhHAL.5G225900,PhHAL.3G123300,PhHAL.9G408700,PhHAL.9G554800,PhHAL.9G018200,PhHAL.4G273500,PhHAL.2G089400,PhHAL.3G284100,PhHAL.4G240100,PhHAL.5G090200,PhHAL.9G514700,PhHAL.5G207600,PhHAL.3G262700,PhHAL.5G1…	0.0232758	c2
Int	Biological process	purine-containing compound catabolic process	GO:0072523	6	0.000324	7.23413	5	11	577	9183	PhHAL.2G124000,PhHAL.3G097200,PhHAL.9G428600,PhHAL.5G440200,PhHAL.4G054900,	0.0244901	c2
Int	Biological process	localization	GO:0051179	2	0.000302	1.29552	144	1769	577	9183	PhHAL.6G292900,PhHAL.7G145100,PhHAL.1G442700,PhHAL.5G247800,PhHAL.5G539000,PhHAL.9G543400,PhHAL.9G614700,PhHAL.5G036200,PhHAL.2G413200,PhHAL.2G220500,PhHAL.9G578500,PhHAL.3G272200,PhHAL.5G150100,PhHAL.2G449400,PhHAL.5G151200,PhHAL.7G203500,PhHAL.2G255800,PhHAL.7G218400,PhHAL.2G277800,PhHAL.4G341400,PhHAL.5G406700,PhHAL.5G540400,PhHAL.1G431400,PhHAL.4G224000,PhHAL.1G071500,PhHAL.9G312800,PhHAL.5G0…	0.0247863	c2
Int	Biological process	cellular carbohydrate metabolic process	GO:0044262	5	0.000395	1.82035	35	306	577	9183	PhHAL.9G498500,PhHAL.9G496100,PhHAL.9G405300,PhHAL.2G382800,PhHAL.7G239100,PhHAL.9G393600,PhHAL.9G598500,PhHAL.5G079100,PhHAL.9G219400,PhHAL.3G135000,PhHAL.5G070100,PhHAL.5G424500,PhHAL.9G161600,PhHAL.2G259500,PhHAL.2G105100,PhHAL.9G022100,PhHAL.1G004000,PhHAL.7G159800,PhHAL.7G307000,PhHAL.5G158100,PhHAL.2G100500,PhHAL.4G278100,PhHAL.2G305900,PhHAL.9G252300,PhHAL.9G255800,PhHAL.9G018200,PhHAL.4G2…	0.0291456	c2
Int	Biological process	cell wall organization or biogenesis	GO:0071554	3	0.000452	1.75806	38	344	577	9183	PhHAL.9G498500,PhHAL.6G014700,PhHAL.9G496100,PhHAL.5G212700,PhHAL.8G110100,PhHAL.2G060500,PhHAL.7G254500,PhHAL.9G219400,PhHAL.5G070100,PhHAL.5G424500,PhHAL.4G113700,PhHAL.4G096200,PhHAL.3G247800,PhHAL.2G259500,PhHAL.2G105100,PhHAL.5G044000,PhHAL.7G159800,PhHAL.5G158100,PhHAL.9G081500,PhHAL.3G215600,PhHAL.5G225900,PhHAL.3G123300,PhHAL.9G408700,PhHAL.9G554800,PhHAL.9G252300,PhHAL.9G018200,PhHAL.4G2…	0.0309983	c2
Int	Biological process	chromosome organization	GO:0051276	6	5.72e-14	2.66613	67	567	407	9183	PhHAL.3G242800,PhHAL.5G279400,PhHAL.9G086600,PhHAL.5G490900,PhHAL.2G230300,PhHAL.9G206100,PhHAL.8G144100,PhHAL.4G036100,PhHAL.9G255700,PhHAL.5G238700,PhHAL.3G435100,PhHAL.3G207600,PhHAL.6G288200,PhHAL.3G053200,PhHAL.3G068700,PhHAL.2G389000,PhHAL.3G111000,PhHAL.9G322800,PhHAL.2G086200,PhHAL.9G434500,PhHAL.1G447500,PhHAL.8G208700,PhHAL.8G241000,PhHAL.9G410100,PhHAL.6G030700,PhHAL.7G258400,PhHAL.9G1…	1.51e-10	c3
Int	Biological process	nucleic acid metabolic process	GO:0090304	6	1.67e-11	1.51976	182	2702	407	9183	PhHAL.5G454800,PhHAL.8G043600,PhHAL.6G001400,PhHAL.7G250300,PhHAL.5G279400,PhHAL.9G086600,PhHAL.1G109800,PhHAL.5G490900,PhHAL.7G032200,PhHAL.7G249100,PhHAL.9G409900,PhHAL.2G230300,PhHAL.5G279600,PhHAL.9G206100,PhHAL.2G337800,PhHAL.9G170900,PhHAL.8G144100,PhHAL.1G317900,PhHAL.5G396600,PhHAL.3G171100,PhHAL.1G293400,PhHAL.3G144300,PhHAL.4G316000,PhHAL.4G036100,PhHAL.7G275200,PhHAL.1G035400,PhHAL.5G0…	1.48e-08	c3
Int	Biological process	DNA replication	GO:0006260	7	2.02e-10	4.02391	28	157	407	9183	PhHAL.5G490900,PhHAL.2G337800,PhHAL.8G144100,PhHAL.3G435100,PhHAL.3G473400,PhHAL.7G186700,PhHAL.4G312500,PhHAL.4G324500,PhHAL.8G208700,PhHAL.9G564700,PhHAL.1G249000,PhHAL.3G194000,PhHAL.3G454200,PhHAL.1G427500,PhHAL.7G250200,PhHAL.8G054800,PhHAL.9G647700,PhHAL.3G231400,PhHAL.3G212900,PhHAL.6G271700,PhHAL.9G203200,PhHAL.2G443500,PhHAL.5G537500,PhHAL.3G069000,PhHAL.3G109700,PhHAL.3G171000,PhHAL.3G0…	8.92e-08	c3
Int	Biological process	cellular component organization or biogenesis	GO:0071840	3	2.89e-09	1.49305	161	2433	407	9183	PhHAL.3G242800,PhHAL.5G454800,PhHAL.6G001400,PhHAL.7G250300,PhHAL.5G279400,PhHAL.9G086600,PhHAL.5G490900,PhHAL.2G230300,PhHAL.6G001600,PhHAL.2G244900,PhHAL.5G428700,PhHAL.9G206100,PhHAL.4G192300,PhHAL.9G484300,PhHAL.8G144100,PhHAL.1G380300,PhHAL.1G317900,PhHAL.3G175700,PhHAL.4G036100,PhHAL.1G222000,PhHAL.1G002500,PhHAL.1G341600,PhHAL.9G255700,PhHAL.5G238700,PhHAL.9G205000,PhHAL.9G345300,PhHAL.3G4…	8.49e-07	c3
Int	Biological process	cellular nitrogen compound metabolic process	GO:0034641	4	1.02e-08	1.36262	206	3411	407	9183	PhHAL.1G086600,PhHAL.5G454800,PhHAL.8G043600,PhHAL.6G001400,PhHAL.7G250300,PhHAL.5G279400,PhHAL.9G086600,PhHAL.1G109800,PhHAL.5G490900,PhHAL.7G032200,PhHAL.7G249100,PhHAL.5G162100,PhHAL.9G409900,PhHAL.2G230300,PhHAL.5G279600,PhHAL.9G206100,PhHAL.2G337800,PhHAL.9G170900,PhHAL.8G144100,PhHAL.1G317900,PhHAL.5G396600,PhHAL.3G171100,PhHAL.1G293400,PhHAL.3G144300,PhHAL.4G316000,PhHAL.4G036100,PhHAL.7G2…	2.46e-06	c3
Int	Biological process	macromolecule metabolic process	GO:0043170	4	3.85e-08	1.25269	263	4737	407	9183	PhHAL.1G086600,PhHAL.5G454800,PhHAL.8G043600,PhHAL.6G001400,PhHAL.7G250300,PhHAL.5G279400,PhHAL.2G369600,PhHAL.9G086600,PhHAL.1G109800,PhHAL.5G380000,PhHAL.5G476600,PhHAL.5G490900,PhHAL.7G032200,PhHAL.7G249100,PhHAL.5G162100,PhHAL.9G409900,PhHAL.2G230300,PhHAL.9G016300,PhHAL.2G244900,PhHAL.5G279600,PhHAL.5G428700,PhHAL.9G206100,PhHAL.2G337800,PhHAL.9G170900,PhHAL.8G144100,PhHAL.1G317900,PhHAL.5G3…	8.5e-06	c3
Int	Biological process	cell cycle	GO:0007049	3	5.81e-08	2.22951	50	506	407	9183	PhHAL.3G242800,PhHAL.9G086600,PhHAL.2G449600,PhHAL.5G490900,PhHAL.2G244900,PhHAL.5G428700,PhHAL.1G317900,PhHAL.9G255700,PhHAL.5G238700,PhHAL.9G345300,PhHAL.3G034900,PhHAL.2G417400,PhHAL.3G207600,PhHAL.3G068700,PhHAL.3G473400,PhHAL.9G170300,PhHAL.3G407900,PhHAL.1G029100,PhHAL.9G640400,PhHAL.8G208700,PhHAL.5G160800,PhHAL.9G564700,PhHAL.3G454200,PhHAL.3G224500,PhHAL.1G414200,PhHAL.2G372900,PhHAL.3G1…	1.18e-05	c3
Int	Biological process	heterocycle metabolic process	GO:0046483	4	7.47e-08	1.35971	192	3186	407	9183	PhHAL.5G454800,PhHAL.8G043600,PhHAL.6G001400,PhHAL.7G250300,PhHAL.5G279400,PhHAL.9G086600,PhHAL.1G109800,PhHAL.5G490900,PhHAL.7G032200,PhHAL.7G249100,PhHAL.9G409900,PhHAL.2G230300,PhHAL.5G279600,PhHAL.9G206100,PhHAL.2G337800,PhHAL.9G170900,PhHAL.8G144100,PhHAL.1G317900,PhHAL.5G396600,PhHAL.3G171100,PhHAL.1G293400,PhHAL.3G144300,PhHAL.4G316000,PhHAL.4G036100,PhHAL.7G275200,PhHAL.1G035400,PhHAL.5G0…	1.41e-05	c3
Int	Biological process	gene expression	GO:0010467	5	2.39e-07	1.43467	150	2359	407	9183	PhHAL.5G454800,PhHAL.6G001400,PhHAL.7G250300,PhHAL.5G279400,PhHAL.9G086600,PhHAL.7G032200,PhHAL.7G249100,PhHAL.5G162100,PhHAL.2G230300,PhHAL.9G206100,PhHAL.9G170900,PhHAL.5G396600,PhHAL.3G171100,PhHAL.1G293400,PhHAL.3G144300,PhHAL.4G316000,PhHAL.7G275200,PhHAL.5G092100,PhHAL.1G002500,PhHAL.3G034900,PhHAL.2G417400,PhHAL.9G210800,PhHAL.3G207600,PhHAL.3G053200,PhHAL.6G041900,PhHAL.2G338500,PhHAL.2G3…	3.95e-05	c3
Int	Biological process	macromolecule biosynthetic process	GO:0009059	5	2.63e-07	1.46104	140	2162	407	9183	PhHAL.5G454800,PhHAL.6G001400,PhHAL.7G250300,PhHAL.5G279400,PhHAL.9G086600,PhHAL.5G490900,PhHAL.7G249100,PhHAL.5G162100,PhHAL.2G230300,PhHAL.2G337800,PhHAL.9G170900,PhHAL.8G144100,PhHAL.5G396600,PhHAL.3G171100,PhHAL.1G293400,PhHAL.3G144300,PhHAL.4G316000,PhHAL.4G036100,PhHAL.3G435100,PhHAL.3G034900,PhHAL.2G417400,PhHAL.9G210800,PhHAL.3G207600,PhHAL.6G041900,PhHAL.2G338500,PhHAL.3G101200,PhHAL.2G0…	4.1e-05	c3
Int	Biological process	microtubule-based movement	GO:0007018	4	3.02e-07	5.17831	14	61	407	9183	PhHAL.3G242800,PhHAL.2G449600,PhHAL.9G345300,PhHAL.9G170300,PhHAL.1G431100,PhHAL.3G279600,PhHAL.1G277000,PhHAL.1G093600,PhHAL.9G067300,PhHAL.5G335800,PhHAL.5G252200,PhHAL.3G198700,PhHAL.1G319200,PhHAL.9G610500,	4.44e-05	c3
Int	Biological process	microtubule-based process	GO:0007017	3	3.65e-07	3.4233	22	145	407	9183	PhHAL.3G242800,PhHAL.2G449600,PhHAL.2G244900,PhHAL.5G428700,PhHAL.4G192300,PhHAL.9G345300,PhHAL.9G170300,PhHAL.1G431100,PhHAL.5G180200,PhHAL.3G279600,PhHAL.2G372900,PhHAL.1G277000,PhHAL.4G251700,PhHAL.5G510500,PhHAL.1G093600,PhHAL.9G067300,PhHAL.5G335800,PhHAL.9G047900,PhHAL.5G252200,PhHAL.3G198700,PhHAL.1G319200,PhHAL.9G610500,	5.09e-05	c3
Int	Biological process	regulation of chromatin organization	GO:1902275	6	8.47e-07	4.78602	14	66	407	9183	PhHAL.5G279400,PhHAL.3G207600,PhHAL.6G288200,PhHAL.3G111000,PhHAL.8G208700,PhHAL.1G167100,PhHAL.3G111100,PhHAL.2G016700,PhHAL.9G381700,PhHAL.1G036400,PhHAL.6G271700,PhHAL.6G013900,PhHAL.5G508100,PhHAL.6G066600,	0.000102	c3
Int	Biological process	cellular aromatic compound metabolic process	GO:0006725	4	1.2e-06	1.31547	191	3276	407	9183	PhHAL.5G454800,PhHAL.8G043600,PhHAL.6G001400,PhHAL.7G250300,PhHAL.5G279400,PhHAL.9G086600,PhHAL.1G109800,PhHAL.5G490900,PhHAL.7G032200,PhHAL.7G249100,PhHAL.9G409900,PhHAL.2G230300,PhHAL.5G279600,PhHAL.9G206100,PhHAL.2G337800,PhHAL.9G170900,PhHAL.8G144100,PhHAL.1G317900,PhHAL.5G396600,PhHAL.3G171100,PhHAL.1G293400,PhHAL.3G144300,PhHAL.4G316000,PhHAL.4G036100,PhHAL.7G275200,PhHAL.1G035400,PhHAL.5G0…	0.000127	c3
Int	Biological process	cell cycle process	GO:0022402	3	2.03e-06	2.22208	39	396	407	9183	PhHAL.3G242800,PhHAL.9G086600,PhHAL.2G449600,PhHAL.5G490900,PhHAL.5G428700,PhHAL.1G317900,PhHAL.9G255700,PhHAL.5G238700,PhHAL.9G345300,PhHAL.3G207600,PhHAL.3G068700,PhHAL.3G473400,PhHAL.1G029100,PhHAL.8G208700,PhHAL.5G160800,PhHAL.9G564700,PhHAL.3G454200,PhHAL.3G224500,PhHAL.1G414200,PhHAL.2G372900,PhHAL.7G250200,PhHAL.4G251700,PhHAL.5G510500,PhHAL.8G054800,PhHAL.9G647700,PhHAL.3G322700,PhHAL.1G3…	0.000179	c3
Int	Biological process	organic cyclic compound metabolic process	GO:1901360	4	1.84e-06	1.30311	194	3359	407	9183	PhHAL.5G454800,PhHAL.8G043600,PhHAL.6G001400,PhHAL.7G250300,PhHAL.5G279400,PhHAL.9G086600,PhHAL.1G109800,PhHAL.5G490900,PhHAL.7G032200,PhHAL.7G249100,PhHAL.9G409900,PhHAL.2G230300,PhHAL.5G279600,PhHAL.9G206100,PhHAL.2G337800,PhHAL.9G170900,PhHAL.8G144100,PhHAL.1G317900,PhHAL.1G362900,PhHAL.5G396600,PhHAL.3G171100,PhHAL.1G293400,PhHAL.3G144300,PhHAL.4G316000,PhHAL.4G036100,PhHAL.7G275200,PhHAL.1G0…	0.00018	c3
Int	Biological process	nitrogen compound metabolic process	GO:0006807	3	1.94e-06	1.20156	270	5070	407	9183	PhHAL.1G086600,PhHAL.5G454800,PhHAL.8G043600,PhHAL.6G001400,PhHAL.7G250300,PhHAL.5G279400,PhHAL.2G369600,PhHAL.9G086600,PhHAL.1G109800,PhHAL.5G380000,PhHAL.5G476600,PhHAL.5G490900,PhHAL.1G236800,PhHAL.7G032200,PhHAL.7G249100,PhHAL.5G162100,PhHAL.9G409900,PhHAL.2G230300,PhHAL.9G016300,PhHAL.2G244900,PhHAL.5G279600,PhHAL.5G428700,PhHAL.9G206100,PhHAL.2G337800,PhHAL.9G170900,PhHAL.8G144100,PhHAL.1G3…	0.000183	c3
Int	Biological process	regulation of cellular component organization	GO:0051128	5	2.99e-06	2.13642	41	433	407	9183	PhHAL.5G279400,PhHAL.9G086600,PhHAL.6G001600,PhHAL.5G428700,PhHAL.4G192300,PhHAL.4G036100,PhHAL.9G205000,PhHAL.3G207600,PhHAL.6G288200,PhHAL.1G410500,PhHAL.3G068700,PhHAL.3G111000,PhHAL.7G337500,PhHAL.8G208700,PhHAL.9G564700,PhHAL.1G190300,PhHAL.5G102300,PhHAL.1G167100,PhHAL.2G372900,PhHAL.3G111100,PhHAL.1G449000,PhHAL.3G115900,PhHAL.3G322700,PhHAL.2G016700,PhHAL.9G381700,PhHAL.6G255000,PhHAL.1G0…	0.000248	c3
Int	Biological process	cellular macromolecule metabolic process	GO:0044260	5	3.66e-06	1.26475	212	3782	407	9183	PhHAL.5G454800,PhHAL.8G043600,PhHAL.6G001400,PhHAL.7G250300,PhHAL.5G279400,PhHAL.2G369600,PhHAL.9G086600,PhHAL.5G380000,PhHAL.5G476600,PhHAL.5G490900,PhHAL.7G249100,PhHAL.5G162100,PhHAL.2G230300,PhHAL.9G016300,PhHAL.2G244900,PhHAL.5G428700,PhHAL.9G206100,PhHAL.2G337800,PhHAL.9G170900,PhHAL.8G144100,PhHAL.1G317900,PhHAL.5G396600,PhHAL.3G171100,PhHAL.1G293400,PhHAL.3G144300,PhHAL.4G316000,PhHAL.4G0…	0.000277	c3
Int	Biological process	negative regulation of macromolecule metabolic process	GO:0010605	6	5.87e-06	1.88324	52	623	407	9183	PhHAL.8G043600,PhHAL.5G279400,PhHAL.9G086600,PhHAL.9G206100,PhHAL.3G207600,PhHAL.3G053200,PhHAL.6G041900,PhHAL.2G369400,PhHAL.2G086000,PhHAL.2G389000,PhHAL.8G045600,PhHAL.9G322800,PhHAL.1G029100,PhHAL.9G434500,PhHAL.4G000500,PhHAL.9G410100,PhHAL.9G130900,PhHAL.9G605400,PhHAL.4G267300,PhHAL.3G212300,PhHAL.5G231600,PhHAL.2G125800,PhHAL.7G177200,PhHAL.3G111100,PhHAL.3G423600,PhHAL.5G429500,PhHAL.5G2…	0.00042	c3
Int	Biological process	pattern specification process	GO:0007389	3	6.13e-06	2.74875	24	197	407	9183	PhHAL.9G140200,PhHAL.6G001600,PhHAL.4G192300,PhHAL.1G380300,PhHAL.2G417400,PhHAL.9G210800,PhHAL.2G316900,PhHAL.6G288200,PhHAL.1G410500,PhHAL.8G045600,PhHAL.1G048200,PhHAL.2G079000,PhHAL.4G348100,PhHAL.5G243300,PhHAL.6G015900,PhHAL.7G319600,PhHAL.7G227000,PhHAL.5G083500,PhHAL.4G271100,PhHAL.2G018400,PhHAL.4G051600,PhHAL.9G001500,PhHAL.7G334700,PhHAL.6G043500,	0.000427	c3
Int	Biological process	cellular response to DNA damage stimulus	GO:0006974	5	1.18e-05	2.3008	31	304	407	9183	PhHAL.5G279400,PhHAL.5G490900,PhHAL.3G207600,PhHAL.1G246400,PhHAL.3G111000,PhHAL.7G186700,PhHAL.8G208700,PhHAL.9G572300,PhHAL.9G564700,PhHAL.5G231600,PhHAL.1G249000,PhHAL.3G194000,PhHAL.9G570500,PhHAL.1G167100,PhHAL.4G233300,PhHAL.7G250200,PhHAL.8G054800,PhHAL.9G647700,PhHAL.4G271100,PhHAL.9G203200,PhHAL.3G109700,PhHAL.3G356100,PhHAL.3G171000,PhHAL.3G106000,PhHAL.3G146700,PhHAL.9G001500,PhHAL.9G2…	0.000747	c3
Int	Biological process	primary metabolic process	GO:0044238	3	2.36e-05	1.15644	288	5619	407	9183	PhHAL.1G086600,PhHAL.5G454800,PhHAL.8G043600,PhHAL.6G001400,PhHAL.7G250300,PhHAL.5G279400,PhHAL.2G369600,PhHAL.9G086600,PhHAL.1G109800,PhHAL.5G380000,PhHAL.5G476600,PhHAL.5G490900,PhHAL.1G236800,PhHAL.9G140200,PhHAL.7G032200,PhHAL.7G249100,PhHAL.5G162100,PhHAL.9G409900,PhHAL.2G230300,PhHAL.9G016300,PhHAL.2G244900,PhHAL.5G279600,PhHAL.5G428700,PhHAL.9G206100,PhHAL.2G337800,PhHAL.9G170900,PhHAL.8G1…	0.0013552	c3
Int	Biological process	regulation of cell cycle	GO:0051726	5	3.13e-05	2.44185	25	231	407	9183	PhHAL.9G086600,PhHAL.2G244900,PhHAL.3G034900,PhHAL.2G417400,PhHAL.3G207600,PhHAL.3G068700,PhHAL.3G407900,PhHAL.1G029100,PhHAL.9G640400,PhHAL.9G564700,PhHAL.2G372900,PhHAL.3G111100,PhHAL.5G510500,PhHAL.8G054800,PhHAL.9G647700,PhHAL.3G322700,PhHAL.9G081000,PhHAL.5G540500,PhHAL.6G271700,PhHAL.5G537500,PhHAL.3G356100,PhHAL.9G615300,PhHAL.3G171000,PhHAL.9G073800,PhHAL.9G204700,	0.00168944	c3
Int	Biological process	regulation of protein modification process	GO:0031399	8	6.04e-05	2.65443	20	170	407	9183	PhHAL.8G043600,PhHAL.2G369600,PhHAL.2G244900,PhHAL.5G428700,PhHAL.3G207600,PhHAL.6G288200,PhHAL.3G111000,PhHAL.3G407900,PhHAL.8G208700,PhHAL.9G394000,PhHAL.8G054800,PhHAL.9G081000,PhHAL.2G016700,PhHAL.9G381700,PhHAL.1G036400,PhHAL.1G002400,PhHAL.9G615300,PhHAL.6G013900,PhHAL.9G073800,PhHAL.6G066600,	0.00271051	c3
Int	Biological process	mRNA processing	GO:0006397	9	7.88e-05	2.53377	21	187	407	9183	PhHAL.7G032200,PhHAL.5G092100,PhHAL.1G002500,PhHAL.8G045600,PhHAL.4G323600,PhHAL.3G212300,PhHAL.6G151800,PhHAL.2G122300,PhHAL.2G125800,PhHAL.7G177200,PhHAL.5G429500,PhHAL.5G244400,PhHAL.9G218000,PhHAL.5G203900,PhHAL.5G078800,PhHAL.4G271100,PhHAL.6G037500,PhHAL.9G569000,PhHAL.9G036800,PhHAL.6G013900,PhHAL.1G297800,	0.00336429	c3
Int	Biological process	biological regulation	GO:0065007	2	0.000215	1.19822	212	3992	407	9183	PhHAL.1G086600,PhHAL.5G454800,PhHAL.8G043600,PhHAL.6G001400,PhHAL.7G250300,PhHAL.5G279400,PhHAL.2G369600,PhHAL.9G086600,PhHAL.2G434100,PhHAL.5G476600,PhHAL.9G140200,PhHAL.7G249100,PhHAL.5G162100,PhHAL.2G230300,PhHAL.6G001600,PhHAL.9G016300,PhHAL.2G244900,PhHAL.5G428700,PhHAL.9G206100,PhHAL.4G192300,PhHAL.8G144100,PhHAL.5G396600,PhHAL.3G171100,PhHAL.1G293400,PhHAL.3G144300,PhHAL.4G316000,PhHAL.4G0…	0.00770447	c3
Int	Biological process	regulation of DNA metabolic process	GO:0051052	7	0.000326	2.65443	16	136	407	9183	PhHAL.5G279400,PhHAL.8G144100,PhHAL.4G036100,PhHAL.3G111000,PhHAL.9G564700,PhHAL.5G231600,PhHAL.1G167100,PhHAL.7G250200,PhHAL.8G054800,PhHAL.2G016700,PhHAL.3G212900,PhHAL.6G271700,PhHAL.5G537500,PhHAL.3G356100,PhHAL.5G002500,PhHAL.3G171000,	0.0100381	c3
Int	Biological process	regulation of cell cycle process	GO:0010564	6	0.000438	2.68603	15	126	407	9183	PhHAL.9G086600,PhHAL.3G207600,PhHAL.3G068700,PhHAL.1G029100,PhHAL.9G564700,PhHAL.2G372900,PhHAL.5G510500,PhHAL.8G054800,PhHAL.9G647700,PhHAL.3G322700,PhHAL.6G271700,PhHAL.5G537500,PhHAL.3G356100,PhHAL.3G171000,PhHAL.9G204700,	0.0126032	c3
Int	Biological process	protein alkylation	GO:0008213	8	0.000446	2.93314	13	100	407	9183	PhHAL.2G230300,PhHAL.6G288200,PhHAL.3G111000,PhHAL.2G086200,PhHAL.8G208700,PhHAL.6G030700,PhHAL.2G214200,PhHAL.9G570500,PhHAL.2G016700,PhHAL.1G036400,PhHAL.4G326800,PhHAL.6G013900,PhHAL.6G066600,	0.0126869	c3
Int	Biological process	regulation of binding	GO:0051098	4	0.000663	6.63607	5	17	407	9183	PhHAL.9G086600,PhHAL.9G564700,PhHAL.8G054800,PhHAL.6G040200,PhHAL.1G355100,	0.0165629	c3
Int	Biological process	plasmodesmata-mediated intercellular transport	GO:0010497	6	0.000885	6.2674	5	18	407	9183	PhHAL.6G001600,PhHAL.4G192300,PhHAL.9G102300,PhHAL.9G620300,PhHAL.7G334700,	0.0202008	c3
Int	Biological process	organic substance metabolic process	GO:0071704	3	0.00112326	1.10785	295	6008	407	9183	PhHAL.1G086600,PhHAL.5G454800,PhHAL.8G043600,PhHAL.6G001400,PhHAL.7G250300,PhHAL.5G279400,PhHAL.2G369600,PhHAL.9G086600,PhHAL.1G109800,PhHAL.5G380000,PhHAL.5G476600,PhHAL.5G490900,PhHAL.1G236800,PhHAL.9G140200,PhHAL.7G032200,PhHAL.7G249100,PhHAL.5G162100,PhHAL.9G409900,PhHAL.2G230300,PhHAL.9G016300,PhHAL.2G244900,PhHAL.5G279600,PhHAL.5G428700,PhHAL.9G206100,PhHAL.2G337800,PhHAL.9G170900,PhHAL.8G1…	0.023978	c3
Int	Biological process	negative regulation of biological process	GO:0048519	4	0.00124479	1.41017	73	1168	407	9183	PhHAL.5G454800,PhHAL.8G043600,PhHAL.7G250300,PhHAL.5G279400,PhHAL.9G086600,PhHAL.5G476600,PhHAL.9G206100,PhHAL.4G192300,PhHAL.5G396600,PhHAL.6G290100,PhHAL.2G417400,PhHAL.3G207600,PhHAL.3G053200,PhHAL.6G041900,PhHAL.2G369400,PhHAL.2G086000,PhHAL.3G068700,PhHAL.2G389000,PhHAL.8G045600,PhHAL.9G472500,PhHAL.9G322800,PhHAL.7G337500,PhHAL.1G029100,PhHAL.5G180200,PhHAL.9G434500,PhHAL.4G000500,PhHAL.9G4…	0.0259445	c3
Int	Biological process	intercellular transport	GO:0010496	5	0.00148869	5.64066	5	20	407	9183	PhHAL.6G001600,PhHAL.4G192300,PhHAL.9G102300,PhHAL.9G620300,PhHAL.7G334700,	0.0287632	c3
Int	Biological process	mRNA metabolic process	GO:0016071	8	0.00155973	1.86825	26	314	407	9183	PhHAL.7G032200,PhHAL.5G092100,PhHAL.1G002500,PhHAL.6G041900,PhHAL.2G369400,PhHAL.8G045600,PhHAL.4G323600,PhHAL.6G028400,PhHAL.9G410100,PhHAL.3G212300,PhHAL.6G151800,PhHAL.2G122300,PhHAL.2G125800,PhHAL.7G177200,PhHAL.5G429500,PhHAL.5G244400,PhHAL.9G218000,PhHAL.5G203900,PhHAL.5G078800,PhHAL.4G271100,PhHAL.6G037500,PhHAL.3G278200,PhHAL.9G569000,PhHAL.9G036800,PhHAL.6G013900,PhHAL.1G297800,	0.0297021	c3
Int	Biological process	regulation of protein localization	GO:0032880	5	0.00164442	3.00835	10	75	407	9183	PhHAL.9G086600,PhHAL.5G476600,PhHAL.4G192300,PhHAL.4G036100,PhHAL.9G564700,PhHAL.4G118400,PhHAL.3G042000,PhHAL.8G042600,PhHAL.1G002400,PhHAL.2G100800,	0.0310913	c3
Int	Biological process	regulation of DNA replication	GO:0006275	8	0.00224194	3.76044	7	42	407	9183	PhHAL.8G144100,PhHAL.7G250200,PhHAL.8G054800,PhHAL.3G212900,PhHAL.6G271700,PhHAL.5G537500,PhHAL.3G171000,	0.0375596	c3
Int	Biological process	cell population proliferation	GO:0008283	3	0.00298907	2.22658	15	152	407	9183	PhHAL.5G476600,PhHAL.8G144100,PhHAL.5G396600,PhHAL.3G034900,PhHAL.3G207600,PhHAL.9G170300,PhHAL.4G312500,PhHAL.4G233300,PhHAL.3G111100,PhHAL.4G251700,PhHAL.9G081000,PhHAL.5G537500,PhHAL.3G171000,PhHAL.9G204700,PhHAL.5G032100,	0.0457345	c3
Int	Biological process	biological regulation	GO:0065007	2	6.73e-06	1.22524	253	3992	475	9183	PhHAL.4G080900,PhHAL.1G246600,PhHAL.5G269600,PhHAL.9G120600,PhHAL.5G224700,PhHAL.9G636700,PhHAL.2G205100,PhHAL.9G222400,PhHAL.7G305100,PhHAL.1G255300,PhHAL.1G283800,PhHAL.8G191300,PhHAL.3G124500,PhHAL.5G520600,PhHAL.3G220800,PhHAL.5G484000,PhHAL.9G611200,PhHAL.9G073300,PhHAL.5G185200,PhHAL.3G217800,PhHAL.5G439600,PhHAL.1G246800,PhHAL.5G043800,PhHAL.4G315100,PhHAL.1G325300,PhHAL.9G395800,PhHAL.9G0…	0.00386164	c4
Int	Biological process	regulation of ethylene-activated signaling pathway	GO:0010104	9	3.49e-06	6.69206	9	26	475	9183	PhHAL.5G185200,PhHAL.1G246800,PhHAL.4G317100,PhHAL.3G188200,PhHAL.2G028500,PhHAL.3G457200,PhHAL.9G606800,PhHAL.8G254200,PhHAL.2G122400,	0.00499826	c4
Int	Biological process	chromosome organization	GO:0051276	6	1.61e-05	1.80711	53	567	475	9183	PhHAL.9G636700,PhHAL.8G191300,PhHAL.4G315100,PhHAL.2G301600,PhHAL.2G309100,PhHAL.1G127400,PhHAL.2G321000,PhHAL.9G098400,PhHAL.4G367600,PhHAL.7G277400,PhHAL.3G185900,PhHAL.2G033300,PhHAL.8G264400,PhHAL.1G007100,PhHAL.1G056300,PhHAL.5G020400,PhHAL.3G382500,PhHAL.1G410000,PhHAL.2G191300,PhHAL.9G501500,PhHAL.9G011200,PhHAL.1G193800,PhHAL.5G211800,PhHAL.7G249300,PhHAL.1G380000,PhHAL.4G006400,PhHAL.1G1…	0.00576634	c4
Int	Biological process	intracellular signal transduction	GO:0035556	6	2.16e-05	1.93326	43	430	475	9183	PhHAL.1G283800,PhHAL.9G073300,PhHAL.5G185200,PhHAL.1G246800,PhHAL.8G032300,PhHAL.6G069600,PhHAL.4G317100,PhHAL.6G260900,PhHAL.3G019300,PhHAL.3G185900,PhHAL.2G467600,PhHAL.9G546000,PhHAL.9G632800,PhHAL.9G034700,PhHAL.2G016100,PhHAL.5G020400,PhHAL.3G153100,PhHAL.3G453500,PhHAL.3G188200,PhHAL.3G083600,PhHAL.3G023300,PhHAL.3G198600,PhHAL.1G053600,PhHAL.2G028500,PhHAL.7G179000,PhHAL.3G459800,PhHAL.2G4…	0.00686674	c4
Int	Biological process	phosphate-containing compound metabolic process	GO:0006796	5	3.22e-05	1.48352	95	1238	475	9183	PhHAL.5G269600,PhHAL.2G205100,PhHAL.9G222400,PhHAL.1G024100,PhHAL.1G283800,PhHAL.5G520600,PhHAL.9G073300,PhHAL.1G246800,PhHAL.1G315500,PhHAL.1G325300,PhHAL.3G239600,PhHAL.2G266900,PhHAL.8G032300,PhHAL.1G097900,PhHAL.6G069600,PhHAL.4G317100,PhHAL.2G242100,PhHAL.1G095700,PhHAL.2G067500,PhHAL.7G317500,PhHAL.5G509800,PhHAL.5G214300,PhHAL.6G210200,PhHAL.3G019300,PhHAL.3G075200,PhHAL.9G196700,PhHAL.3G3…	0.00924426	c4
Int	Biological process	negative regulation of biological process	GO:0048519	4	4.69e-05	1.48967	90	1168	475	9183	PhHAL.4G080900,PhHAL.5G269600,PhHAL.9G636700,PhHAL.2G205100,PhHAL.8G191300,PhHAL.3G124500,PhHAL.5G484000,PhHAL.5G185200,PhHAL.1G246800,PhHAL.5G043800,PhHAL.4G315100,PhHAL.1G325300,PhHAL.5G193700,PhHAL.1G097900,PhHAL.4G317100,PhHAL.6G260900,PhHAL.2G321000,PhHAL.3G171700,PhHAL.6G256200,PhHAL.5G109500,PhHAL.9G645000,PhHAL.3G185900,PhHAL.3G075200,PhHAL.2G033300,PhHAL.1G007100,PhHAL.9G044300,PhHAL.9G5…	0.0111999	c4
Int	Biological process	regulation of stem cell division	GO:2000035	6	6.23e-05	7.73305	6	15	475	9183	PhHAL.1G246800,PhHAL.4G317100,PhHAL.3G457200,PhHAL.9G606800,PhHAL.8G254200,PhHAL.2G122400,	0.0127482	c4
Int	Biological process	phosphorus metabolic process	GO:0006793	4	6.84e-05	1.45531	95	1262	475	9183	PhHAL.5G269600,PhHAL.2G205100,PhHAL.9G222400,PhHAL.1G024100,PhHAL.1G283800,PhHAL.5G520600,PhHAL.9G073300,PhHAL.1G246800,PhHAL.1G315500,PhHAL.1G325300,PhHAL.3G239600,PhHAL.2G266900,PhHAL.8G032300,PhHAL.1G097900,PhHAL.6G069600,PhHAL.4G317100,PhHAL.2G242100,PhHAL.1G095700,PhHAL.2G067500,PhHAL.7G317500,PhHAL.5G509800,PhHAL.5G214300,PhHAL.6G210200,PhHAL.3G019300,PhHAL.3G075200,PhHAL.9G196700,PhHAL.3G3…	0.0130715	c4
Int	Biological process	positive regulation of cellular process	GO:0048522	5	5.95e-05	1.5584	74	918	475	9183	PhHAL.4G080900,PhHAL.2G205100,PhHAL.9G073300,PhHAL.9G395800,PhHAL.9G014100,PhHAL.2G301600,PhHAL.8G050100,PhHAL.6G260900,PhHAL.2G067500,PhHAL.3G171700,PhHAL.1G286000,PhHAL.3G179200,PhHAL.5G179600,PhHAL.5G202300,PhHAL.6G256200,PhHAL.9G098400,PhHAL.7G277400,PhHAL.3G185900,PhHAL.3G474400,PhHAL.2G467600,PhHAL.6G211000,PhHAL.9G320400,PhHAL.9G617600,PhHAL.3G453500,PhHAL.4G234800,PhHAL.9G206800,PhHAL.6G2…	0.0131249	c4
Int	Biological process	regulation of post-embryonic root development	GO:2000069	7	8.19e-05	6.15129	7	22	475	9183	PhHAL.1G246800,PhHAL.4G315100,PhHAL.4G317100,PhHAL.3G457200,PhHAL.9G606800,PhHAL.8G254200,PhHAL.2G122400,	0.01382	c4
Int	Biological process	protein modification process	GO:0036211	6	0.000153	1.39322	105	1457	475	9183	PhHAL.4G080900,PhHAL.5G269600,PhHAL.1G283800,PhHAL.5G520600,PhHAL.9G073300,PhHAL.1G246800,PhHAL.1G315500,PhHAL.3G238500,PhHAL.2G301600,PhHAL.8G032300,PhHAL.1G097900,PhHAL.6G069600,PhHAL.4G317100,PhHAL.1G127400,PhHAL.6G260900,PhHAL.1G095700,PhHAL.7G317500,PhHAL.5G179600,PhHAL.6G224600,PhHAL.4G367600,PhHAL.3G019300,PhHAL.3G185900,PhHAL.3G075200,PhHAL.9G205500,PhHAL.9G044300,PhHAL.9G632800,PhHAL.9G0…	0.0198773	c4
Int	Biological process	positive regulation of biological process	GO:0048518	4	0.00015	1.4471	89	1189	475	9183	PhHAL.4G080900,PhHAL.2G205100,PhHAL.9G222400,PhHAL.9G073300,PhHAL.3G217800,PhHAL.9G395800,PhHAL.9G014100,PhHAL.2G301600,PhHAL.8G050100,PhHAL.6G260900,PhHAL.2G067500,PhHAL.2G321000,PhHAL.3G171700,PhHAL.1G286000,PhHAL.3G179200,PhHAL.5G179600,PhHAL.5G202300,PhHAL.6G256200,PhHAL.9G098400,PhHAL.5G423400,PhHAL.7G277400,PhHAL.3G185900,PhHAL.9G196700,PhHAL.3G474400,PhHAL.2G467600,PhHAL.6G211000,PhHAL.9G3…	0.0204618	c4
Int	Biological process	mitotic cell cycle phase transition	GO:0044772	5	0.000185	3.18132	13	79	475	9183	PhHAL.8G191300,PhHAL.9G611200,PhHAL.2G301600,PhHAL.6G260900,PhHAL.9G098400,PhHAL.3G185900,PhHAL.9G546000,PhHAL.5G020400,PhHAL.5G140000,PhHAL.6G193300,PhHAL.6G248000,PhHAL.2G355800,PhHAL.8G027600,	0.0220747	c4
Int	Biological process	cellular process	GO:0009987	2	0.000214	1.05621	441	8072	475	9183	PhHAL.4G080900,PhHAL.3G231900,PhHAL.6G173300,PhHAL.1G246600,PhHAL.5G269600,PhHAL.3G422400,PhHAL.6G231500,PhHAL.1G097500,PhHAL.9G120600,PhHAL.5G224700,PhHAL.1G062400,PhHAL.9G636700,PhHAL.2G205100,PhHAL.9G153300,PhHAL.9G222400,PhHAL.7G305100,PhHAL.1G255300,PhHAL.1G024100,PhHAL.1G283800,PhHAL.3G261300,PhHAL.8G191300,PhHAL.7G231800,PhHAL.3G124500,PhHAL.5G520600,PhHAL.3G220800,PhHAL.5G484000,PhHAL.9G6…	0.0236151	c4
Int	Biological process	sugar mediated signaling pathway	GO:0010182	7	0.000234	3.79071	10	51	475	9183	PhHAL.1G246800,PhHAL.4G317100,PhHAL.1G286000,PhHAL.9G058300,PhHAL.2G028500,PhHAL.3G193000,PhHAL.3G457200,PhHAL.9G606800,PhHAL.8G254200,PhHAL.2G122400,	0.024897	c4
Int	Biological process	mRNA processing	GO:0006397	9	0.000253	2.27443	22	187	475	9183	PhHAL.3G261300,PhHAL.5G484000,PhHAL.4G326000,PhHAL.6G185700,PhHAL.4G216800,PhHAL.5G193700,PhHAL.2G321000,PhHAL.4G076600,PhHAL.3G170400,PhHAL.1G397200,PhHAL.4G074800,PhHAL.4G367000,PhHAL.8G260800,PhHAL.2G319200,PhHAL.7G179000,PhHAL.6G232700,PhHAL.6G042000,PhHAL.9G458100,PhHAL.4G301300,PhHAL.6G170200,PhHAL.9G621800,PhHAL.8G027600,	0.0249714	c4
Int	Biological process	stem cell division	GO:0017145	4	0.000283	6.10504	6	19	475	9183	PhHAL.1G246800,PhHAL.4G317100,PhHAL.3G457200,PhHAL.9G606800,PhHAL.8G254200,PhHAL.2G122400,	0.0270066	c4
Int	Biological process	negative regulation of cellular process	GO:0048523	5	0.000306	1.52262	66	838	475	9183	PhHAL.4G080900,PhHAL.5G269600,PhHAL.2G205100,PhHAL.3G124500,PhHAL.5G484000,PhHAL.5G185200,PhHAL.1G246800,PhHAL.5G043800,PhHAL.4G315100,PhHAL.1G325300,PhHAL.5G193700,PhHAL.1G097900,PhHAL.4G317100,PhHAL.6G260900,PhHAL.2G321000,PhHAL.3G171700,PhHAL.6G256200,PhHAL.5G109500,PhHAL.9G645000,PhHAL.3G185900,PhHAL.3G075200,PhHAL.1G007100,PhHAL.9G546000,PhHAL.5G020400,PhHAL.9G206800,PhHAL.3G188200,PhHAL.9G5…	0.0282987	c4
Int	Biological process	signaling	GO:0023052	2	0.000477	1.40253	88	1213	475	9183	PhHAL.5G269600,PhHAL.1G283800,PhHAL.5G520600,PhHAL.3G220800,PhHAL.9G073300,PhHAL.5G185200,PhHAL.1G246800,PhHAL.4G315100,PhHAL.9G014100,PhHAL.8G032300,PhHAL.1G097900,PhHAL.8G183500,PhHAL.6G069600,PhHAL.4G317100,PhHAL.6G260900,PhHAL.2G067500,PhHAL.7G317500,PhHAL.1G286000,PhHAL.5G109500,PhHAL.5G423400,PhHAL.3G019300,PhHAL.7G277400,PhHAL.3G185900,PhHAL.3G075200,PhHAL.3G474400,PhHAL.2G467600,PhHAL.9G5…	0.035955	c4
Int	Biological process	tube development	GO:0035295	4	0.000405	4.29614	8	36	475	9183	PhHAL.2G205100,PhHAL.9G583000,PhHAL.3G171700,PhHAL.9G098400,PhHAL.7G277400,PhHAL.6G088700,PhHAL.5G201500,PhHAL.7G251900,	0.0362734	c4
Int	Biological process	macromolecule metabolic process	GO:0043170	4	0.000558	1.14274	280	4737	475	9183	PhHAL.4G080900,PhHAL.1G246600,PhHAL.5G269600,PhHAL.3G422400,PhHAL.6G231500,PhHAL.9G120600,PhHAL.9G636700,PhHAL.1G255300,PhHAL.1G283800,PhHAL.3G261300,PhHAL.8G191300,PhHAL.5G520600,PhHAL.5G484000,PhHAL.9G611200,PhHAL.2G417800,PhHAL.9G073300,PhHAL.1G246800,PhHAL.5G043800,PhHAL.4G315100,PhHAL.9G483200,PhHAL.1G315500,PhHAL.9G186000,PhHAL.3G238500,PhHAL.4G326000,PhHAL.9G395800,PhHAL.9G014100,PhHAL.2G3…	0.0363504	c4
Int	Biological process	nitrogen compound metabolic process	GO:0006807	3	0.000548	1.1325	297	5070	475	9183	PhHAL.4G080900,PhHAL.1G246600,PhHAL.5G269600,PhHAL.3G422400,PhHAL.6G231500,PhHAL.9G120600,PhHAL.9G636700,PhHAL.1G255300,PhHAL.1G024100,PhHAL.1G283800,PhHAL.3G261300,PhHAL.8G191300,PhHAL.5G520600,PhHAL.5G484000,PhHAL.9G611200,PhHAL.2G417800,PhHAL.9G073300,PhHAL.5G439600,PhHAL.1G246800,PhHAL.5G043800,PhHAL.4G315100,PhHAL.1G315500,PhHAL.1G325300,PhHAL.9G186000,PhHAL.3G238500,PhHAL.4G326000,PhHAL.9G3…	0.0365559	c4
Int	Biological process	regulation of mitotic cell cycle	GO:0007346	6	0.000629	2.49453	16	124	475	9183	PhHAL.6G260900,PhHAL.5G109500,PhHAL.9G098400,PhHAL.3G185900,PhHAL.9G546000,PhHAL.5G020400,PhHAL.3G459800,PhHAL.9G379200,PhHAL.7G191100,PhHAL.6G203300,PhHAL.6G193300,PhHAL.9G643600,PhHAL.2G355800,PhHAL.8G027600,PhHAL.1G288900,PhHAL.5G444900,	0.0391934	c4
Int	Biological process	mRNA metabolic process	GO:0016071	8	0.000826	1.84707	30	314	475	9183	PhHAL.3G261300,PhHAL.5G484000,PhHAL.4G326000,PhHAL.6G185700,PhHAL.4G216800,PhHAL.5G193700,PhHAL.6G260900,PhHAL.2G321000,PhHAL.4G076600,PhHAL.6G256200,PhHAL.3G170400,PhHAL.2G033300,PhHAL.1G397200,PhHAL.2G191300,PhHAL.4G074800,PhHAL.4G367000,PhHAL.8G260800,PhHAL.2G319200,PhHAL.4G258800,PhHAL.7G179000,PhHAL.3G151800,PhHAL.6G232700,PhHAL.6G042000,PhHAL.9G458100,PhHAL.4G301300,PhHAL.9G608400,PhHAL.6G1…	0.0483337	c4
Int	Biological process	cellular metabolic compound salvage	GO:0043094	4	3.88e-06	6.13181	10	52	288	9183	PhHAL.2G125200,PhHAL.2G463900,PhHAL.9G581600,PhHAL.9G383800,PhHAL.1G267600,PhHAL.6G287000,PhHAL.3G486400,PhHAL.1G236100,PhHAL.8G116300,PhHAL.9G499200,	0.00437438	c5
Int	Biological process	organonitrogen compound biosynthetic process	GO:1901566	5	2.25e-06	1.90046	54	906	288	9183	PhHAL.2G204000,PhHAL.1G359400,PhHAL.2G048600,PhHAL.5G096300,PhHAL.2G033000,PhHAL.7G203300,PhHAL.4G342700,PhHAL.6G015700,PhHAL.2G463900,PhHAL.4G351200,PhHAL.2G335500,PhHAL.3G022200,PhHAL.9G221600,PhHAL.2G461400,PhHAL.7G241400,PhHAL.3G125800,PhHAL.4G333900,PhHAL.9G009800,PhHAL.9G561000,PhHAL.7G211800,PhHAL.2G089100,PhHAL.3G182700,PhHAL.5G414700,PhHAL.9G459100,PhHAL.9G500700,PhHAL.5G455000,PhHAL.9G5…	0.00506335	c5
Int	Biological process	photorespiration	GO:0009853	5	8.21e-06	8.92792	7	25	288	9183	PhHAL.2G125200,PhHAL.9G581600,PhHAL.9G383800,PhHAL.1G267600,PhHAL.6G287000,PhHAL.1G236100,PhHAL.9G499200,	0.00616822	c5
Int	Biological process	ribonucleoside monophosphate metabolic process	GO:0009161	9	3.46e-05	4.07048	12	94	288	9183	PhHAL.5G096300,PhHAL.4G342700,PhHAL.2G335500,PhHAL.3G265500,PhHAL.5G514100,PhHAL.5G455000,PhHAL.5G202200,PhHAL.6G227900,PhHAL.9G067900,PhHAL.3G486400,PhHAL.2G111900,PhHAL.6G287600,	0.0155842	c5
Int	Biological process	response to unfolded protein	GO:0006986	6	7.54e-05	7.97135	6	24	288	9183	PhHAL.9G465900,PhHAL.1G318800,PhHAL.1G412700,PhHAL.2G452300,PhHAL.4G096900,PhHAL.9G393000,	0.0189034	c5
Int	Biological process	small molecule metabolic process	GO:0044281	3	0.000158	1.63515	54	1053	288	9183	PhHAL.2G204000,PhHAL.1G359400,PhHAL.2G048600,PhHAL.5G096300,PhHAL.2G033000,PhHAL.9G004400,PhHAL.4G342700,PhHAL.2G463900,PhHAL.2G335500,PhHAL.9G212900,PhHAL.6G058700,PhHAL.3G189200,PhHAL.9G009800,PhHAL.9G561000,PhHAL.7G211800,PhHAL.3G265500,PhHAL.1G363400,PhHAL.5G514100,PhHAL.5G455000,PhHAL.9G170500,PhHAL.3G421900,PhHAL.9G576500,PhHAL.5G202200,PhHAL.6G227900,PhHAL.5G073500,PhHAL.9G067900,PhHAL.9G0…	0.0274457	c5
Int	Biological process	carbohydrate derivative biosynthetic process	GO:1901137	5	0.000191	2.3305	22	301	288	9183	PhHAL.5G096300,PhHAL.9G004400,PhHAL.4G342700,PhHAL.2G335500,PhHAL.7G241400,PhHAL.2G089100,PhHAL.5G455000,PhHAL.5G202200,PhHAL.6G227900,PhHAL.3G245500,PhHAL.3G486400,PhHAL.6G283400,PhHAL.3G281700,PhHAL.9G629700,PhHAL.9G044500,PhHAL.5G046400,PhHAL.2G111900,PhHAL.6G057600,PhHAL.6G287600,PhHAL.2G260100,PhHAL.1G068800,PhHAL.9G633900,	0.0307834	c5
Int	Biological process	aerobic respiration	GO:0009060	7	0.000221	4.81289	8	53	288	9183	PhHAL.4G342700,PhHAL.9G212900,PhHAL.3G265500,PhHAL.9G067900,PhHAL.9G483800,PhHAL.3G189400,PhHAL.6G287600,PhHAL.2G411100,	0.0331503	c5
Int	Biological process	ammonium ion metabolic process	GO:0097164	4	0.000343	6.17137	6	31	288	9183	PhHAL.4G351200,PhHAL.3G182700,PhHAL.1G354600,PhHAL.7G017100,PhHAL.9G633900,PhHAL.4G276200,	0.0351633	c5
Int	Biological process	energy coupled proton transport, down electrochemical gradient	GO:0015985	10	0.000308	7.97135	5	20	288	9183	PhHAL.4G342700,PhHAL.5G202200,PhHAL.6G227900,PhHAL.2G111900,PhHAL.6G287600,	0.0386286	c5
G_D	Biological process	response to auxin	GO:0009733	6	2.59e-06	2.25468	37	312	483	9183	PhHAL.8G234100,PhHAL.9G576300,PhHAL.4G331800,PhHAL.1G305700,PhHAL.1G418400,PhHAL.1G034300,PhHAL.7G211500,PhHAL.9G357900,PhHAL.9G504600,PhHAL.4G367400,PhHAL.5G123400,PhHAL.2G254900,PhHAL.6G203000,PhHAL.4G298000,PhHAL.4G369000,PhHAL.1G159700,PhHAL.5G405500,PhHAL.2G262000,PhHAL.5G049200,PhHAL.7G341300,PhHAL.9G235800,PhHAL.7G169400,PhHAL.3G469200,PhHAL.9G156500,PhHAL.4G007300,PhHAL.3G263400,PhHAL.5G2…	0.00686612	c1
G_D	Biological process	protein ubiquitination	GO:0016567	10	1.65e-05	2.08124	37	338	483	9183	PhHAL.3G181100,PhHAL.7G101300,PhHAL.1G014300,PhHAL.8G209100,PhHAL.7G250100,PhHAL.9G229000,PhHAL.9G230200,PhHAL.1G418400,PhHAL.3G346600,PhHAL.7G222700,PhHAL.5G201200,PhHAL.6G189900,PhHAL.2G410700,PhHAL.9G449800,PhHAL.7G272700,PhHAL.1G107000,PhHAL.1G176000,PhHAL.2G434500,PhHAL.9G524000,PhHAL.2G277500,PhHAL.4G354800,PhHAL.3G443000,PhHAL.2G300200,PhHAL.2G362900,PhHAL.6G245200,PhHAL.4G309400,PhHAL.3G2…	0.021947	c1
G_D	Biological process	photosynthesis, light reaction	GO:0019684	5	1.14e-08	4.98956	18	82	404	9183	PhHAL.3G277900,PhHAL.4G086600,PhHAL.1G374100,PhHAL.1G275300,PhHAL.9G085900,PhHAL.9G529900,PhHAL.2G267700,PhHAL.9G086500,PhHAL.2G252400,PhHAL.9G608100,PhHAL.2G099000,PhHAL.9G004000,PhHAL.4G052500,PhHAL.2G296600,PhHAL.6G018700,PhHAL.2G396500,PhHAL.5G531100,PhHAL.9G641400,	2.48e-05	c2
G_D	Biological process	photosynthesis	GO:0015979	4	1.01e-07	3.81867	21	125	404	9183	PhHAL.3G277900,PhHAL.2G026800,PhHAL.4G086600,PhHAL.6G005100,PhHAL.1G374100,PhHAL.2G033900,PhHAL.1G275300,PhHAL.9G085900,PhHAL.9G529900,PhHAL.2G267700,PhHAL.9G086500,PhHAL.2G252400,PhHAL.9G608100,PhHAL.2G099000,PhHAL.9G004000,PhHAL.4G052500,PhHAL.2G296600,PhHAL.6G018700,PhHAL.2G396500,PhHAL.5G531100,PhHAL.9G641400,	7.33e-05	c2
G_D	Biological process	generation of precursor metabolites and energy	GO:0006091	4	2.38e-05	2.48146	25	229	404	9183	PhHAL.3G277900,PhHAL.5G151000,PhHAL.9G050400,PhHAL.4G086600,PhHAL.1G374100,PhHAL.1G275300,PhHAL.9G085900,PhHAL.9G529900,PhHAL.2G267700,PhHAL.9G086500,PhHAL.2G252400,PhHAL.9G608100,PhHAL.2G099000,PhHAL.9G004000,PhHAL.4G052500,PhHAL.4G157400,PhHAL.8G029000,PhHAL.3G383900,PhHAL.6G292100,PhHAL.2G296600,PhHAL.6G018700,PhHAL.2G396500,PhHAL.5G531100,PhHAL.7G182700,PhHAL.9G641400,	0.0103576	c2
G_D	Biological process	xenobiotic metabolic process	GO:0006805	4	0.000182	2.11626	27	290	404	9183	PhHAL.5G151000,PhHAL.8G220100,PhHAL.9G050400,PhHAL.3G052100,PhHAL.6G002300,PhHAL.7G165600,PhHAL.2G123400,PhHAL.2G460600,PhHAL.9G627000,PhHAL.1G243900,PhHAL.7G318500,PhHAL.3G049900,PhHAL.1G306700,PhHAL.3G194900,PhHAL.7G198800,PhHAL.1G066000,PhHAL.8G029000,PhHAL.3G383900,PhHAL.1G261200,PhHAL.6G292100,PhHAL.9G183300,PhHAL.9G092700,PhHAL.3G427600,PhHAL.9G512500,PhHAL.7G182700,PhHAL.8G047200,PhHAL.2G3…	0.049337	c2
G_D	Biological process	ribosome biogenesis	GO:0042254	6	0	3.24736	67	255	743	9183	PhHAL.1G093100,PhHAL.2G461100,PhHAL.7G274100,PhHAL.5G120300,PhHAL.7G268700,PhHAL.9G220800,PhHAL.3G167700,PhHAL.3G206000,PhHAL.4G368500,PhHAL.3G053600,PhHAL.2G384400,PhHAL.2G039000,PhHAL.7G101800,PhHAL.2G315000,PhHAL.9G611700,PhHAL.5G057700,PhHAL.7G133000,PhHAL.2G446200,PhHAL.6G293900,PhHAL.1G415200,PhHAL.2G358800,PhHAL.3G040200,PhHAL.4G113400,PhHAL.9G649500,PhHAL.2G451200,PhHAL.2G372700,PhHAL.5G2…	0	c3
G_D	Biological process	cellular nitrogen compound metabolic process	GO:0034641	4	2.22e-16	1.37326	379	3411	743	9183	PhHAL.5G024000,PhHAL.5G213800,PhHAL.5G004400,PhHAL.9G484100,PhHAL.2G347800,PhHAL.4G067700,PhHAL.7G168000,PhHAL.1G074400,PhHAL.6G002500,PhHAL.1G312400,PhHAL.5G114000,PhHAL.1G093100,PhHAL.5G541300,PhHAL.6G286200,PhHAL.1G069000,PhHAL.3G013600,PhHAL.4G355600,PhHAL.9G549100,PhHAL.8G011600,PhHAL.4G019200,PhHAL.9G120200,PhHAL.3G292900,PhHAL.2G461100,PhHAL.5G021800,PhHAL.4G352100,PhHAL.3G090600,PhHAL.1G0…	1.22e-13	c3
G_D	Biological process	cellular amide metabolic process	GO:0043603	5	8.88e-16	2.387	90	466	743	9183	PhHAL.8G011600,PhHAL.9G120200,PhHAL.2G461100,PhHAL.3G090600,PhHAL.3G114300,PhHAL.7G274100,PhHAL.7G268700,PhHAL.3G211900,PhHAL.9G220800,PhHAL.3G053600,PhHAL.9G510000,PhHAL.2G039000,PhHAL.2G315000,PhHAL.3G113900,PhHAL.9G072800,PhHAL.7G332400,PhHAL.5G057700,PhHAL.7G133000,PhHAL.4G295500,PhHAL.1G415200,PhHAL.9G542000,PhHAL.9G050500,PhHAL.6G032200,PhHAL.3G197600,PhHAL.3G224000,PhHAL.3G040200,PhHAL.9G2…	4.2e-13	c3
G_D	Biological process	ncRNA metabolic process	GO:0034660	8	5.77e-15	2.59827	74	352	743	9183	PhHAL.9G484100,PhHAL.1G093100,PhHAL.5G541300,PhHAL.8G011600,PhHAL.2G461100,PhHAL.3G114300,PhHAL.7G274100,PhHAL.9G087500,PhHAL.5G120300,PhHAL.3G167700,PhHAL.4G368500,PhHAL.3G053600,PhHAL.2G384400,PhHAL.5G057300,PhHAL.7G101800,PhHAL.1G068900,PhHAL.2G315000,PhHAL.9G611700,PhHAL.7G133000,PhHAL.2G446200,PhHAL.2G208500,PhHAL.2G358800,PhHAL.6G032200,PhHAL.1G116400,PhHAL.4G113400,PhHAL.2G451200,PhHAL.4G0…	1.91e-12	c3
G_D	Biological process	nitrogen compound metabolic process	GO:0006807	3	3.13e-13	1.22618	503	5070	743	9183	PhHAL.5G024000,PhHAL.5G213800,PhHAL.5G004400,PhHAL.9G484100,PhHAL.2G347800,PhHAL.9G563000,PhHAL.2G131800,PhHAL.4G067700,PhHAL.7G168000,PhHAL.1G074400,PhHAL.6G002500,PhHAL.1G312400,PhHAL.6G251100,PhHAL.5G114000,PhHAL.1G093100,PhHAL.6G252000,PhHAL.5G541300,PhHAL.6G003800,PhHAL.6G286200,PhHAL.2G483300,PhHAL.1G069000,PhHAL.3G013600,PhHAL.2G023100,PhHAL.4G355600,PhHAL.9G549100,PhHAL.8G011600,PhHAL.4G0…	7.96e-11	c3
G_D	Biological process	macromolecule metabolic process	GO:0043170	4	5.2e-12	1.2315	472	4737	743	9183	PhHAL.5G024000,PhHAL.5G213800,PhHAL.9G484100,PhHAL.2G347800,PhHAL.9G563000,PhHAL.2G131800,PhHAL.4G067700,PhHAL.7G168000,PhHAL.1G074400,PhHAL.6G002500,PhHAL.6G251100,PhHAL.5G114000,PhHAL.1G093100,PhHAL.6G252000,PhHAL.5G541300,PhHAL.6G161500,PhHAL.6G003800,PhHAL.6G286200,PhHAL.2G483300,PhHAL.1G069000,PhHAL.3G013600,PhHAL.2G023100,PhHAL.4G355600,PhHAL.9G549100,PhHAL.8G011600,PhHAL.4G019200,PhHAL.9G1…	1.23e-09	c3
G_D	Biological process	cytoplasmic translation	GO:0002181	9	1.14e-09	4.99633	19	47	743	9183	PhHAL.7G274100,PhHAL.9G510000,PhHAL.1G415200,PhHAL.9G050500,PhHAL.3G197600,PhHAL.3G224000,PhHAL.7G125000,PhHAL.1G435600,PhHAL.3G257700,PhHAL.6G078700,PhHAL.9G541800,PhHAL.4G348700,PhHAL.1G432000,PhHAL.5G513800,PhHAL.1G003300,PhHAL.9G575100,PhHAL.3G176900,PhHAL.6G275400,PhHAL.3G308700,	2.21e-07	c3
G_D	Biological process	gene expression	GO:0010467	5	2.65e-09	1.3622	260	2359	743	9183	PhHAL.5G024000,PhHAL.5G213800,PhHAL.9G484100,PhHAL.4G067700,PhHAL.1G074400,PhHAL.6G002500,PhHAL.1G093100,PhHAL.5G541300,PhHAL.6G161500,PhHAL.1G069000,PhHAL.3G013600,PhHAL.2G023100,PhHAL.4G355600,PhHAL.8G011600,PhHAL.4G019200,PhHAL.9G120200,PhHAL.3G292900,PhHAL.2G461100,PhHAL.4G352100,PhHAL.1G084600,PhHAL.3G114300,PhHAL.8G012900,PhHAL.7G274100,PhHAL.6G144600,PhHAL.9G087500,PhHAL.9G473800,PhHAL.6G2…	4.39e-07	c3
G_D	Biological process	primary metabolic process	GO:0044238	3	4.83e-08	1.14817	522	5619	743	9183	PhHAL.5G024000,PhHAL.5G213800,PhHAL.5G004400,PhHAL.9G484100,PhHAL.2G347800,PhHAL.9G563000,PhHAL.2G131800,PhHAL.4G067700,PhHAL.7G168000,PhHAL.1G074400,PhHAL.6G002500,PhHAL.6G251100,PhHAL.5G114000,PhHAL.1G093100,PhHAL.6G252000,PhHAL.5G541300,PhHAL.6G003800,PhHAL.6G286200,PhHAL.2G483300,PhHAL.1G069000,PhHAL.3G013600,PhHAL.2G023100,PhHAL.4G355600,PhHAL.9G549100,PhHAL.8G011600,PhHAL.4G019200,PhHAL.9G1…	6.39e-06	c3
G_D	Biological process	organonitrogen compound biosynthetic process	GO:1901566	5	5.34e-08	1.60972	118	906	743	9183	PhHAL.1G312400,PhHAL.8G011600,PhHAL.9G120200,PhHAL.2G461100,PhHAL.3G114300,PhHAL.7G274100,PhHAL.9G532300,PhHAL.3G078500,PhHAL.7G268700,PhHAL.3G211900,PhHAL.9G220800,PhHAL.3G053600,PhHAL.9G510000,PhHAL.8G025700,PhHAL.2G039000,PhHAL.2G315000,PhHAL.3G113900,PhHAL.9G641100,PhHAL.7G332400,PhHAL.5G057700,PhHAL.3G278100,PhHAL.7G133000,PhHAL.1G060100,PhHAL.4G295500,PhHAL.1G415200,PhHAL.7G340200,PhHAL.6G2…	6.79e-06	c3
G_D	Biological process	heterocycle metabolic process	GO:0046483	4	3.3e-07	1.24525	321	3186	743	9183	PhHAL.5G024000,PhHAL.5G213800,PhHAL.5G004400,PhHAL.9G484100,PhHAL.2G347800,PhHAL.4G067700,PhHAL.7G168000,PhHAL.1G074400,PhHAL.6G002500,PhHAL.1G312400,PhHAL.5G114000,PhHAL.1G093100,PhHAL.5G541300,PhHAL.6G286200,PhHAL.1G069000,PhHAL.3G013600,PhHAL.4G355600,PhHAL.9G549100,PhHAL.8G011600,PhHAL.4G019200,PhHAL.3G292900,PhHAL.2G461100,PhHAL.5G021800,PhHAL.4G352100,PhHAL.3G090600,PhHAL.1G084600,PhHAL.3G1…	3.64e-05	c3
G_D	Biological process	cellular aromatic compound metabolic process	GO:0006725	4	2.88e-06	1.21858	323	3276	743	9183	PhHAL.5G024000,PhHAL.5G213800,PhHAL.5G004400,PhHAL.9G484100,PhHAL.2G347800,PhHAL.4G067700,PhHAL.7G168000,PhHAL.1G074400,PhHAL.6G002500,PhHAL.1G312400,PhHAL.5G114000,PhHAL.1G093100,PhHAL.5G541300,PhHAL.6G286200,PhHAL.1G069000,PhHAL.3G013600,PhHAL.4G355600,PhHAL.9G549100,PhHAL.8G011600,PhHAL.4G019200,PhHAL.3G292900,PhHAL.2G461100,PhHAL.5G021800,PhHAL.4G352100,PhHAL.1G084600,PhHAL.3G114300,PhHAL.8G0…	0.000258	c3
G_D	Biological process	cellular component organization or biogenesis	GO:0071840	3	5.82e-06	1.26489	249	2433	743	9183	PhHAL.4G348000,PhHAL.2G347800,PhHAL.9G563000,PhHAL.1G016500,PhHAL.3G174800,PhHAL.9G473400,PhHAL.1G093100,PhHAL.9G493000,PhHAL.5G541300,PhHAL.1G071300,PhHAL.6G286200,PhHAL.2G483300,PhHAL.9G120200,PhHAL.2G461100,PhHAL.5G021800,PhHAL.1G084600,PhHAL.2G335400,PhHAL.8G012900,PhHAL.7G274100,PhHAL.6G144600,PhHAL.5G038200,PhHAL.6G248800,PhHAL.5G120300,PhHAL.9G380700,PhHAL.7G268700,PhHAL.3G211900,PhHAL.9G2…	0.000482	c3
G_D	Biological process	organic cyclic compound metabolic process	GO:1901360	4	1.19e-05	1.19951	326	3359	743	9183	PhHAL.5G024000,PhHAL.5G213800,PhHAL.5G004400,PhHAL.9G484100,PhHAL.2G347800,PhHAL.4G067700,PhHAL.7G168000,PhHAL.1G074400,PhHAL.6G002500,PhHAL.1G312400,PhHAL.5G114000,PhHAL.1G093100,PhHAL.5G541300,PhHAL.6G286200,PhHAL.1G069000,PhHAL.3G013600,PhHAL.4G355600,PhHAL.9G549100,PhHAL.8G011600,PhHAL.4G019200,PhHAL.3G292900,PhHAL.2G461100,PhHAL.5G021800,PhHAL.4G352100,PhHAL.3G090600,PhHAL.1G084600,PhHAL.3G1…	0.000919	c3
G_D	Biological process	nucleic acid phosphodiester bond hydrolysis	GO:0090305	7	1.69e-05	1.66094	68	506	743	9183	PhHAL.5G024000,PhHAL.1G074400,PhHAL.5G114000,PhHAL.6G286200,PhHAL.6G120200,PhHAL.3G164200,PhHAL.3G053600,PhHAL.6G043800,PhHAL.5G057300,PhHAL.2G477000,PhHAL.9G237700,PhHAL.7G161900,PhHAL.2G253800,PhHAL.5G003900,PhHAL.5G245800,PhHAL.3G357800,PhHAL.2G267300,PhHAL.3G033900,PhHAL.9G599700,PhHAL.5G073700,PhHAL.9G143000,PhHAL.3G101100,PhHAL.7G336500,PhHAL.6G039200,PhHAL.9G479100,PhHAL.5G132000,PhHAL.7G0…	0.00127383	c3
G_D	Biological process	DNA repair	GO:0006281	8	2.11e-05	1.9775	40	250	743	9183	PhHAL.2G347800,PhHAL.7G168000,PhHAL.5G021800,PhHAL.2G102000,PhHAL.3G015300,PhHAL.5G335900,PhHAL.7G208600,PhHAL.2G477000,PhHAL.7G206400,PhHAL.2G485900,PhHAL.3G057100,PhHAL.1G408900,PhHAL.6G221400,PhHAL.2G267300,PhHAL.5G073700,PhHAL.7G121900,PhHAL.3G158400,PhHAL.3G178000,PhHAL.6G039200,PhHAL.7G088500,PhHAL.3G033000,PhHAL.9G179500,PhHAL.2G135600,PhHAL.5G071800,PhHAL.3G167500,PhHAL.1G427900,PhHAL.9G1…	0.00155137	c3
G_D	Biological process	organic substance metabolic process	GO:0071704	3	2.75e-05	1.10263	536	6008	743	9183	PhHAL.5G024000,PhHAL.5G213800,PhHAL.5G004400,PhHAL.9G484100,PhHAL.2G347800,PhHAL.9G563000,PhHAL.2G131800,PhHAL.4G067700,PhHAL.7G168000,PhHAL.1G074400,PhHAL.6G002500,PhHAL.1G312400,PhHAL.6G251100,PhHAL.5G114000,PhHAL.1G093100,PhHAL.6G252000,PhHAL.5G541300,PhHAL.6G161500,PhHAL.6G003800,PhHAL.6G286200,PhHAL.2G483300,PhHAL.1G069000,PhHAL.3G013600,PhHAL.2G023100,PhHAL.4G355600,PhHAL.9G549100,PhHAL.8G0…	0.00193433	c3
G_D	Biological process	protein modification by small protein removal	GO:0070646	9	3.87e-05	4.41405	10	28	743	9183	PhHAL.5G409800,PhHAL.2G263300,PhHAL.2G469300,PhHAL.6G018300,PhHAL.6G270500,PhHAL.7G106400,PhHAL.9G615900,PhHAL.9G577300,PhHAL.1G443000,PhHAL.8G110500,	0.00255966	c3
G_D	Biological process	cellular macromolecule metabolic process	GO:0044260	5	0.00012	1.15685	354	3782	743	9183	PhHAL.5G213800,PhHAL.2G347800,PhHAL.9G563000,PhHAL.2G131800,PhHAL.4G067700,PhHAL.7G168000,PhHAL.6G002500,PhHAL.6G251100,PhHAL.6G252000,PhHAL.5G541300,PhHAL.6G003800,PhHAL.6G286200,PhHAL.2G483300,PhHAL.1G069000,PhHAL.3G013600,PhHAL.2G023100,PhHAL.4G355600,PhHAL.9G549100,PhHAL.8G011600,PhHAL.4G019200,PhHAL.9G120200,PhHAL.3G292900,PhHAL.2G461100,PhHAL.5G021800,PhHAL.4G352100,PhHAL.3G090600,PhHAL.1G0…	0.00747025	c3
G_D	Biological process	cellular metabolic process	GO:0044237	3	0.000224	1.08956	530	6012	743	9183	PhHAL.5G024000,PhHAL.5G213800,PhHAL.4G348000,PhHAL.5G004400,PhHAL.9G484100,PhHAL.2G347800,PhHAL.9G563000,PhHAL.9G108500,PhHAL.2G131800,PhHAL.4G067700,PhHAL.7G168000,PhHAL.1G074400,PhHAL.6G002500,PhHAL.1G312400,PhHAL.6G251100,PhHAL.5G114000,PhHAL.1G093100,PhHAL.6G252000,PhHAL.5G541300,PhHAL.6G003800,PhHAL.6G286200,PhHAL.2G483300,PhHAL.1G069000,PhHAL.3G013600,PhHAL.2G023100,PhHAL.4G355600,PhHAL.9G5…	0.0121641	c3
G_D	Biological process	protein targeting to mitochondrion	GO:0006626	9	0.000247	3.6351	10	34	743	9183	PhHAL.9G493000,PhHAL.5G038200,PhHAL.2G200400,PhHAL.3G086900,PhHAL.9G539600,PhHAL.1G314400,PhHAL.5G010400,PhHAL.4G090200,PhHAL.4G325000,PhHAL.5G414400,	0.0129896	c3
G_D	Biological process	regulation of cell cycle phase transition	GO:1901987	7	0.000264	2.63666	16	75	743	9183	PhHAL.8G012900,PhHAL.3G015300,PhHAL.9G510000,PhHAL.3G416800,PhHAL.2G373600,PhHAL.3G178000,PhHAL.6G018300,PhHAL.4G004300,PhHAL.5G418100,PhHAL.9G577300,PhHAL.9G505200,PhHAL.3G382200,PhHAL.5G020500,PhHAL.9G534100,PhHAL.7G189300,PhHAL.8G197200,	0.0132272	c3
G_D	Biological process	mitotic cell cycle phase transition	GO:0044772	5	0.00049	2.50316	16	79	743	9183	PhHAL.8G012900,PhHAL.3G015300,PhHAL.9G510000,PhHAL.3G416800,PhHAL.2G263300,PhHAL.2G373600,PhHAL.3G178000,PhHAL.6G018300,PhHAL.5G418100,PhHAL.9G577300,PhHAL.9G505200,PhHAL.2G374300,PhHAL.5G020500,PhHAL.9G534100,PhHAL.7G189300,PhHAL.8G197200,	0.0228591	c3
G_D	Biological process	histidine biosynthetic process	GO:0000105	9	0.000611	6.17968	5	10	743	9183	PhHAL.3G278100,PhHAL.9G624700,PhHAL.5G413600,PhHAL.9G060100,PhHAL.9G537600,	0.0266111	c3
G_D	Biological process	RNA secondary structure unwinding	GO:0010501	8	0.000984	2.63396	13	61	743	9183	PhHAL.3G406600,PhHAL.2G446200,PhHAL.1G421900,PhHAL.2G325500,PhHAL.1G302100,PhHAL.9G608200,PhHAL.9G100900,PhHAL.7G289900,PhHAL.1G317400,PhHAL.1G033500,PhHAL.2G098700,PhHAL.2G457500,PhHAL.9G045300,	0.0402196	c3
G_D	Biological process	imidazole-containing compound metabolic process	GO:0052803	5	0.00104588	5.61789	5	11	743	9183	PhHAL.3G278100,PhHAL.9G624700,PhHAL.5G413600,PhHAL.9G060100,PhHAL.9G537600,	0.0422179	c3
G_D	Biological process	cellular aromatic compound metabolic process	GO:0006725	4	0	1.68784	339	3276	563	9183	PhHAL.2G460400,PhHAL.9G236800,PhHAL.9G466900,PhHAL.7G191000,PhHAL.9G497400,PhHAL.5G506100,PhHAL.2G441900,PhHAL.4G223300,PhHAL.4G084000,PhHAL.2G252300,PhHAL.2G011100,PhHAL.2G335800,PhHAL.9G233500,PhHAL.5G130300,PhHAL.1G041900,PhHAL.1G358200,PhHAL.4G016300,PhHAL.9G555400,PhHAL.9G536900,PhHAL.1G336600,PhHAL.7G135100,PhHAL.9G131300,PhHAL.7G327100,PhHAL.7G340300,PhHAL.7G344900,PhHAL.9G081100,PhHAL.5G4…	0	c4
G_D	Biological process	nitrogen compound metabolic process	GO:0006807	3	0	1.38658	431	5070	563	9183	PhHAL.2G460400,PhHAL.9G236800,PhHAL.9G466900,PhHAL.7G191000,PhHAL.9G497400,PhHAL.5G506100,PhHAL.2G441900,PhHAL.8G110300,PhHAL.1G028700,PhHAL.4G223300,PhHAL.4G084000,PhHAL.2G252300,PhHAL.2G011100,PhHAL.8G210100,PhHAL.2G335800,PhHAL.9G233500,PhHAL.5G130300,PhHAL.1G041900,PhHAL.1G358200,PhHAL.4G016300,PhHAL.9G555400,PhHAL.9G536900,PhHAL.1G336600,PhHAL.7G135100,PhHAL.9G131300,PhHAL.1G097700,PhHAL.5G4…	0	c4
G_D	Biological process	macromolecule metabolic process	GO:0043170	4	0	1.4634	425	4737	563	9183	PhHAL.2G460400,PhHAL.9G236800,PhHAL.9G466900,PhHAL.7G191000,PhHAL.9G497400,PhHAL.5G506100,PhHAL.2G441900,PhHAL.8G110300,PhHAL.1G028700,PhHAL.4G223300,PhHAL.4G084000,PhHAL.2G252300,PhHAL.2G011100,PhHAL.8G210100,PhHAL.2G335800,PhHAL.9G233500,PhHAL.5G130300,PhHAL.1G041900,PhHAL.1G358200,PhHAL.4G016300,PhHAL.7G192100,PhHAL.9G555400,PhHAL.9G536900,PhHAL.1G336600,PhHAL.7G135100,PhHAL.9G131300,PhHAL.1G0…	0	c4
G_D	Biological process	macromolecule modification	GO:0043412	5	0	1.71473	205	1950	563	9183	PhHAL.9G236800,PhHAL.9G466900,PhHAL.9G497400,PhHAL.2G441900,PhHAL.1G028700,PhHAL.4G084000,PhHAL.5G130300,PhHAL.1G358200,PhHAL.1G097700,PhHAL.5G499500,PhHAL.3G462900,PhHAL.7G340300,PhHAL.5G427600,PhHAL.1G324200,PhHAL.4G031300,PhHAL.3G163700,PhHAL.9G496300,PhHAL.2G336700,PhHAL.3G225200,PhHAL.1G430500,PhHAL.2G096900,PhHAL.3G390700,PhHAL.9G083300,PhHAL.5G498200,PhHAL.7G219500,PhHAL.8G209300,PhHAL.5G0…	0	c4
G_D	Biological process	primary metabolic process	GO:0044238	3	0	1.28304	442	5619	563	9183	PhHAL.2G460400,PhHAL.9G236800,PhHAL.9G466900,PhHAL.7G191000,PhHAL.9G497400,PhHAL.5G506100,PhHAL.4G064400,PhHAL.2G441900,PhHAL.8G110300,PhHAL.1G028700,PhHAL.4G223300,PhHAL.4G084000,PhHAL.2G252300,PhHAL.2G011100,PhHAL.8G210100,PhHAL.2G335800,PhHAL.9G233500,PhHAL.5G130300,PhHAL.1G041900,PhHAL.1G358200,PhHAL.4G016300,PhHAL.9G555400,PhHAL.9G536900,PhHAL.1G336600,PhHAL.7G135100,PhHAL.9G131300,PhHAL.1G0…	0	c4
G_D	Biological process	heterocycle metabolic process	GO:0046483	4	0	1.7304	338	3186	563	9183	PhHAL.2G460400,PhHAL.9G236800,PhHAL.9G466900,PhHAL.7G191000,PhHAL.9G497400,PhHAL.5G506100,PhHAL.2G441900,PhHAL.4G223300,PhHAL.4G084000,PhHAL.2G252300,PhHAL.2G011100,PhHAL.2G335800,PhHAL.9G233500,PhHAL.5G130300,PhHAL.1G041900,PhHAL.1G358200,PhHAL.4G016300,PhHAL.9G555400,PhHAL.9G536900,PhHAL.1G336600,PhHAL.7G135100,PhHAL.9G131300,PhHAL.7G327100,PhHAL.7G340300,PhHAL.7G344900,PhHAL.9G081100,PhHAL.5G4…	0	c4
G_D	Biological process	organic cyclic compound metabolic process	GO:1901360	4	0	1.66556	343	3359	563	9183	PhHAL.2G460400,PhHAL.9G236800,PhHAL.9G466900,PhHAL.7G191000,PhHAL.9G497400,PhHAL.5G506100,PhHAL.2G441900,PhHAL.4G223300,PhHAL.4G084000,PhHAL.2G252300,PhHAL.2G011100,PhHAL.2G335800,PhHAL.9G233500,PhHAL.5G130300,PhHAL.1G041900,PhHAL.1G358200,PhHAL.4G016300,PhHAL.9G555400,PhHAL.9G536900,PhHAL.1G336600,PhHAL.7G135100,PhHAL.9G131300,PhHAL.7G327100,PhHAL.7G340300,PhHAL.7G344900,PhHAL.9G081100,PhHAL.5G4…	0	c4
G_D	Biological process	cellular nitrogen compound metabolic process	GO:0034641	4	1.11e-16	1.63539	342	3411	563	9183	PhHAL.2G460400,PhHAL.9G236800,PhHAL.9G466900,PhHAL.7G191000,PhHAL.9G497400,PhHAL.5G506100,PhHAL.2G441900,PhHAL.4G223300,PhHAL.4G084000,PhHAL.2G252300,PhHAL.2G011100,PhHAL.2G335800,PhHAL.9G233500,PhHAL.5G130300,PhHAL.1G041900,PhHAL.1G358200,PhHAL.4G016300,PhHAL.9G555400,PhHAL.9G536900,PhHAL.1G336600,PhHAL.7G135100,PhHAL.9G131300,PhHAL.7G327100,PhHAL.7G340300,PhHAL.7G344900,PhHAL.9G081100,PhHAL.5G4…	3.23e-14	c4
G_D	Biological process	nucleic acid phosphodiester bond hydrolysis	GO:0090305	7	1.11e-16	3.25572	101	506	563	9183	PhHAL.9G236800,PhHAL.9G466900,PhHAL.9G497400,PhHAL.5G506100,PhHAL.4G084000,PhHAL.5G130300,PhHAL.1G358200,PhHAL.7G340300,PhHAL.5G427600,PhHAL.1G324200,PhHAL.4G031300,PhHAL.3G163700,PhHAL.7G125300,PhHAL.2G096900,PhHAL.5G498200,PhHAL.1G330700,PhHAL.9G007400,PhHAL.9G217200,PhHAL.1G026500,PhHAL.5G017500,PhHAL.2G045300,PhHAL.9G075500,PhHAL.4G270100,PhHAL.4G039200,PhHAL.3G309000,PhHAL.5G167600,PhHAL.4G3…	3.23e-14	c4
G_D	Biological process	organic substance metabolic process	GO:0071704	3	2.22e-16	1.2434	458	6008	563	9183	PhHAL.2G460400,PhHAL.9G236800,PhHAL.9G466900,PhHAL.7G191000,PhHAL.9G497400,PhHAL.5G506100,PhHAL.4G064400,PhHAL.2G441900,PhHAL.8G110300,PhHAL.1G028700,PhHAL.4G223300,PhHAL.4G084000,PhHAL.2G252300,PhHAL.2G011100,PhHAL.8G210100,PhHAL.2G335800,PhHAL.9G233500,PhHAL.5G130300,PhHAL.1G041900,PhHAL.1G358200,PhHAL.4G016300,PhHAL.7G192100,PhHAL.9G555400,PhHAL.9G536900,PhHAL.1G336600,PhHAL.7G135100,PhHAL.4G0…	5.39e-14	c4
G_D	Biological process	RNA modification	GO:0009451	8	3.33e-16	3.21778	87	441	563	9183	PhHAL.9G466900,PhHAL.9G497400,PhHAL.4G084000,PhHAL.5G130300,PhHAL.1G358200,PhHAL.7G340300,PhHAL.5G427600,PhHAL.1G324200,PhHAL.4G031300,PhHAL.3G163700,PhHAL.2G096900,PhHAL.5G498200,PhHAL.7G219500,PhHAL.1G330700,PhHAL.9G007400,PhHAL.9G217200,PhHAL.1G026500,PhHAL.2G045300,PhHAL.9G075500,PhHAL.4G270100,PhHAL.9G033700,PhHAL.2G099100,PhHAL.3G309000,PhHAL.4G364100,PhHAL.5G069700,PhHAL.9G558000,PhHAL.2G0…	7.46e-14	c4
G_D	Biological process	cellular metabolic process	GO:0044237	3	1.55e-15	1.2263	452	6012	563	9183	PhHAL.2G460400,PhHAL.9G236800,PhHAL.9G466900,PhHAL.7G191000,PhHAL.9G497400,PhHAL.5G506100,PhHAL.4G064400,PhHAL.2G441900,PhHAL.8G110300,PhHAL.1G028700,PhHAL.4G223300,PhHAL.4G084000,PhHAL.2G252300,PhHAL.2G011100,PhHAL.8G210100,PhHAL.2G335800,PhHAL.9G233500,PhHAL.5G130300,PhHAL.1G041900,PhHAL.1G358200,PhHAL.4G016300,PhHAL.9G555400,PhHAL.9G536900,PhHAL.1G336600,PhHAL.7G135100,PhHAL.4G045700,PhHAL.9G1…	2.83e-13	c4
G_D	Biological process	chromosome organization	GO:0051276	6	1.8e-12	2.27259	79	567	563	9183	PhHAL.9G236800,PhHAL.7G191000,PhHAL.2G441900,PhHAL.2G335800,PhHAL.1G405300,PhHAL.4G352300,PhHAL.7G125300,PhHAL.1G430500,PhHAL.9G083300,PhHAL.2G014400,PhHAL.8G209300,PhHAL.5G049700,PhHAL.3G147000,PhHAL.9G180500,PhHAL.2G439200,PhHAL.2G245600,PhHAL.9G646300,PhHAL.2G374400,PhHAL.4G038700,PhHAL.7G199400,PhHAL.6G190300,PhHAL.2G123800,PhHAL.2G423800,PhHAL.1G412400,PhHAL.5G296500,PhHAL.6G294600,PhHAL.9G2…	3.08e-10	c4
G_D	Biological process	gene expression	GO:0010467	5	2.06e-11	1.47966	214	2359	563	9183	PhHAL.2G460400,PhHAL.9G236800,PhHAL.5G506100,PhHAL.4G223300,PhHAL.2G252300,PhHAL.2G011100,PhHAL.2G335800,PhHAL.9G233500,PhHAL.4G016300,PhHAL.7G192100,PhHAL.9G555400,PhHAL.9G536900,PhHAL.1G336600,PhHAL.7G135100,PhHAL.9G131300,PhHAL.7G327100,PhHAL.9G081100,PhHAL.3G071700,PhHAL.5G162300,PhHAL.5G204900,PhHAL.1G430500,PhHAL.9G083300,PhHAL.7G219500,PhHAL.5G049700,PhHAL.3G193700,PhHAL.4G103700,PhHAL.3G0…	3.33e-09	c4
G_D	Biological process	metabolic process	GO:0008152	2	3.58e-10	1.14931	469	6656	563	9183	PhHAL.2G460400,PhHAL.9G236800,PhHAL.9G466900,PhHAL.7G191000,PhHAL.9G497400,PhHAL.5G506100,PhHAL.4G064400,PhHAL.2G441900,PhHAL.8G110300,PhHAL.1G028700,PhHAL.5G152300,PhHAL.4G223300,PhHAL.4G084000,PhHAL.2G252300,PhHAL.2G011100,PhHAL.8G210100,PhHAL.2G335800,PhHAL.9G233500,PhHAL.5G130300,PhHAL.1G041900,PhHAL.1G358200,PhHAL.4G016300,PhHAL.7G192100,PhHAL.9G555400,PhHAL.9G536900,PhHAL.1G336600,PhHAL.7G1…	4.97e-08	c4
G_D	Biological process	cellular macromolecule metabolic process	GO:0044260	5	9.07e-10	1.29814	301	3782	563	9183	PhHAL.9G236800,PhHAL.7G191000,PhHAL.2G441900,PhHAL.8G110300,PhHAL.1G028700,PhHAL.4G223300,PhHAL.2G252300,PhHAL.8G210100,PhHAL.9G233500,PhHAL.1G041900,PhHAL.4G016300,PhHAL.9G555400,PhHAL.9G536900,PhHAL.1G336600,PhHAL.7G135100,PhHAL.9G131300,PhHAL.1G097700,PhHAL.5G499500,PhHAL.7G327100,PhHAL.3G462900,PhHAL.7G344900,PhHAL.9G081100,PhHAL.3G071700,PhHAL.7G125300,PhHAL.9G496300,PhHAL.3G114900,PhHAL.2G3…	1.1e-07	c4
G_D	Biological process	negative regulation of macromolecule metabolic process	GO:0010605	6	3.6e-08	1.91122	73	623	563	9183	PhHAL.9G236800,PhHAL.2G335800,PhHAL.9G131300,PhHAL.3G071700,PhHAL.1G430500,PhHAL.9G083300,PhHAL.3G193700,PhHAL.3G147000,PhHAL.3G063200,PhHAL.3G073000,PhHAL.9G180500,PhHAL.5G411000,PhHAL.3G092800,PhHAL.2G245600,PhHAL.9G646300,PhHAL.1G377400,PhHAL.1G368900,PhHAL.1G261100,PhHAL.6G190300,PhHAL.2G123800,PhHAL.2G423800,PhHAL.1G310900,PhHAL.6G294600,PhHAL.5G209900,PhHAL.2G456300,PhHAL.2G445400,PhHAL.1G1…	3.38e-06	c4
G_D	Biological process	regulation of chromosome organization	GO:0033044	7	6.15e-08	3.46425	24	113	563	9183	PhHAL.9G236800,PhHAL.1G405300,PhHAL.3G147000,PhHAL.2G245600,PhHAL.6G190300,PhHAL.2G123800,PhHAL.2G258600,PhHAL.5G209900,PhHAL.5G071600,PhHAL.5G023300,PhHAL.1G157500,PhHAL.4G346100,PhHAL.1G376100,PhHAL.9G106400,PhHAL.6G008400,PhHAL.3G219900,PhHAL.2G308100,PhHAL.9G085400,PhHAL.5G126100,PhHAL.1G359000,PhHAL.3G291400,PhHAL.9G431100,PhHAL.2G034900,PhHAL.8G224000,	5.43e-06	c4
[truncated: 93 more rows]

## Sheet: Table S5
Supplemental Table S5. The quality and coverage of all bisulfite sequencing data.
[truncated: 14 more rows]

## Sheet: Table S6
Supplemental Table S6. Significantly CG-, CHG-, and CHH-differentially methylated genes between HAL2 and FIL2 at D1 and D4 stages.
[truncated: 28,576 more rows]

[truncated: 4 more sheets: Table S7, Table S8, Table S9, Table S10]
